# Supplementary material for: Plasmodium male gametocyte development and transmission are critically regulated by the two putative deadenylases of the CAF1/CCR4/NOT complex
Source: PLoS Pathog. 2019 Jan 31;15(1):e1007164. doi: 10.1371/journal.ppat.1007164 (PMC6355032; doi:10.1371/journal.ppat.1007164)
Supplement: S1 Table — Average values for each clone are shown for each replicate. Centers of movement/exflagellation centers are shown as an average of the number of exflagellating males per field in ten 400x fields. Prevalence of mosquito infections, oocyst counts, and sporozoite counts are all averages from at least 20 mosquitoes per replicate conducted in biological triplicate. Additional information on methods and data listed is provided in a README tab. Male and female gametocyte counts are shown for wild-type parasites expressing GFPmut2 from the safe harbor p230p locus and pyccr4-1- transgenic parasite lines. (XLSX) [file ppat.1007164.s008.xlsx]

## Sheet: ReadMe
Centers of movement were determined by counting exflagellating males in 10 confluent fields of red blood cells for two technical replicates within each of three biological replicates.
Prevalence was determined by dissecting 20 mosquito midguts on D7 post blood meal and determining what percentage were infected.
D7 Oocysts per infected mosquito were calculated by dissecting 20 mosquito midguts and counting oocysts on each of the midguts. All infected mosquito midguts were then averaged.
D10 Oocyst sporozoites per infected mosquito were calculated by dissecting 20 mosquito midguts and grinding them then counting oocyst sporozoites on a hemocytometer. The prevalance measurement was used to determine how many of the mosquitoes were infected.
D14 Salivary Gland sporozoites per infected mosquito were calculated by dissecting 30 mosquito salivary glands and grinding them then counting salivary gland sporozoites on a hemocytometer. The prevalance measurement was used to determine how many of the mosquitoes were infected.
Patency was determined by infecting swiss webster mice with 10,000 D14 salivary gland sporozoites and if >2 parasites/10000 RBC's were detected 3 days post infection they were considered infected.
Thin blood smears were taken from three independent mice per parasite type between 1 and 3% parasitemia. Slides were stained with giemsa and then counted.

## Sheet: Overview
	Wild Type	Knock Out C1	Knock Out C2	Wild Type	Knock Out C1	Knock Out C2	Wild Type	Knock Out C1	Knock Out C2	Wild Type	Knock Out C1	Knock Out C2	Wild Type	Knock Out C1	Knock Out C2	Wild Type	Knock Out C1	Knock Out C2	Post Peak Feed
CCR4-1	Centers of Movement	Centers of Movement	Centers of Movement	Prevelance	Prevelance	Prevelance	D7 Oocysts/ Infected mosquito	D7 Oocysts/ Infected mosquito	D7 Oocysts/ Infected mosquito	D10 Oocyst sporozoites/infected mosquito	D10 Oocyst sporozoites/infected mosquito	D10 Oocyst sporozoites/infected mosquito	D14 Salivary gland sporozoites/Infected mosquito	D14 Salivary gland sporozoites/Infected mosquito	D14 Salivary gland sporozoites/Infected mosquito	Patency			D7 Oocysts /Infected Mosquito
Average	1.21667	0.416667	0.35	0.956667	0.78	0.69	84.9949	32.4259	31.1361	62083.3	19055.3	23786	32409.7	11845.7	6911.44	1	1	1
SEM	0.111389	0.111389	0.184089	0.00272166	0.0489898	0.0946338	0.756642	13.9234	3.34216	15081.8	1409.86	7863.93	9961.09	1696.13	2067.79
	Wild Type	Knock Out C1	Knock Out C2	Wild Type	Knock Out C1	Knock Out C2	Wild Type	Knock Out C1	Knock Out C2	Wild Type	Knock Out C1	Knock Out C2	Wild Type	Knock Out C1	Knock Out C2	Wild Type	Knock Out C1	Knock Out C2
CCR4-2	Centers of Movement	Centers of Movement	Centers of Movement	Prevelance	Prevelance	Prevelance	D7 Oocysts/ Infected mosquito	D7 Oocysts/ Infected mosquito	D7 Oocysts/ Infected mosquito	D10 Oocyst sporozoites/infected mosquito	D10 Oocyst sporozoites/infected mosquito	D10 Oocyst sporozoites/infected mosquito	D14 Salivary gland sporozoites/Infected mosquito	D14 Salivary gland sporozoites/Infected mosquito	D14 Salivary gland sporozoites/Infected mosquito
Average	1.45	1.25	1.36667	0.92	0.893333	0.96	91.0719	80.6029	97.2156	56009.1	56941.4	51805.6	15672.7	15506.6	16259.1	1	1	1
SEM	0.271825	0.131233	0.219004	0.0326599	0.0392523	0	7.09084	4.44453	9.19147	3078.89	9334.98	7644.15	1807.31	1266.41	4776.3
	Wild Type	Knock Out C1	Knock Out C2	Wild Type	Knock Out C1	Knock Out C2	Wild Type	Knock Out C1	Knock Out C2	Wild Type	Knock Out C1	Knock Out C2	Wild Type	Knock Out C1	Knock Out C2	Wild Type	Knock Out C1	Knock Out C2
CCR4-3	Centers of Movement	Centers of Movement	Centers of Movement	Prevelance	Prevelance	Prevelance	D7 Oocysts/ Infected mosquito	D7 Oocysts/ Infected mosquito	D7 Oocysts/ Infected mosquito	D10 Oocyst sporozoites/infected mosquito	D10 Oocyst sporozoites/infected mosquito	D10 Oocyst sporozoites/infected mosquito	D14 Salivary gland sporozoites/Infected mosquito	D14 Salivary gland sporozoites/Infected mosquito	D14 Salivary gland sporozoites/Infected mosquito
Average	1.15	1.6	1.31667	0.933333	0.946667	0.853333	57.861	75.5145	42.9833	31208.8	43528.3	35620.9	13561.9	17848	13124	1	1	1
SEM	0.204124	0.408928	0.183081	0.0288033	0.0288033	0.0217732	11.5115	12.9644	13.1613	2570.33	11487.6	16010.2	278.815	2617.91	947.142
	Wild Type	Knock Out C1	Knock Out C2	Wild Type	Knock Out C1	Knock Out C2	Wild Type	Knock Out C1	Knock Out C2	Wild Type	Knock Out C1	Knock Out C2	Wild Type	Knock Out C1	Knock Out C2	Wild Type	Knock Out C1	Knock Out C2
CCR4-4	Centers of Movement	Centers of Movement	Centers of Movement	Prevelance	Prevelance	Prevelance	D7 Oocysts/ Infected mosquito	D7 Oocysts/ Infected mosquito	D7 Oocysts/ Infected mosquito	D10 Oocyst sporozoites/infected mosquito	D10 Oocyst sporozoites/infected mosquito	D10 Oocyst sporozoites/infected mosquito	D14 Salivary gland sporozoites/Infected mosquito	D14 Salivary gland sporozoites/Infected mosquito	D14 Salivary gland sporozoites/Infected mosquito
Average	1.53333	1.16667	1.56667	0.973333	0.92	0.933333	140.273	115.656	81.7893	47713	55307.5	43344.8	27094.2	21505.5	13019	1	1	1
SEM	0.197672	0.273184	0.321743	0.0217732	0.0377124	0.0288033	15.1723	16.8878	19.0166	3792.14	9345.86	11252.5	7258.13	3620.55	1761.26
Centers of Movement
	CCR4-1 Wild Type	ccr4-1- C1	ccr4-1- C2	CCR4-2 Wild Type	ccr4-2- C1	ccr4-2- C2	CCR4-3 Wild Type	ccr4-3- C1	ccr4-3- C2	CCR4-4 Wild Type	ccr4-4- C1	ccr4-4- C2
Average	1.21667	0.416667	0.35	1.45	1.25	1.36667	1.15	1.6	1.31667	1.53333	1.16667	1.56667
SEM	0.111389	0.111389	0.184089	0.271825	0.131233	0.219004	0.204124	0.408928	0.183081	0.197672	0.273184	0.321743
Prevelance
	CCR4-1 Wild Type	ccr4-1- C1	ccr4-1- C2	CCR4-2 Wild Type	ccr4-2- C1	ccr4-2- C2	CCR4-3 Wild Type	ccr4-3- C1	ccr4-3- C2	CCR4-4 Wild Type	ccr4-4- C1	ccr4-4- C2
Average	0.956667	0.78	0.69	0.92	0.893333	0.96	0.933333	0.946667	0.853333	0.973333	0.92	0.933333
SEM	0.00272166	0.0489898	0.0946338	0.0326599	0.0392523	0	0.0288033	0.0288033	0.0217732	0.0217732	0.0377124	0.0288033
D7 Oocysts/ Infected mosquito
	CCR4-1 Wild Type	ccr4-1- C1	ccr4-1- C2	CCR4-2 Wild Type	ccr4-2- C1	ccr4-2- C2	CCR4-3 Wild Type	ccr4-3- C1	ccr4-3- C2	CCR4-4 Wild Type	ccr4-4- C1	ccr4-4- C2
Average	84.9949	32.4259	31.1361	91.0719	80.6029	97.2156	57.861	75.5145	42.9833	140.273	115.656	81.7893
SEM	0.756642	13.9234	3.34216	7.09084	4.44453	9.19147	11.5115	12.9644	13.1613	15.1723	16.8878	19.0166
D10 Oocyst sporozoites/infected mosquito
	CCR4-1 Wild Type	ccr4-1- C1	ccr4-1- C2	CCR4-2 Wild Type	ccr4-2- C1	ccr4-2- C2	CCR4-3 Wild Type	ccr4-3- C1	ccr4-3- C2	CCR4-4 Wild Type	ccr4-4- C1	ccr4-4- C2
Average	62083.3	19055.3	23786	56009.1	56941.4	51805.6	31208.8	43528.3	35620.9	47713	55307.5	43344.8
SEM	15081.8	1409.86	7863.93	3078.89	9334.98	7644.15	2570.33	11487.6	16010.2	3792.14	9345.86	11252.5
D14 Salivary gland sporozoites/Infected mosquito
	CCR4-1 Wild Type	ccr4-1- C1	ccr4-1- C2	CCR4-2 Wild Type	ccr4-2- C1	ccr4-2- C2	CCR4-3 Wild Type	ccr4-3- C1	ccr4-3- C2	CCR4-4 Wild Type	ccr4-4- C1	ccr4-4- C2
Average	32409.7	11845.7	6911.44	15672.7	15506.6	16259.1	13561.9	17848	13124	27094.2	21505.5	13019
SEM	9961.09	1696.13	2067.79	1807.31	1266.41	4776.3	278.815	2617.91	947.142	7258.13	3620.55	1761.26

## Sheet: CCR4-1
Biological Replicate 1										Peak Day			Post-Peak Day
Measured	Centers of Movement/400x field						Prevalance (%)			D7 Oocyst/Infected Mosquito			D7 Oocyst/Infected Mosquito			D10 Oocyst-spz/Infected Mosquito			D14 Sg-spz/Infected Mosquito			Patency
Parasite	Py17XNL WT M1	Py17XNL WT M2	CCR4-1 C1 M1	CCR4-1 C1 M2	CCR4-1 C2 M1	CCR4-1 C2 M2	Py17XNL WT	CCR4-1 C1	CCR4-1 C2	Py17XNL WT	CCR4-1 C1	CCR4-1 C2	Py17XNL WT	CCR4-1 C1	CCR4-1 C2	Py17XNL WT	CCR4-1 C1	CCR4-1 C2	Py17XNL WT	CCR4-1 C1	CCR4-1 C2	Py17XNL WT	855 C1	855 C2
	2.5	0.1	0.3	0	0.1	0.1	0.96	0.72	0.6	84.75	9.77778	33.8667	17.3889	4.72727	7.63636	89375	15972	42000	31458.3	9814.83	4777.8	2/2	2/2	2/2
Average	1.3		0.15		0.1
Biological Replicate 2
Measured	Centers of Movement/400x field						Prevalance			D7 Oocyst/Infected Mosquito			D7 Oocyst/Infected Mosquito			D10 Oocyst-spz/Infected Mosquito			D14 Sg-spz/Infected Mosquito			Patency
Parasite	Py17XNL WT M1	Py17XNL WT M2	CCR4-1 C1 M1	CCR4-1 C1 M2	CCR4-1 C2 M1	CCR4-1 C2 M2	Py17XNL WT	CCR4-1 C1	CCR4-1 C2	Py17XNL WT	CCR4-1 C1	CCR4-1 C2	Py17XNL WT	CCR4-1 C1	CCR4-1 C2	Py17XNL WT	CCR4-1 C1	CCR4-1 C2	Py17XNL WT	CCR4-1 C1	CCR4-1 C2	Py17XNL WT	855 C1	855 C2
	1	0.9	0.8	0.4	0.2	0.1	0.96	0.72	0.92	86.7083	21.6667	23.087	23.3889	2.63636	3	26875	21944	20108	11770.8	9722.22	11956.5	2/2	2/2	2/2
Average	0.95		0.6		0.15
Biological Replicate 3
Measured	Centers of Movement/400x field						Prevalance			D7 Oocyst/Infected Mosquito			D7 Oocyst/Infected Mosquito			D10 Oocyst-spz/Infected Mosquito			D14 Sg-spz/Infected Mosquito			Patency
Parasite	Py17XNL WT M1	Py17XNL WT M2	CCR4-1 C1 M1	CCR4-1 C1 M2	CCR4-1 C2 M1	CCR4-1 C2 M2	Py17XNL WT	CCR4-1 C1	CCR4-1 C2	Py17XNL WT	CCR4-1 C1	CCR4-1 C2	Py17XNL WT	CCR4-1 C1	CCR4-1 C2	Py17XNL WT	CCR4-1 C1	CCR4-1 C2	Py17XNL WT	CCR4-1 C1	CCR4-1 C2	Py17XNL WT	855 C1	855 C2
	1.5	1.3	0.6	0.4	0.5	1.1	0.95	0.9	0.55	83.5263	65.8333	36.4545	15.2	8.15385	2.5	70000	19250	9250	54000	16000	4000	2/2	2/2	2/2
Average	1.4		0.5		0.8

## Sheet: CCR4-2
Biological Replicate 1
Measured	Centers of Movement/400x field						Prevalance (%)			D7 Oocyst/Infected Mosquito			D10 Oocyst-spz/Infected Mosquito			D14 Sg-spz/Infected Mosquito			Patency
Parasite	Py17XNL WT M1	Py17XNL WT M2	CCR4-2 C2 M1	CCR4-2 C2 M2	CCR4-2 C3 M1	CCR4-2 C3 M2	Py17XNL WT	CCR4-2 C2	CCR4-2 C3	Py17XNL WT	CCR4-2 C2	CCR4-2 C3	Py17XNL WT	CCR4-2 C2	CCR4-2 C3	Py17XNL WT	CCR4-2 C2	CCR4-2 C3	Py17XNL WT	CCR4-2 C2	CCR4-2 C3
	0.9	1.6	0.9	2.2	1.2	1.1	0.88	0.92	0.96	74.1739	77.3913	88.7083	55454.5	44782.6	53541.7	14318.2	18478.3	27608.7	2/2	2/2	2/2
Average	1.25		1.55		1.15
Biological Replicate 2
Measured	Centers of Movement/400x field						Prevalance			D7 Oocyst/Infected Mosquito			D10 Oocyst-spz/Infected Mosquito			D14 Sg-spz/Infected Mosquito			Patency
Parasite	Py17XNL WT M1	Py17XNL WT M2	CCR4-2 C2 M1	CCR4-2 C2 M2	CCR4-2 C3 M1	CCR4-2 C3 M2	Py17XNL WT	CCR4-2 C2	CCR4-2 C3	Py17XNL WT	CCR4-2 C2	CCR4-2 C3	Py17XNL WT	CCR4-2 C2	CCR4-2 C3	Py17XNL WT	CCR4-2 C2	CCR4-2 C3	Py17XNL WT	CCR4-2 C2	CCR4-2 C3
	2.6	1.6	1.8	0.2	1.2	0.9	0.88	0.8	0.96	103	73.2	83.4167	49772.7	46250	34791.7	20000	13250	13043.5	2/2	2/2	2/2
Average	2.1		1		1.05
Biological Replicate 3
Measured	Centers of Movement/400x field						Prevalance			D7 Oocyst/Infected Mosquito			D10 Oocyst-spz/Infected Mosquito			D14 Sg-spz/Infected Mosquito			Patency
Parasite	Py17XNL WT M1	Py17XNL WT M2	CCR4-2 C2 M1	CCR4-2 C2 M2	CCR4-2 C3 M1	CCR4-2 C3 M2	Py17XNL WT	CCR4-2 C2	CCR4-2 C3	Py17XNL WT	CCR4-2 C2	CCR4-2 C3	Py17XNL WT	CCR4-2 C2	CCR4-2 C3	Py17XNL WT	CCR4-2 C2	CCR4-2 C3	Py17XNL WT	CCR4-2 C2	CCR4-2 C3
	0.5	1.5	1.4	1	1.9	1.9	1	0.96	0.96	96.0417	91.2174	119.522	62800	79791.7	67083.3	12700	14791.7	8125	2/2	2/2	2/2
Average	1		1.2		1.9

## Sheet: CCR4-3
Biological Replicate 1
Measured	Centers of Movement/400x field						Prevalance (%)			D7 Oocyst/Infected Mosquito			D10 Oocyst-spz/Infected Mosquito			D14 Sg-spz/Infected Mosquito			Patency
Parasite	Py17XNL WT M1	Py17XNL WT M2	CCR4-3 C1 M1	CCR4-3 C1 M2	CCR4-3 C3 M1	CCR4-3 C3 M2	Py17XNL WT	CCR4-3 C1	CCR4-3 C3	Py17XNL WT	CCR4-3 C1	CCR4-3 C3	Py17XNL WT	CCR4-3 C1	CCR4-3 C3	Py17XNL WT	CCR4-3 C1	CCR4-3 C3	Py17XNL WT	CCR4-3 C1	CCR4-3 C3
	1.1	0.2	4.4	0.7	1.4	0.6	0.88	0.96	0.88	46.31	106.5	75.1	33409.1	71666.7	74772.7	13068.2	21666.7	14659.1	2/2	2/2	2/2
Average	0.65		2.55		1
Biological Replicate 2
Measured	Centers of Movement/400x field						Prevalance			D7 Oocyst/Infected Mosquito			D10 Oocyst-spz/Infected Mosquito			D14 Sg-spz/Infected Mosquito			Patency
Parasite	Py17XNL WT M1	Py17XNL WT M2	CCR4-3 C1 M1	CCR4-3 C1 M2	CCR4-3 C3 M1	CCR4-3 C3 M2	Py17XNL WT	CCR4-3 C1	CCR4-3 C3	Py17XNL WT	CCR4-3 C1	CCR4-3 C3	Py17XNL WT	CCR4-3 C1	CCR4-3 C3	Py17XNL WT	CCR4-3 C1	CCR4-3 C3	Py17XNL WT	CCR4-3 C1	CCR4-3 C3
	1.7	1.1	0.7	1	2.2	0.2	0.92	0.88	0.8	85.913	66.0435	29.35	35217.4	29318.2	18000	14217.4	11477.3	10850	2/2	2/2	2/2
Average	1.4		0.85		1.2
Biological Replicate 3
Measured	Centers of Movement/400x field						Prevalance			D7 Oocyst/Infected Mosquito			D10 Oocyst-spz/Infected Mosquito			D14 Sg-spz/Infected Mosquito			Patency
Parasite	Py17XNL WT M1	Py17XNL WT M2	CCR4-3 C1 M1	CCR4-3 C1 M2	CCR4-3 C3 M1	CCR4-3 C3 M2	Py17XNL WT	CCR4-3 C1	CCR4-3 C3	Py17XNL WT	CCR4-3 C1	CCR4-3 C3	Py17XNL WT	CCR4-3 C1	CCR4-3 C3	Py17XNL WT	CCR4-3 C1	CCR4-3 C3	Py17XNL WT	CCR4-3 C1	CCR4-3 C3
	1.5	1.3	1.8	1	2.2	1.3	1	1	0.88	41.36	54	24.5	25000	29600	14090	13400	20400	13863	2/2	2/2	2/2
Average	1.4		1.4		1.75

## Sheet: CCR4-4
Biological Replicate 1
Measured	Centers of Movement/400x field						Prevalance (%)			D7 Oocyst/Infected Mosquito			D10 Oocyst-spz/Infected Mosquito			D14 Sg-spz/Infected Mosquito			Patency
Parasite	Py17XNL WT M1	Py17XNL WT M2	CCR4-4 C1 M1	CCR4-4 C1 M2	CCR4-4 C2 M1	CCR4-4 C2 M2	Py17XNL WT	CCR4-4 C1	CCR4-4 C2	Py17XNL WT	CCR4-4 C1	CCR4-4 C2	Py17XNL WT	CCR4-4 C1	CCR4-4 C2	Py17XNL WT	CCR4-4 C1	CCR4-4 C2	Py17XNL WT	CCR4-4 C1	CCR4-4 C2
	1.9	1.6	0.2	0.9	2.8	1.8	1	1	0.92	111	79.64	96.3043	56200	78200	68043.5	16700	15800	14347.8	2/2	2/2	2/2
Average	1.75		0.55		2.3
Biological Replicate 2
Measured	Centers of Movement/400x field						Prevalance			D7 Oocyst/Infected Mosquito			D10 Oocyst-spz/Infected Mosquito			D14 Sg-spz/Infected Mosquito			Patency
Parasite	Py17XNL WT M1	Py17XNL WT M2	CCR4-4 C1 M1	CCR4-4 C1 M2	CCR4-4 C2 M1	CCR4-4 C2 M2	Py17XNL WT	CCR4-4 C1	CCR4-4 C2	Py17XNL WT	CCR4-4 C1	CCR4-4 C2	Py17XNL WT	CCR4-4 C1	CCR4-4 C2	Py17XNL WT	CCR4-4 C1	CCR4-4 C2	Py17XNL WT	CCR4-4 C1	CCR4-4 C2
	1.5	0.6	1.2	1.3	1.1	0.8	1	0.84	1	135.08	151.286	36.2	40200	43809.5	20400	19800	30238.1	8800	2/2	2/2	2/2
Average	1.05		1.25		0.95
Biological Replicate 3
Measured	Centers of Movement/400x field						Prevalance			D7 Oocyst/Infected Mosquito			D10 Oocyst-spz/Infected Mosquito			D14 Sg-spz/Infected Mosquito			Patency
Parasite	Py17XNL WT M1	Py17XNL WT M2	CCR4-4 C1 M1	CCR4-4 C1 M2	CCR4-4 C2 M1	CCR4-4 C2 M2	Py17XNL WT	CCR4-4 C1	CCR4-4 C2	Py17XNL WT	CCR4-4 C1	CCR4-4 C2	Py17XNL WT	CCR4-4 C1	CCR4-4 C2	Py17XNL WT	CCR4-4 C1	CCR4-4 C2	Py17XNL WT	CCR4-4 C1	CCR4-4 C2
	2.7	0.9	2.8	0.6	1.3	1.6	0.92	0.92	0.88	174.739	116.043	112.864	46739	43913	41591	44782.6	18478.3	15909.1	2/2	2/2	2/2
Average	1.8		1.7		1.45

## Sheet: CCR4-1 Catalytic Mutant
Biological Replicate 1	Biological Replicate 1
Measured	Centers of Movement/400x field						Prevalance (%)			D7 Oocyst/Infected Mosquito
Parasite	Py17XNL WT M1	Py17XNL WT M2	dCCR4-1 C1 M1	dCCR4-1 C1 M2	dCCR4-1 C2 M1	dCCR4-1 C2 M2	Py17XNL WT	dCCR4-1 C1	dCCR4-1 C2	Py17XNL WT	dCCR4-1 C1	dCCR4-1 C2
	1.4	0.9	0	0.1	0.1	0	65	10	10	12.6154	1	1
Average
Biological Replicate 2	Biological Replicate 2
Measured	Centers of Movement/400x field						Prevalance (%)			D7 Oocyst/Infected Mosquito
Parasite	Py17XNL WT M1	Py17XNL WT M2	dCCR4-1 C1 M1	dCCR4-1 C1 M2	dCCR4-1 C2 M1	dCCR4-1 C2 M2	Py17XNL WT	dCCR4-1 C1	dCCR4-1 C2	Py17XNL WT	dCCR4-1 C1	dCCR4-1 C2
	1	1.3	0	0	0	0	75	20	0	32.6	1.25	0
Average
Biological Replicate 3	Biological Replicate 3
Measured	Centers of Movement/400x field						Prevalance (%)			D7 Oocyst/Infected Mosquito
Parasite	Py17XNL WT M1	Py17XNL WT M2	dCCR4-1 C1 M1	dCCR4-1 C1 M2	dCCR4-1 C2 M1	dCCR4-1 C2 M2	Py17XNL WT	dCCR4-1 C1	dCCR4-1 C2	Py17XNL WT	dCCR4-1 C1	dCCR4-1 C2
	1	0.7	0.1	0.1	0	0.1	75	5	15	4.93333	1	1.33333
Average

## Sheet: CAF1 Disruption
Biological Replicate 1
Centers of Movement/400x field						Prevalance (%)			D7 Oocyst/Infected Mosquito
Py17XNL WT M1	Py17XNL WT M2	CAF1ΔC C1 M1	CAF1ΔC C1 M2	CAF1ΔC C2 M1	CAF1ΔC C2 M2	Py17XNL WT	CAF1ΔC C1	CAF1ΔC C2	Py17XNL WT	CAF1ΔC C1	CAF1ΔC C2
1.2	0.2	0.1	0.1	0.1	0.3	90	70	65	90.9417	6.675	24.3923
Biological Replicate 2
Centers of Movement/400x field						Prevalance (%)			D7 Oocyst/Infected Mosquito
Py17XNL WT M1	Py17XNL WT M2	CAF1ΔC C1 M1	CAF1ΔC C1 M2	CAF1ΔC C2 M1	CAF1ΔC C2 M2	Py17XNL WT	CAF1ΔC C1	CAF1ΔC C2	Py17XNL WT	CAF1ΔC C1	CAF1ΔC C2
0.8	0.6	0	0.1	0	0.1	100	70	55	77.49	15.075	9.92727
Biological Replicate 3
Centers of Movement/400x field						Prevalance (%)			D7 Oocyst/Infected Mosquito
Py17XNL WT M1	Py17XNL WT M2	CAF1ΔC C1 M1	CAF1ΔC C1 M2	CAF1ΔC C2 M1	CAF1ΔC C2 M2	Py17XNL WT	CAF1ΔC C1	CAF1ΔC C2	Py17XNL WT	CAF1ΔC C1	CAF1ΔC C2
0.6	0.5	0.2	0	0	0.1	100	55	65	76.335	2.75625	10.6615
