# Supplementary material for: Plasmodium male gametocyte development and transmission are critically regulated by the two putative deadenylases of the CAF1/CCR4/NOT complex
Source: PLoS Pathog. 2019 Jan 31;15(1):e1007164. doi: 10.1371/journal.ppat.1007164 (PMC6355032; doi:10.1371/journal.ppat.1007164)
Supplement: S2 Table — (XLSX) [file ppat.1007164.s009.xlsx]

## Sheet: README
Data Headers	Definition
protein	Protein ID from PlasmoDB
protein probability	Protein score from ProteinProphet in TPP
num unique peps	Number of unique peptides ientified in the analysis
tot indep spectra	Total independent spectra identified in the analysis
description	Protein Name from PlasmoDB
protein length	Total protein length in Amino Acids
SAF	Spectral Abundance factor (Total independent spectra/protein length in AA)
NSAF	Normalized Spectral Abundance Factor (Normalized to the SAF of all proteins identified above 1%FDR)

## Sheet: Wild Type FDR 1%
protein	protein probability	num unique peps	tot indep spectra	description	protein length	SAF	NSAF
PY17X_0000700,PY17X_0033800,PY17X_0054900	1	8	17	organism=Plasmodium_yoelii_yoelii_17X product=YIR protein,PIR protein location=Py17X_bin_v2_5_19753-24152:290-1405(-) length=299 sequence_SO=contig SO=protein_coding, organism=Plasmodium_yoelii_yoelii_17X product=YIR protein,PIR protein location=Py17X_bin_v2_76_1260788-1338793:33139-34257(+) length=299 sequence_SO=contig SO=protein_coding, organism=Plasmodium_yoelii_yoelii_17X product=YIR protein…	299	0.0568562	0.00015214
PY17X_0011000	1	8	17	organism=Plasmodium_yoelii_yoelii_17X product=YIR protein,PIR protein location=Py17X_bin_v2_54_389051-466134:19877-20995(+) length=299 sequence_SO=contig SO=protein_coding	299	0.0568562	0.00015214
PY17X_0011800,PY17X_0030500,PY17X_0034400,PY17X_0040700,PY17X_0061700,PY17X_0062700	0.9518	1	2	organism=Plasmodium_yoelii_yoelii_17X product=fam-b protein location=Py17X_bin_v2_54_389051-466134:53123-54042(+) length=251 sequence_SO=contig SO=protein_coding, organism=Plasmodium_yoelii_yoelii_17X product=fam-b protein location=Py17X_bin_v2_75_1171049-1260787:862-1781(-) length=251 sequence_SO=contig SO=protein_coding, organism=Plasmodium_yoelii_yoelii_17X product=fam-b protein location=Py17X…	251	0.00796813	2.13217e-05
PY17X_0019000,PY17X_0026000	0.9518	1	1	organism=Plasmodium_yoelii_yoelii_17X product=YIR protein,PIR protein location=Py17X_bin_v2_62_716070-865457:8012-9085(-) length=293 sequence_SO=contig SO=protein_coding, organism=Plasmodium_yoelii_yoelii_17X product=YIR protein, pseudogene,PIR protein, pseudogene location=Py17X_bin_v2_68_965039-1011924:32253-33356(+) length=303 sequence_SO=contig SO=protein_coding	293	0.00341297	9.13268e-06
PY17X_0022800	1	7	9	organism=Plasmodium_yoelii_yoelii_17X product=fam-a protein location=Py17X_bin_v2_63_865458-885629:13884-15371(+) length=282 sequence_SO=contig SO=protein_coding	282	0.0319149	8.54003e-05
PY17X_0022900	0.9916	1	2	organism=Plasmodium_yoelii_yoelii_17X product=YIR protein,PIR protein location=Py17X_bin_v2_63_865458-885629:16639-17752(-) length=298 sequence_SO=contig SO=protein_coding	298	0.00671141	1.79589e-05
PY17X_0030700	0.9383	1	1	organism=Plasmodium_yoelii_yoelii_17X product=YIR protein,PIR protein location=Py17X_bin_v2_75_1171049-1260787:11934-13044(-) length=295 sequence_SO=contig SO=protein_coding	295	0.00338983	9.07077e-06
PY17X_0039300	1	6	14	organism=Plasmodium_yoelii_yoelii_17X product=fam-b protein location=Py17X_bin_v2_82_1496606-1530540:3624-4543(-) length=250 sequence_SO=contig SO=protein_coding	250	0.056	0.000149849
PY17X_0048900,PY17X_1251400	0.9518	1	1	organism=Plasmodium_yoelii_yoelii_17X product=YIR protein,PIR protein location=Py17X_bin_v2_96_1827751-1860839:12246-13351(-) length=294 sequence_SO=contig SO=protein_coding, organism=Plasmodium_yoelii_yoelii_17X product=YIR protein,PIR protein location=Py17X_12_v2:1956913-1958017(+) length=295 sequence_SO=chromosome SO=protein_coding	294	0.00340136	9.10162e-06
PY17X_0051700,PY17X_1100900	0.9518	1	1	organism=Plasmodium_yoelii_yoelii_17X product=YIR protein,PIR protein location=Py17X_bin_v2_100_1940688-1947748:4243-5319(+) length=294 sequence_SO=contig SO=protein_coding, organism=Plasmodium_yoelii_yoelii_17X product=YIR protein,PIR protein location=Py17X_11_v2:32522-33609(-) length=296 sequence_SO=chromosome SO=protein_coding	294	0.00340136	9.10162e-06
PY17X_0062300	1	3	9	organism=Plasmodium_yoelii_yoelii_17X product=microtubule-associated protein ytm1 homologue, putative location=Py17X_bin_v2_137_2361032-2372781:2860-4374(+) length=504 sequence_SO=contig SO=protein_coding	504	0.0178571	4.77835e-05
PY17X_0101300	0.9518	1	2	organism=Plasmodium_yoelii_yoelii_17X product=fam-b protein location=Py17X_01_v2:48878-49703(-) length=216 sequence_SO=chromosome SO=protein_coding	216	0.00925926	2.47766e-05
PY17X_0101800	0.9208	1	2	organism=Plasmodium_yoelii_yoelii_17X product=Plasmodium exported protein, unknown function location=Py17X_01_v2:64355-65553(+) length=341 sequence_SO=chromosome SO=protein_coding	341	0.0058651	1.56943e-05
PY17X_0102100	0.9518	1	1	organism=Plasmodium_yoelii_yoelii_17X product=YIR protein,PIR protein location=Py17X_01_v2:75118-76545(-) length=351 sequence_SO=chromosome SO=protein_coding	351	0.002849	7.62358e-06
PY17X_0102200	0.9518	1	1	organism=Plasmodium_yoelii_yoelii_17X product=schizont membrane associated cytoadherence protein, putative (SMAC) location=Py17X_01_v2:77928-78431(+) length=167 sequence_SO=chromosome SO=protein_coding	167	0.00598802	1.60232e-05
PY17X_0102300	0.9473	1	1	organism=Plasmodium_yoelii_yoelii_17X product=Plasmodium exported protein, unknown function location=Py17X_01_v2:80551-81856(+) length=368 sequence_SO=chromosome SO=protein_coding	368	0.00271739	7.2714e-06
PY17X_0102500	1	5	9	organism=Plasmodium_yoelii_yoelii_17X product=ATP-dependent RNA helicase, putative location=Py17X_01_v2:91683-95731(+) length=1309 sequence_SO=chromosome SO=protein_coding	1309	0.00687548	1.83979e-05
PY17X_0102600	1	6	19	organism=Plasmodium_yoelii_yoelii_17X product=MYND finger protein, putative location=Py17X_01_v2:96861-98127(+) length=262 sequence_SO=chromosome SO=protein_coding	262	0.0725191	0.000194052
PY17X_0103600	1	3	3	organism=Plasmodium_yoelii_yoelii_17X product=mitochondrial chaperone BCS1, putative location=Py17X_01_v2:127584-129011(+) length=475 sequence_SO=chromosome SO=protein_coding	475	0.00631579	1.69003e-05
PY17X_0103700	1	9	20	organism=Plasmodium_yoelii_yoelii_17X product=dihydroorotate dehydrogenase, putative (DHODH) location=Py17X_01_v2:129584-131122(-) length=512 sequence_SO=chromosome SO=protein_coding	512	0.0390625	0.000104526
PY17X_0103800	0.9518	1	2	organism=Plasmodium_yoelii_yoelii_17X product=trophozoite exported protein 1, putative (TEX1) location=Py17X_01_v2:132374-135079(-) length=901 sequence_SO=chromosome SO=protein_coding	901	0.00221976	5.93979e-06
PY17X_0103900	0.9338	1	1	organism=Plasmodium_yoelii_yoelii_17X product=cation/H+ antiporter, putative (CAX) location=Py17X_01_v2:138289-139611(+) length=440 sequence_SO=chromosome SO=protein_coding	440	0.00227273	6.08154e-06
PY17X_0104400	1	3	3	organism=Plasmodium_yoelii_yoelii_17X product=conserved Plasmodium protein, unknown function location=Py17X_01_v2:161080-165450(-) length=1456 sequence_SO=chromosome SO=protein_coding	1456	0.00206044	5.51348e-06
PY17X_0104900	1	13	34	organism=Plasmodium_yoelii_yoelii_17X product=conserved Plasmodium protein, unknown function location=Py17X_01_v2:185072-191703(+) length=2060 sequence_SO=chromosome SO=protein_coding	2060	0.0165049	4.4165e-05
PY17X_0105300	1	2	2	organism=Plasmodium_yoelii_yoelii_17X product=50S ribosomal protein L24, putative location=Py17X_01_v2:201031-201615(+) length=194 sequence_SO=chromosome SO=protein_coding	194	0.0103093	2.75864e-05
PY17X_0105400	1	5	11	organism=Plasmodium_yoelii_yoelii_17X product=RNA-binding protein, putative location=Py17X_01_v2:205400-207628(+) length=742 sequence_SO=chromosome SO=protein_coding	742	0.0148248	3.96693e-05
PY17X_0105700	0.9518	1	1	organism=Plasmodium_yoelii_yoelii_17X product=calcium-binding protein, putative location=Py17X_01_v2:213404-213877(-) length=157 sequence_SO=chromosome SO=protein_coding	157	0.00636943	1.70438e-05
PY17X_0106200	1	7	40	organism=Plasmodium_yoelii_yoelii_17X product=long chain polyunsaturated fatty acid elongation enzyme, putative location=Py17X_01_v2:234592-236315(+) length=288 sequence_SO=chromosome SO=protein_coding	288	0.138889	0.00037165
PY17X_0106400	0.9249	1	2	organism=Plasmodium_yoelii_yoelii_17X product=RNA-binding protein, putative location=Py17X_01_v2:242858-245191(+) length=602 sequence_SO=chromosome SO=protein_coding	602	0.00332226	8.88996e-06
PY17X_0106500	1	7	10	organism=Plasmodium_yoelii_yoelii_17X product=ubiquitin-conjugating enzyme E2, putative location=Py17X_01_v2:246361-247201(-) length=149 sequence_SO=chromosome SO=protein_coding	149	0.0671141	0.000179589
PY17X_0106700	1	4	5	organism=Plasmodium_yoelii_yoelii_17X product=polypyrimidine tract binding protein, putative location=Py17X_01_v2:250740-253476(-) length=701 sequence_SO=chromosome SO=protein_coding	701	0.00713267	1.90861e-05
PY17X_0106800	1	9	10	organism=Plasmodium_yoelii_yoelii_17X product=conserved Plasmodium protein, unknown function location=Py17X_01_v2:255583-261549(-) length=1921 sequence_SO=chromosome SO=protein_coding	1921	0.00520562	1.39296e-05
PY17X_0106900	1	22	49	organism=Plasmodium_yoelii_yoelii_17X product=coatomer alpha subunit, putative location=Py17X_01_v2:264465-268973(+) length=1380 sequence_SO=chromosome SO=protein_coding	1380	0.0355072	9.5013e-05
PY17X_0107000	1	9	27	organism=Plasmodium_yoelii_yoelii_17X product=glutaredoxin-like protein (GLP2) location=Py17X_01_v2:270024-270674(-) length=216 sequence_SO=chromosome SO=protein_coding	216	0.125	0.000334485
PY17X_0107100	1	20	60	organism=Plasmodium_yoelii_yoelii_17X product=translation initiation factor IF-2, putative location=Py17X_01_v2:272982-275798(+) length=938 sequence_SO=chromosome SO=protein_coding	938	0.0639659	0.000171165
PY17X_0107500	1	7	18	organism=Plasmodium_yoelii_yoelii_17X product=G-protein associated signal transduction protein, putative location=Py17X_01_v2:284884-288409(-) length=633 sequence_SO=chromosome SO=protein_coding	633	0.028436	7.60913e-05
PY17X_0108500	0.9999	2	3	organism=Plasmodium_yoelii_yoelii_17X product=sorting assembly machinery 50 kDa subunit, putative (SAM50) location=Py17X_01_v2:324298-325644(+) length=448 sequence_SO=chromosome SO=protein_coding	448	0.00669643	1.79188e-05
PY17X_0108700	1	17	63	organism=Plasmodium_yoelii_yoelii_17X product=proteasome subunit alpha type-2, putative location=Py17X_01_v2:327684-328645(-) length=235 sequence_SO=chromosome SO=protein_coding	235	0.268085	0.000717363
PY17X_0108900	1	37	139	organism=Plasmodium_yoelii_yoelii_17X product=chaperone, putative location=Py17X_01_v2:333299-335067(+) length=543 sequence_SO=chromosome SO=protein_coding	543	0.255985	0.000684985
PY17X_0109000	1	26	131	organism=Plasmodium_yoelii_yoelii_17X product=ornithine aminotransferase, putative (OAT) location=Py17X_01_v2:337351-338595(+) length=414 sequence_SO=chromosome SO=protein_coding	414	0.316425	0.000846715
PY17X_0109200	1	7	24	organism=Plasmodium_yoelii_yoelii_17X product=conserved Plasmodium protein, unknown function location=Py17X_01_v2:344954-361552(+) length=5532 sequence_SO=chromosome SO=protein_coding	5532	0.00433839	1.1609e-05
PY17X_0109600	0.9518	1	1	organism=Plasmodium_yoelii_yoelii_17X product=mitochondrial cardiolipin synthase, putative (CLS) location=Py17X_01_v2:371385-373202(-) length=605 sequence_SO=chromosome SO=protein_coding	605	0.00165289	4.42294e-06
PY17X_0110100	0.9916	1	1	organism=Plasmodium_yoelii_yoelii_17X product=mitochondrial ribosomal protein L19 precursor, putative location=Py17X_01_v2:397817-399001(+) length=316 sequence_SO=chromosome SO=protein_coding	316	0.00316456	8.46796e-06
PY17X_0110200	0.9916	1	1	organism=Plasmodium_yoelii_yoelii_17X product=pre-mRNA-splicing factor SLU7, putative (SLU7) location=Py17X_01_v2:399314-401216(-) length=434 sequence_SO=chromosome SO=protein_coding	434	0.00230415	6.16561e-06
PY17X_0110300	1	6	7	organism=Plasmodium_yoelii_yoelii_17X product=conserved Plasmodium protein, unknown function location=Py17X_01_v2:402466-404652(-) length=728 sequence_SO=chromosome SO=protein_coding	728	0.00961538	2.57296e-05
PY17X_0110400	1	21	84	organism=Plasmodium_yoelii_yoelii_17X product=histone H3, putative location=Py17X_01_v2:408306-408716(+) length=136 sequence_SO=chromosome SO=protein_coding	136	0.617647	0.00165275
PY17X_0110500	1	7	13	organism=Plasmodium_yoelii_yoelii_17X product=conserved Plasmodium protein, unknown function location=Py17X_01_v2:409203-409768(-) length=123 sequence_SO=chromosome SO=protein_coding	123	0.105691	0.000282816
PY17X_0110700	1	23	73	organism=Plasmodium_yoelii_yoelii_17X product=transketolase, putative (TK) location=Py17X_01_v2:413011-415023(+) length=670 sequence_SO=chromosome SO=protein_coding	670	0.108955	0.000291551
PY17X_0110800	1	9	17	organism=Plasmodium_yoelii_yoelii_17X product=transcription elongation factor SPT5, putative (SPT5) location=Py17X_01_v2:415915-419508(-) length=1197 sequence_SO=chromosome SO=protein_coding	1197	0.0142022	3.80033e-05
PY17X_0110900	0.9473	1	1	organism=Plasmodium_yoelii_yoelii_17X product=SNARE associated Golgi protein, putative location=Py17X_01_v2:421285-422422(-) length=289 sequence_SO=chromosome SO=protein_coding	289	0.00346021	9.25909e-06
PY17X_0111100	0.9473	1	3	organism=Plasmodium_yoelii_yoelii_17X product=transcription factor with AP2 domain(s), putative (ApiAP2) location=Py17X_01_v2:425234-426353(+) length=279 sequence_SO=chromosome SO=protein_coding	279	0.0107527	2.87729e-05
PY17X_0111200	1	8	16	organism=Plasmodium_yoelii_yoelii_17X product=conserved Plasmodium protein, unknown function location=Py17X_01_v2:427595-428736(+) length=280 sequence_SO=chromosome SO=protein_coding	280	0.0571429	0.000152907
PY17X_0111300	1	11	17	organism=Plasmodium_yoelii_yoelii_17X product=SWI/SNF-related matrix-associated actin-dependent regulator of chromatin location=Py17X_01_v2:429128-431539(-) length=803 sequence_SO=chromosome SO=protein_coding	803	0.0211706	5.66499e-05
PY17X_0111600	0.9165	1	2	organism=Plasmodium_yoelii_yoelii_17X product=60S ribosomal protein L39, putative location=Py17X_01_v2:444716-445195(-) length=51 sequence_SO=chromosome SO=protein_coding	51	0.0392157	0.000104936
PY17X_0111800	1	2	3	organism=Plasmodium_yoelii_yoelii_17X product=lsm12, putative location=Py17X_01_v2:459254-460150(+) length=178 sequence_SO=chromosome SO=protein_coding	178	0.0168539	4.5099e-05
PY17X_0112000	1	26	156	organism=Plasmodium_yoelii_yoelii_17X product=eukaryotic translation initiation factor 3 subunit L, putative location=Py17X_01_v2:462054-463760(-) length=568 sequence_SO=chromosome SO=protein_coding	568	0.274648	0.000734924
PY17X_0112600	1	3	3	organism=Plasmodium_yoelii_yoelii_17X product=6-cysteine protein (P12) location=Py17X_01_v2:482872-483876(-) length=334 sequence_SO=chromosome SO=protein_coding	334	0.00898204	2.40348e-05
PY17X_0112700	0.9518	1	2	organism=Plasmodium_yoelii_yoelii_17X product=6-cysteine protein (P12p) location=Py17X_01_v2:484530-485516(-) length=328 sequence_SO=chromosome SO=protein_coding	328	0.00609756	1.63163e-05
PY17X_0112800	1	13	56	organism=Plasmodium_yoelii_yoelii_17X product=nucleolar GTP-binding protein 1, putative location=Py17X_01_v2:487946-490003(+) length=685 sequence_SO=chromosome SO=protein_coding	685	0.0817518	0.000218758
PY17X_0113400	0.9916	1	1	organism=Plasmodium_yoelii_yoelii_17X product=AP-3 complex subunit beta, putative location=Py17X_01_v2:504759-507632(-) length=957 sequence_SO=chromosome SO=protein_coding	957	0.00104493	2.79611e-06
PY17X_0113600	1	5	6	organism=Plasmodium_yoelii_yoelii_17X product=syntaxin binding protein, putative location=Py17X_01_v2:513232-515154(-) length=640 sequence_SO=chromosome SO=protein_coding	640	0.009375	2.50863e-05
PY17X_0113700	0.9955	2	2	organism=Plasmodium_yoelii_yoelii_17X product=transcription factor with AP2 domain(s), putative (ApiAP2) location=Py17X_01_v2:519348-527436(+) length=2646 sequence_SO=chromosome SO=protein_coding	2646	0.000755858	2.02258e-06
PY17X_0113800	1	3	7	organism=Plasmodium_yoelii_yoelii_17X product=myosin-like protein, putative location=Py17X_01_v2:527852-533983(-) length=2043 sequence_SO=chromosome SO=protein_coding	2043	0.00342633	9.16845e-06
PY17X_0203000	1	14	128	organism=Plasmodium_yoelii_yoelii_17X product=early transcribed membrane protein (ETRAMP) location=Py17X_02_v2:112394-112921(-) length=175 sequence_SO=chromosome SO=protein_coding	175	0.731429	0.00195721
PY17X_0203200	1	6	8	organism=Plasmodium_yoelii_yoelii_17X product=TatD-like deoxyribonuclease, putative location=Py17X_02_v2:123944-125929(+) length=442 sequence_SO=chromosome SO=protein_coding	442	0.0180995	4.84322e-05
PY17X_0203400	1	4	6	organism=Plasmodium_yoelii_yoelii_17X product=conserved Plasmodium protein, unknown function location=Py17X_02_v2:127616-130069(-) length=546 sequence_SO=chromosome SO=protein_coding	546	0.010989	2.94052e-05
PY17X_0203700	1	9	17	organism=Plasmodium_yoelii_yoelii_17X product=UMP-CMP kinase, putative location=Py17X_02_v2:133431-135158(+) length=362 sequence_SO=chromosome SO=protein_coding	362	0.0469613	0.000125663
PY17X_0204200	1	3	5	organism=Plasmodium_yoelii_yoelii_17X product=adenylate kinase-like protein 1, putative (AKLP1) location=Py17X_02_v2:151885-152490(+) length=201 sequence_SO=chromosome SO=protein_coding	201	0.0248756	6.65641e-05
PY17X_0204300	1	2	4	organism=Plasmodium_yoelii_yoelii_17X product=transcription initiation factor TFIIB, putative location=Py17X_02_v2:152822-154171(-) length=351 sequence_SO=chromosome SO=protein_coding	351	0.011396	3.04943e-05
PY17X_0204400	1	23	72	organism=Plasmodium_yoelii_yoelii_17X product=chromatin assembly factor 1 protein WD40 domain, putative location=Py17X_02_v2:157504-158844(+) length=446 sequence_SO=chromosome SO=protein_coding	446	0.161435	0.00043198
PY17X_0204500	0.9999	2	2	organism=Plasmodium_yoelii_yoelii_17X product=phosphatidylinositol-4-phosphate 5-kinase, putative (PIP5K) location=Py17X_02_v2:160225-164858(-) length=1307 sequence_SO=chromosome SO=protein_coding	1307	0.00153022	4.09469e-06
PY17X_0204700	1	2	6	organism=Plasmodium_yoelii_yoelii_17X product=DNA-directed RNA polymerase 2 subunit, putative location=Py17X_02_v2:171891-172692(+) length=226 sequence_SO=chromosome SO=protein_coding	226	0.0265487	7.1041e-05
PY17X_0205100	1	5	10	organism=Plasmodium_yoelii_yoelii_17X product=phosphatidate cytidylyltransferase, putative location=Py17X_02_v2:178208-183046(-) length=741 sequence_SO=chromosome SO=protein_coding	741	0.0134953	3.61117e-05
PY17X_0205200	1	20	35	organism=Plasmodium_yoelii_yoelii_17X product=phenylalanine--tRNA ligase, putative location=Py17X_02_v2:183923-185635(-) length=570 sequence_SO=chromosome SO=protein_coding	570	0.0614035	0.000164308
PY17X_0205500	1	4	6	organism=Plasmodium_yoelii_yoelii_17X product=N-terminal acetyltransferase, putative location=Py17X_02_v2:189597-190252(+) length=152 sequence_SO=chromosome SO=protein_coding	152	0.0394737	0.000105627
PY17X_0205600	1	4	7	organism=Plasmodium_yoelii_yoelii_17X product=tubulin-specific chaperone a, putative location=Py17X_02_v2:191561-192222(+) length=165 sequence_SO=chromosome SO=protein_coding	165	0.0424242	0.000113522
PY17X_0205800	0.9518	1	2	organism=Plasmodium_yoelii_yoelii_17X product=mRNA cleavage factor-like protein, putative location=Py17X_02_v2:194831-195556(+) length=241 sequence_SO=chromosome SO=protein_coding	241	0.00829876	2.22064e-05
PY17X_0205900	1	32	180	organism=Plasmodium_yoelii_yoelii_17X product=LCCL domain-containing protein (CCp5) location=Py17X_02_v2:195673-199009(-) length=1046 sequence_SO=chromosome SO=protein_coding	1046	0.172084	0.000460476
PY17X_0206000	1	2	2	organism=Plasmodium_yoelii_yoelii_17X product=photosensitized INA-labeled protein 1, putative location=Py17X_02_v2:200403-201071(-) length=222 sequence_SO=chromosome SO=protein_coding	222	0.00900901	2.4107e-05
PY17X_0206200	1	9	17	organism=Plasmodium_yoelii_yoelii_17X product=secreted ookinete protein, putative (PSOP24) location=Py17X_02_v2:206743-210109(+) length=956 sequence_SO=chromosome SO=protein_coding	956	0.0177824	4.75836e-05
PY17X_0206400	1	11	97	organism=Plasmodium_yoelii_yoelii_17X product=conserved Plasmodium protein, unknown function location=Py17X_02_v2:213191-213745(-) length=184 sequence_SO=chromosome SO=protein_coding	184	0.527174	0.00141065
PY17X_0206600	1	9	21	organism=Plasmodium_yoelii_yoelii_17X product=conserved Plasmodium protein, unknown function location=Py17X_02_v2:218010-223712(-) length=1900 sequence_SO=chromosome SO=protein_coding	1900	0.0110526	2.95755e-05
PY17X_0206700	1	8	17	organism=Plasmodium_yoelii_yoelii_17X product=conserved Plasmodium protein, unknown function location=Py17X_02_v2:226715-228748(-) length=677 sequence_SO=chromosome SO=protein_coding	677	0.0251108	6.71934e-05
PY17X_0206800	1	13	47	organism=Plasmodium_yoelii_yoelii_17X product=proteasome subunit beta type-3, putative location=Py17X_02_v2:229879-230970(+) length=218 sequence_SO=chromosome SO=protein_coding	218	0.215596	0.000576909
PY17X_0207000	0.9607	1	1	organism=Plasmodium_yoelii_yoelii_17X product=double-strand break repair protein MRE11, putative location=Py17X_02_v2:232482-235595(-) length=1037 sequence_SO=chromosome SO=protein_coding	1037	0.00096432	2.5804e-06
PY17X_0207300	1	21	66	organism=Plasmodium_yoelii_yoelii_17X product=lipid/sterol:H+ symporter, putative location=Py17X_02_v2:252534-257080(+) length=1376 sequence_SO=chromosome SO=protein_coding	1376	0.0479651	0.000128349
PY17X_0207400	1	5	15	organism=Plasmodium_yoelii_yoelii_17X product=conserved Plasmodium protein, unknown function location=Py17X_02_v2:258087-258596(-) length=169 sequence_SO=chromosome SO=protein_coding	169	0.0887574	0.000237504
PY17X_0207700	0.9999	2	3	organism=Plasmodium_yoelii_yoelii_17X product=centrin-1, putative (CEN1) location=Py17X_02_v2:264160-265582(-) length=168 sequence_SO=chromosome SO=protein_coding	168	0.0178571	4.77835e-05
PY17X_0207900	1	4	5	organism=Plasmodium_yoelii_yoelii_17X product=ras-related protein Rab-5C, putative (RAB5c) location=Py17X_02_v2:270116-271972(-) length=214 sequence_SO=chromosome SO=protein_coding	214	0.0233645	6.25205e-05
PY17X_0208000	1	14	20	organism=Plasmodium_yoelii_yoelii_17X product=asparagine and aspartate rich protein 2, putative location=Py17X_02_v2:273519-277163(-) length=1214 sequence_SO=chromosome SO=protein_coding	1214	0.0164745	4.40836e-05
PY17X_0208300	1	3	4	organism=Plasmodium_yoelii_yoelii_17X product=pre-rRNA-processing protein TSR2, putative location=Py17X_02_v2:284890-285889(-) length=160 sequence_SO=chromosome SO=protein_coding	160	0.025	6.68969e-05
PY17X_0208400	1	41	266	organism=Plasmodium_yoelii_yoelii_17X product=calcium-transporting ATPase, putative (SERCA) location=Py17X_02_v2:288711-292300(+) length=1115 sequence_SO=chromosome SO=protein_coding	1115	0.238565	0.000638371
PY17X_0208600	1	8	21	organism=Plasmodium_yoelii_yoelii_17X product=vacuolar ATP synthase subunit c, putative location=Py17X_02_v2:295107-296258(+) length=383 sequence_SO=chromosome SO=protein_coding	383	0.0548303	0.000146719
PY17X_0209400	1	4	4	organism=Plasmodium_yoelii_yoelii_17X product=cyclase-associated protein, putative (C-CAP) location=Py17X_02_v2:326871-327661(+) length=161 sequence_SO=chromosome SO=protein_coding	161	0.0248447	6.64814e-05
PY17X_0209500	1	34	124	organism=Plasmodium_yoelii_yoelii_17X product=conserved Plasmodium protein, unknown function location=Py17X_02_v2:328833-330503(+) length=556 sequence_SO=chromosome SO=protein_coding	556	0.223022	0.000596778
PY17X_0209700	0.9999	2	3	organism=Plasmodium_yoelii_yoelii_17X product=novel putative transporter 1 (NPT1) location=Py17X_02_v2:334200-335714(-) length=504 sequence_SO=chromosome SO=protein_coding	504	0.00595238	1.59278e-05
PY17X_0209800	1	6	17	organism=Plasmodium_yoelii_yoelii_17X product=transporter, putative location=Py17X_02_v2:337098-338972(-) length=624 sequence_SO=chromosome SO=protein_coding	624	0.0272436	7.29005e-05
PY17X_0210000	1	4	5	organism=Plasmodium_yoelii_yoelii_17X product=conserved protein, unknown function location=Py17X_02_v2:344303-345154(+) length=283 sequence_SO=chromosome SO=protein_coding	283	0.0176678	4.7277e-05
PY17X_0210100	0.9999	2	3	organism=Plasmodium_yoelii_yoelii_17X product=4-hydroxy-3-methylbut-2-enyl diphosphate reductase, putative (LytB) location=Py17X_02_v2:345489-347063(-) length=524 sequence_SO=chromosome SO=protein_coding	524	0.00572519	1.53199e-05
PY17X_0210300	1	2	4	organism=Plasmodium_yoelii_yoelii_17X product=StAR-related lipid transfer protein, putative location=Py17X_02_v2:361388-362683(+) length=431 sequence_SO=chromosome SO=protein_coding	431	0.00928074	2.48341e-05
PY17X_0210400	1	3	3	organism=Plasmodium_yoelii_yoelii_17X product=conserved Plasmodium protein, unknown function location=Py17X_02_v2:363834-366463(-) length=816 sequence_SO=chromosome SO=protein_coding	816	0.00367647	9.83778e-06
PY17X_0210600	1	21	87	organism=Plasmodium_yoelii_yoelii_17X product=parasite-infected erythrocyte surface protein (PIESP15) location=Py17X_02_v2:370605-372125(-) length=506 sequence_SO=chromosome SO=protein_coding	506	0.171937	0.000460082
PY17X_0210700	1	3	9	organism=Plasmodium_yoelii_yoelii_17X product=actin-related protein (ARP1) location=Py17X_02_v2:374522-377069(+) length=384 sequence_SO=chromosome SO=protein_coding	384	0.0234375	6.27159e-05
PY17X_0211300	0.9518	1	20	organism=Plasmodium_yoelii_yoelii_17X product=nucleoside transporter 4, putative (NT4) location=Py17X_02_v2:401481-402948(+) length=429 sequence_SO=chromosome SO=protein_coding	429	0.04662	0.000124749
PY17X_0211600	1	27	91	organism=Plasmodium_yoelii_yoelii_17X product=aspartate--tRNA ligase, putative location=Py17X_02_v2:412035-414080(+) length=681 sequence_SO=chromosome SO=protein_coding	681	0.133627	0.000357569
PY17X_0211900	0.9727	1	2	organism=Plasmodium_yoelii_yoelii_17X product=conserved Plasmodium protein, unknown function location=Py17X_02_v2:421582-434913(-) length=4213 sequence_SO=chromosome SO=protein_coding	4213	0.000474721	1.2703e-06
PY17X_0212000	0.9969	2	3	organism=Plasmodium_yoelii_yoelii_17X product=ubiquitin carboxyl-terminal hydrolase, putative location=Py17X_02_v2:436320-445518(-) length=2853 sequence_SO=chromosome SO=protein_coding	2853	0.00105152	2.81375e-06
PY17X_0212400	1	2	4	organism=Plasmodium_yoelii_yoelii_17X product=mitochondrial import inner membrane translocase subunit TIM50, putative (TIM50) location=Py17X_02_v2:453492-454733(+) length=413 sequence_SO=chromosome SO=protein_coding	413	0.00968523	2.59165e-05
PY17X_0212700	1	7	11	organism=Plasmodium_yoelii_yoelii_17X product=cysteine desulfurase, putative (NFS) location=Py17X_02_v2:462637-464331(-) length=564 sequence_SO=chromosome SO=protein_coding	564	0.0195035	5.21891e-05
PY17X_0212900	1	18	82	organism=Plasmodium_yoelii_yoelii_17X product=proteasome subunit alpha type-5, putative location=Py17X_02_v2:469008-470148(+) length=256 sequence_SO=chromosome SO=protein_coding	256	0.320312	0.000857117
PY17X_0213300	1	5	5	organism=Plasmodium_yoelii_yoelii_17X product=cation transporting ATPase, putative location=Py17X_02_v2:482548-487596(+) length=1682 sequence_SO=chromosome SO=protein_coding	1682	0.00297265	7.95445e-06
PY17X_0213500	1	14	43	organism=Plasmodium_yoelii_yoelii_17X product=eukaryotic translation initiation factor 2 alpha subunit, putative location=Py17X_02_v2:496505-497751(-) length=326 sequence_SO=chromosome SO=protein_coding	326	0.131902	0.000352953
PY17X_0213900	1	2	3	organism=Plasmodium_yoelii_yoelii_17X product=conserved Plasmodium protein, unknown function location=Py17X_02_v2:520108-520613(+) length=126 sequence_SO=chromosome SO=protein_coding	126	0.0238095	6.37113e-05
PY17X_0214400	0.9518	1	1	organism=Plasmodium_yoelii_yoelii_17X product=RNA-binding protein, putative location=Py17X_02_v2:536192-538774(-) length=528 sequence_SO=chromosome SO=protein_coding	528	0.00189394	5.06795e-06
PY17X_0214500	1	2	4	organism=Plasmodium_yoelii_yoelii_17X product=signal recognition particle subunit SRP9, putative (SRP9) location=Py17X_02_v2:539355-540586(+) length=100 sequence_SO=chromosome SO=protein_coding	100	0.04	0.000107035
PY17X_0214700	1	2	2	organism=Plasmodium_yoelii_yoelii_17X product=1-cys peroxiredoxin, putative location=Py17X_02_v2:550361-551262(+) length=245 sequence_SO=chromosome SO=protein_coding	245	0.00816327	2.18439e-05
PY17X_0214800	1	5	9	organism=Plasmodium_yoelii_yoelii_17X product=60S ribosomal export protein NMD3, putative (NMD3) location=Py17X_02_v2:551863-554679(-) length=938 sequence_SO=chromosome SO=protein_coding	938	0.00959488	2.56747e-05
PY17X_0214900	1	4	4	organism=Plasmodium_yoelii_yoelii_17X product=ribosome biogenesis protein BRX1 homolog, putative location=Py17X_02_v2:555926-557206(+) length=426 sequence_SO=chromosome SO=protein_coding	426	0.00938967	2.51256e-05
PY17X_0215100	0.9518	1	1	organism=Plasmodium_yoelii_yoelii_17X product=conserved Plasmodium protein, unknown function location=Py17X_02_v2:562001-563164(+) length=163 sequence_SO=chromosome SO=protein_coding	163	0.00613497	1.64164e-05
PY17X_0215700	0.9518	1	1	organism=Plasmodium_yoelii_yoelii_17X product=AP-4 complex subunit beta, putative location=Py17X_02_v2:589186-592419(-) length=892 sequence_SO=chromosome SO=protein_coding	892	0.00112108	2.99986e-06
PY17X_0215900	1	3	5	organism=Plasmodium_yoelii_yoelii_17X product=conserved Plasmodium protein, unknown function location=Py17X_02_v2:603686-604473(+) length=158 sequence_SO=chromosome SO=protein_coding	158	0.0316456	8.46796e-05
PY17X_0216300	0.9999	2	2	organism=Plasmodium_yoelii_yoelii_17X product=Plasmodium exported protein, unknown function location=Py17X_02_v2:610394-613109(+) length=866 sequence_SO=chromosome SO=protein_coding	866	0.00230947	6.17985e-06
PY17X_0216400	1	2	4	organism=Plasmodium_yoelii_yoelii_17X product=Plasmodium exported protein, unknown function location=Py17X_02_v2:616162-617739(+) length=455 sequence_SO=chromosome SO=protein_coding	455	0.00879121	2.35242e-05
PY17X_0216600	1	3	6	organism=Plasmodium_yoelii_yoelii_17X product=fam-a protein location=Py17X_02_v2:624413-626002(-) length=296 sequence_SO=chromosome SO=protein_coding	296	0.0202703	5.42407e-05
PY17X_0216700	1	13	52	organism=Plasmodium_yoelii_yoelii_17X product=YIR protein, pseudogene,PIR protein, pseudogene location=Py17X_02_v2:630061-632262(+) length=658 sequence_SO=chromosome SO=protein_coding	658	0.0790274	0.000211467
PY17X_0301100	1	13	37	organism=Plasmodium_yoelii_yoelii_17X product=Plasmodium exported protein, unknown function location=Py17X_03_v2:39245-42047(-) length=836 sequence_SO=chromosome SO=protein_coding	836	0.0442584	0.00011843
PY17X_0301300	0.9518	1	1	organism=Plasmodium_yoelii_yoelii_17X product=octaprenyl pyrophosphate synthase, putative (OPP) location=Py17X_03_v2:48616-50238(+) length=540 sequence_SO=chromosome SO=protein_coding	540	0.00185185	4.95533e-06
PY17X_0301500	0.9946	2	3	organism=Plasmodium_yoelii_yoelii_17X product=conserved Plasmodium protein, unknown function location=Py17X_03_v2:52404-58346(-) length=1980 sequence_SO=chromosome SO=protein_coding	1980	0.00151515	4.05436e-06
PY17X_0302100	1	3	4	organism=Plasmodium_yoelii_yoelii_17X product=nucleolar preribosomal assembly protein, putative location=Py17X_03_v2:69424-70750(-) length=376 sequence_SO=chromosome SO=protein_coding	376	0.0106383	2.84668e-05
PY17X_0302500	1	9	10	organism=Plasmodium_yoelii_yoelii_17X product=conserved Plasmodium protein, unknown function location=Py17X_03_v2:81651-87164(-) length=1837 sequence_SO=chromosome SO=protein_coding	1837	0.00544366	1.45666e-05
PY17X_0302600	1	10	24	organism=Plasmodium_yoelii_yoelii_17X product=conserved Plasmodium protein, unknown function location=Py17X_03_v2:90104-91612(+) length=276 sequence_SO=chromosome SO=protein_coding	276	0.0869565	0.000232685
PY17X_0302800	0.9518	1	1	organism=Plasmodium_yoelii_yoelii_17X product=dynein light chain, putative location=Py17X_03_v2:94723-95494(-) length=107 sequence_SO=chromosome SO=protein_coding	107	0.00934579	2.50082e-05
PY17X_0302900	1	14	43	organism=Plasmodium_yoelii_yoelii_17X product=aspartate aminotransferase, putative location=Py17X_03_v2:96301-97533(-) length=410 sequence_SO=chromosome SO=protein_coding	410	0.104878	0.000280641
PY17X_0303100	1	9	184	organism=Plasmodium_yoelii_yoelii_17X product=hexose transporter (HT) location=Py17X_03_v2:103361-104878(-) length=505 sequence_SO=chromosome SO=protein_coding	505	0.364356	0.000974973
PY17X_0303300	1	6	13	organism=Plasmodium_yoelii_yoelii_17X product=methyltransferase, putative location=Py17X_03_v2:108664-110098(+) length=382 sequence_SO=chromosome SO=protein_coding	382	0.0340314	9.10639e-05
PY17X_0303700	1	8	10	organism=Plasmodium_yoelii_yoelii_17X product=conserved Plasmodium protein, unknown function location=Py17X_03_v2:118744-120099(+) length=451 sequence_SO=chromosome SO=protein_coding	451	0.0221729	5.93321e-05
PY17X_0303800	1	7	26	organism=Plasmodium_yoelii_yoelii_17X product=DNA-directed RNA polymerase II 16 kDa subunit, putative location=Py17X_03_v2:120648-121256(-) length=133 sequence_SO=chromosome SO=protein_coding	133	0.195489	0.000523104
PY17X_0303900	0.9518	1	1	organism=Plasmodium_yoelii_yoelii_17X product=conserved Plasmodium protein, unknown function location=Py17X_03_v2:124661-126556(+) length=631 sequence_SO=chromosome SO=protein_coding	631	0.00158479	4.24069e-06
PY17X_0304200	1	49	158	organism=Plasmodium_yoelii_yoelii_17X product=26S proteasome regulatory subunit RPN1, putative (RPN1) location=Py17X_03_v2:131844-135259(+) length=1000 sequence_SO=chromosome SO=protein_coding	1000	0.158	0.000422789
PY17X_0304500	1	4	11	organism=Plasmodium_yoelii_yoelii_17X product=pantothenate transporter (PAT) location=Py17X_03_v2:144202-145827(+) length=541 sequence_SO=chromosome SO=protein_coding	541	0.0203327	5.44078e-05
PY17X_0304900	1	10	15	organism=Plasmodium_yoelii_yoelii_17X product=adenylosuccinate lyase, putative (ASL) location=Py17X_03_v2:161026-162447(+) length=473 sequence_SO=chromosome SO=protein_coding	473	0.0317125	8.48587e-05
PY17X_0305500	1	36	146	organism=Plasmodium_yoelii_yoelii_17X product=serine repeat antigen 3 (SERA3) location=Py17X_03_v2:183484-187483(-) length=1206 sequence_SO=chromosome SO=protein_coding	1206	0.121061	0.000323945
PY17X_0305600	1	27	82	organism=Plasmodium_yoelii_yoelii_17X product=serine repeat antigen 2 (SERA2) location=Py17X_03_v2:188905-192811(-) length=1145 sequence_SO=chromosome SO=protein_coding	1145	0.0716157	0.000191635
PY17X_0305700	1	52	204	organism=Plasmodium_yoelii_yoelii_17X product=serine repeat antigen 1 (SERA1) location=Py17X_03_v2:194392-199311(-) length=1494 sequence_SO=chromosome SO=protein_coding	1494	0.136546	0.000365381
PY17X_0305800	0.9647	1	1	organism=Plasmodium_yoelii_yoelii_17X product=conserved Plasmodium protein, unknown function location=Py17X_03_v2:201085-207693(+) length=1527 sequence_SO=chromosome SO=protein_coding	1527	0.000654879	1.75238e-06
PY17X_0305900	0.9518	1	1	organism=Plasmodium_yoelii_yoelii_17X product=KRR1 small subunit processome component, putative (KRR1) location=Py17X_03_v2:208097-209002(-) length=301 sequence_SO=chromosome SO=protein_coding	301	0.00332226	8.88996e-06
PY17X_0306200	1	5	11	organism=Plasmodium_yoelii_yoelii_17X product=acyl carrier protein, putative (ACP) location=Py17X_03_v2:221032-221674(+) length=139 sequence_SO=chromosome SO=protein_coding	139	0.0791367	0.00021176
PY17X_0306400	1	6	6	organism=Plasmodium_yoelii_yoelii_17X product=conserved Plasmodium protein, unknown function location=Py17X_03_v2:224294-225797(-) length=222 sequence_SO=chromosome SO=protein_coding	222	0.027027	7.2321e-05
PY17X_0306500	1	7	11	organism=Plasmodium_yoelii_yoelii_17X product=conserved Plasmodium protein, unknown function location=Py17X_03_v2:226731-227387(+) length=218 sequence_SO=chromosome SO=protein_coding	218	0.0504587	0.000135021
PY17X_0306600	1	6	6	organism=Plasmodium_yoelii_yoelii_17X product=6-cysteine protein (P230p) location=Py17X_03_v2:228673-235527(+) length=2284 sequence_SO=chromosome SO=protein_coding	2284	0.00262697	7.02945e-06
PY17X_0306700	1	6	14	organism=Plasmodium_yoelii_yoelii_17X product=6-cysteine protein (P230) location=Py17X_03_v2:237082-245361(+) length=2759 sequence_SO=chromosome SO=protein_coding	2759	0.0050743	1.35782e-05
PY17X_0307100	1	9	18	organism=Plasmodium_yoelii_yoelii_17X product=conserved protein, unknown function location=Py17X_03_v2:253855-256309(-) length=452 sequence_SO=chromosome SO=protein_coding	452	0.039823	0.000106561
PY17X_0307400	1	33	272	organism=Plasmodium_yoelii_yoelii_17X product=ATP-dependent RNA helicase UAP56, putative (UAP56) location=Py17X_03_v2:267085-268593(-) length=466 sequence_SO=chromosome SO=protein_coding	466	0.583691	0.00156189
PY17X_0307500	1	7	54	organism=Plasmodium_yoelii_yoelii_17X product=Sec61-gamma subunit of protein translocation complex, putative location=Py17X_03_v2:271567-271818(+) length=83 sequence_SO=chromosome SO=protein_coding	83	0.650602	0.00174093
PY17X_0307600	1	4	21	organism=Plasmodium_yoelii_yoelii_17X product=60S ribosomal protein L37ae, putative location=Py17X_03_v2:273575-274422(+) length=96 sequence_SO=chromosome SO=protein_coding	96	0.21875	0.000585348
PY17X_0308400	1	4	8	organism=Plasmodium_yoelii_yoelii_17X product=conserved Plasmodium protein, unknown function location=Py17X_03_v2:301480-302328(-) length=282 sequence_SO=chromosome SO=protein_coding	282	0.0283688	7.59114e-05
PY17X_0308600	1	3	3	organism=Plasmodium_yoelii_yoelii_17X product=ras-related protein Rab-5A, putative (RAB5a) location=Py17X_03_v2:313763-314449(-) length=228 sequence_SO=chromosome SO=protein_coding	228	0.0131579	3.52089e-05
PY17X_0309200	1	38	226	organism=Plasmodium_yoelii_yoelii_17X product=asparagine--tRNA ligase, putative location=Py17X_03_v2:331689-333419(+) length=576 sequence_SO=chromosome SO=protein_coding	576	0.392361	0.00104991
PY17X_0309400	0.9518	1	2	organism=Plasmodium_yoelii_yoelii_17X product=GDP-fructose:GMP antiporter, putative location=Py17X_03_v2:336093-337417(+) length=307 sequence_SO=chromosome SO=protein_coding	307	0.00651466	1.74324e-05
PY17X_0309500	0.9916	1	2	organism=Plasmodium_yoelii_yoelii_17X product=conserved Plasmodium protein, unknown function location=Py17X_03_v2:339157-342412(+) length=987 sequence_SO=chromosome SO=protein_coding	987	0.00202634	5.42224e-06
PY17X_0309600	1	2	3	organism=Plasmodium_yoelii_yoelii_17X product=mitochondrial ribosomal protein L12 precursor, putative location=Py17X_03_v2:343352-344231(-) length=263 sequence_SO=chromosome SO=protein_coding	263	0.0114068	3.05233e-05
PY17X_0309700	1	17	64	organism=Plasmodium_yoelii_yoelii_17X product=peptide chain release factor subunit 1, putative location=Py17X_03_v2:345833-347347(+) length=428 sequence_SO=chromosome SO=protein_coding	428	0.149533	0.000400131
PY17X_0309800	1	12	24	organism=Plasmodium_yoelii_yoelii_17X product=conserved Plasmodium protein, unknown function location=Py17X_03_v2:347871-357844(-) length=3227 sequence_SO=chromosome SO=protein_coding	3227	0.00743725	1.99012e-05
PY17X_0309900	1	17	36	organism=Plasmodium_yoelii_yoelii_17X product=conserved Plasmodium protein, unknown function location=Py17X_03_v2:359612-370525(+) length=3637 sequence_SO=chromosome SO=protein_coding	3637	0.00989827	2.64865e-05
PY17X_0310400	1	2	2	organism=Plasmodium_yoelii_yoelii_17X product=conserved Plasmodium protein, unknown function location=Py17X_03_v2:379975-380475(+) length=166 sequence_SO=chromosome SO=protein_coding	166	0.0120482	3.22395e-05
PY17X_0310500	1	11	29	organism=Plasmodium_yoelii_yoelii_17X product=heat shock 40 kDa protein, putative location=Py17X_03_v2:382037-383657(+) length=344 sequence_SO=chromosome SO=protein_coding	344	0.0843023	0.000225583
PY17X_0310600	1	2	2	organism=Plasmodium_yoelii_yoelii_17X product=conserved Plasmodium protein, unknown function location=Py17X_03_v2:384679-385164(-) length=127 sequence_SO=chromosome SO=protein_coding	127	0.015748	4.21398e-05
PY17X_0310900	1	3	3	organism=Plasmodium_yoelii_yoelii_17X product=conserved Plasmodium protein, unknown function location=Py17X_03_v2:387990-390249(-) length=465 sequence_SO=chromosome SO=protein_coding	465	0.00645161	1.72637e-05
PY17X_0311100	1	3	5	organism=Plasmodium_yoelii_yoelii_17X product=conserved protein, unknown function location=Py17X_03_v2:400762-401340(+) length=154 sequence_SO=chromosome SO=protein_coding	154	0.0324675	8.68791e-05
PY17X_0311400	1	29	133	organism=Plasmodium_yoelii_yoelii_17X product=T-complex protein 1, putative location=Py17X_03_v2:409280-411038(+) length=543 sequence_SO=chromosome SO=protein_coding	543	0.244936	0.000655417
PY17X_0311500	1	13	44	organism=Plasmodium_yoelii_yoelii_17X product=protein transport protein SEC31, putative (SEC31) location=Py17X_03_v2:411411-415980(-) length=1393 sequence_SO=chromosome SO=protein_coding	1393	0.0315865	8.45216e-05
PY17X_0312100	1	8	14	organism=Plasmodium_yoelii_yoelii_17X product=conserved Plasmodium protein, unknown function location=Py17X_03_v2:437032-440925(+) length=1237 sequence_SO=chromosome SO=protein_coding	1237	0.0113177	3.02848e-05
PY17X_0312300	0.9938	2	2	organism=Plasmodium_yoelii_yoelii_17X product=long-chain acyl-CoA synthase, putative location=Py17X_03_v2:445744-448005(-) length=753 sequence_SO=chromosome SO=protein_coding	753	0.00265604	7.10724e-06
PY17X_0312800	0.908	1	3	organism=Plasmodium_yoelii_yoelii_17X product=conserved Plasmodium protein, unknown function location=Py17X_03_v2:461190-462254(-) length=354 sequence_SO=chromosome SO=protein_coding	354	0.00847458	2.26769e-05
PY17X_0312900	1	9	14	organism=Plasmodium_yoelii_yoelii_17X product=DNA-directed RNA polymerase II second largest subunit, putative location=Py17X_03_v2:463956-468052(+) length=1312 sequence_SO=chromosome SO=protein_coding	1312	0.0106707	2.85536e-05
PY17X_0313000	1	3	3	organism=Plasmodium_yoelii_yoelii_17X product=origin recognition complex subunit 5, putative (ORC5) location=Py17X_03_v2:468779-471199(-) length=806 sequence_SO=chromosome SO=protein_coding	806	0.00372208	9.95984e-06
PY17X_0313400	0.9383	1	1	organism=Plasmodium_yoelii_yoelii_17X product=conserved Plasmodium protein, unknown function location=Py17X_03_v2:484981-485961(-) length=224 sequence_SO=chromosome SO=protein_coding	224	0.00446429	1.19459e-05
PY17X_0313600	1	8	9	organism=Plasmodium_yoelii_yoelii_17X product=vacuolar protein sorting-associated protein 45, putative (VPS45) location=Py17X_03_v2:491153-493264(+) length=703 sequence_SO=chromosome SO=protein_coding	703	0.0128023	3.42573e-05
PY17X_0314300	1	29	85	organism=Plasmodium_yoelii_yoelii_17X product=ATP synthase F1, alpha subunit, putative location=Py17X_03_v2:521539-523185(+) length=548 sequence_SO=chromosome SO=protein_coding	548	0.155109	0.000415054
PY17X_0314600	0.9473	1	2	organism=Plasmodium_yoelii_yoelii_17X product=conserved Plasmodium protein, unknown function location=Py17X_03_v2:530884-531453(+) length=151 sequence_SO=chromosome SO=protein_coding	151	0.013245	3.54421e-05
PY17X_0314700	1	19	45	organism=Plasmodium_yoelii_yoelii_17X product=calcium-dependent protein kinase 1, putative (CDPK1) location=Py17X_03_v2:533747-535772(+) length=523 sequence_SO=chromosome SO=protein_coding	523	0.0860421	0.000230238
PY17X_0314900	0.9518	1	1	organism=Plasmodium_yoelii_yoelii_17X product=E2F-associated phosphoprotein, putative location=Py17X_03_v2:542524-543647(-) length=225 sequence_SO=chromosome SO=protein_coding	225	0.00444444	1.18928e-05
PY17X_0315000	1	5	40	organism=Plasmodium_yoelii_yoelii_17X product=40S ribosomal protein S26, putative (RPS26) location=Py17X_03_v2:545853-546176(+) length=107 sequence_SO=chromosome SO=protein_coding	107	0.373832	0.00100033
PY17X_0315100	1	14	47	organism=Plasmodium_yoelii_yoelii_17X product=conserved Plasmodium protein, unknown function location=Py17X_03_v2:546844-548334(-) length=496 sequence_SO=chromosome SO=protein_coding	496	0.0947581	0.000253561
PY17X_0315200	1	8	13	organism=Plasmodium_yoelii_yoelii_17X product=replication factor C subunit 2, putative location=Py17X_03_v2:550304-551296(+) length=330 sequence_SO=chromosome SO=protein_coding	330	0.0393939	0.000105413
PY17X_0315400	0.9518	1	1	organism=Plasmodium_yoelii_yoelii_17X product=conserved Plasmodium protein, unknown function location=Py17X_03_v2:554338-556830(-) length=830 sequence_SO=chromosome SO=protein_coding	830	0.00120482	3.22395e-06
PY17X_0315600	1	4	5	organism=Plasmodium_yoelii_yoelii_17X product=DEAD/DEAH helicase, putative location=Py17X_03_v2:560897-562423(-) length=508 sequence_SO=chromosome SO=protein_coding	508	0.00984252	2.63374e-05
PY17X_0315700	0.9999	2	3	organism=Plasmodium_yoelii_yoelii_17X product=small nuclear ribonucleoprotein Sm D2, putative (SNRPD2) location=Py17X_03_v2:563348-563811(+) length=101 sequence_SO=chromosome SO=protein_coding	101	0.029703	7.94815e-05
PY17X_0315900	0.9984	2	2	organism=Plasmodium_yoelii_yoelii_17X product=pre-mRNA-processing protein 45, putative (PRP45) location=Py17X_03_v2:571520-573130(-) length=477 sequence_SO=chromosome SO=protein_coding	477	0.00419287	1.12196e-05
PY17X_0316700	1	14	19	organism=Plasmodium_yoelii_yoelii_17X product=replication factor C subunit 1, putative location=Py17X_03_v2:584495-587161(-) length=888 sequence_SO=chromosome SO=protein_coding	888	0.0213964	5.72541e-05
PY17X_0316800	0.9992	2	7	organism=Plasmodium_yoelii_yoelii_17X product=Plasmodium exported protein, unknown function location=Py17X_03_v2:590303-591218(+) length=248 sequence_SO=chromosome SO=protein_coding	248	0.0282258	7.55288e-05
PY17X_0316900	1	9	23	organism=Plasmodium_yoelii_yoelii_17X product=Plasmodium exported protein, unknown function location=Py17X_03_v2:593080-597695(+) length=1469 sequence_SO=chromosome SO=protein_coding	1469	0.0156569	4.1896e-05
PY17X_0317400	1	4	6	organism=Plasmodium_yoelii_yoelii_17X product=fam-b protein location=Py17X_03_v2:619482-620222(+) length=190 sequence_SO=chromosome SO=protein_coding	190	0.0315789	8.45014e-05
PY17X_0317500	1	12	68	organism=Plasmodium_yoelii_yoelii_17X product=erythrocyte membrane associated protein 2, putative (EMAP2) location=Py17X_03_v2:622771-623897(+) length=334 sequence_SO=chromosome SO=protein_coding	334	0.203593	0.000544789
PY17X_0318400,PY17X_1300600,PY17X_1468000	0.9518	1	6	organism=Plasmodium_yoelii_yoelii_17X product=fam-b protein location=Py17X_03_v2:668922-669847(+) length=252 sequence_SO=chromosome SO=protein_coding, organism=Plasmodium_yoelii_yoelii_17X product=fam-b protein location=Py17X_13_v2:17195-18096(-) length=245 sequence_SO=chromosome SO=protein_coding, organism=Plasmodium_yoelii_yoelii_17X product=fam-b protein location=Py17X_14_v2:2526575-2527523(+)…	252	0.0238095	6.37113e-05
PY17X_0401500	0.9992	2	3	organism=Plasmodium_yoelii_yoelii_17X product=fam-a protein location=Py17X_04_v2:52641-54182(+) length=292 sequence_SO=chromosome SO=protein_coding	292	0.010274	2.74919e-05
PY17X_0403300	1	6	7	organism=Plasmodium_yoelii_yoelii_17X product=serine/threonine protein kinase, putative (SRPK1) location=Py17X_04_v2:122219-126148(+) length=1309 sequence_SO=chromosome SO=protein_coding	1309	0.00534759	1.43095e-05
PY17X_0403500	0.9933	2	3	organism=Plasmodium_yoelii_yoelii_17X product=CDGSH iron-sulfur domain-containing protein, putative location=Py17X_04_v2:133430-134300(-) length=176 sequence_SO=chromosome SO=protein_coding	176	0.0170455	4.56115e-05
PY17X_0403700	1	37	117	organism=Plasmodium_yoelii_yoelii_17X product=exportin-1, putative location=Py17X_04_v2:140950-144885(-) length=1241 sequence_SO=chromosome SO=protein_coding	1241	0.0942788	0.000252278
PY17X_0403800	1	17	41	organism=Plasmodium_yoelii_yoelii_17X product=N-ethylmaleimide-sensitive fusion protein, putative location=Py17X_04_v2:147732-150062(-) length=776 sequence_SO=chromosome SO=protein_coding	776	0.0528351	0.00014138
PY17X_0403900	0.9518	1	2	organism=Plasmodium_yoelii_yoelii_17X product=conserved Plasmodium protein, unknown function location=Py17X_04_v2:151064-155122(-) length=1352 sequence_SO=chromosome SO=protein_coding	1352	0.00147929	3.9584e-06
PY17X_0404000	1	4	8	organism=Plasmodium_yoelii_yoelii_17X product=HAD superfamily protein, putative location=Py17X_04_v2:157521-162216(+) length=1115 sequence_SO=chromosome SO=protein_coding	1115	0.00717489	1.91991e-05
PY17X_0404100	1	3	7	organism=Plasmodium_yoelii_yoelii_17X product=DNA-directed RNA polymerase subunit I, putative location=Py17X_04_v2:163217-163774(-) length=152 sequence_SO=chromosome SO=protein_coding	152	0.0460526	0.000123231
PY17X_0404200	0.9827	2	2	organism=Plasmodium_yoelii_yoelii_17X product=palmitoyltransferase, putative (DHHC1) location=Py17X_04_v2:166213-169063(+) length=613 sequence_SO=chromosome SO=protein_coding	613	0.00326264	8.73043e-06
PY17X_0404500	1	20	99	organism=Plasmodium_yoelii_yoelii_17X product=lipoamide acyltransferase component of branched-chain alpha-keto acid dehydrogenase complex, putative (BCKDH-E2) location=Py17X_04_v2:177979-179376(-) length=465 sequence_SO=chromosome SO=protein_coding	465	0.212903	0.000569703
PY17X_0405000	1	17	48	organism=Plasmodium_yoelii_yoelii_17X product=EH (Eps15 homology) protein, putative location=Py17X_04_v2:192890-194479(-) length=529 sequence_SO=chromosome SO=protein_coding	529	0.0907372	0.000242802
PY17X_0405200	0.9999	2	10	organism=Plasmodium_yoelii_yoelii_17X product=60S ribosomal protein L44, putative location=Py17X_04_v2:202450-202957(+) length=103 sequence_SO=chromosome SO=protein_coding	103	0.0970874	0.000259794
PY17X_0405300	1	6	7	organism=Plasmodium_yoelii_yoelii_17X product=1-cys-glutaredoxin-like protein-1, putative (GLP1) location=Py17X_04_v2:203551-204286(-) length=168 sequence_SO=chromosome SO=protein_coding	168	0.0416667	0.000111495
PY17X_0406000	1	17	80	organism=Plasmodium_yoelii_yoelii_17X product=conserved Plasmodium membrane protein, unknown function location=Py17X_04_v2:235702-237902(-) length=693 sequence_SO=chromosome SO=protein_coding	693	0.11544	0.000308904
PY17X_0406200	1	20	47	organism=Plasmodium_yoelii_yoelii_17X product=conserved Plasmodium protein, unknown function location=Py17X_04_v2:241071-250886(-) length=3271 sequence_SO=chromosome SO=protein_coding	3271	0.0143687	3.84489e-05
PY17X_0406400	1	3	6	organism=Plasmodium_yoelii_yoelii_17X product=ubiquitin-conjugating enzyme E2, putative location=Py17X_04_v2:255822-256472(-) length=139 sequence_SO=chromosome SO=protein_coding	139	0.0431655	0.000115505
PY17X_0406500	1	4	4	organism=Plasmodium_yoelii_yoelii_17X product=P-loop containing nucleoside triphosphate hydrolase, putative location=Py17X_04_v2:258581-261292(+) length=903 sequence_SO=chromosome SO=protein_coding	903	0.00442968	1.18533e-05
PY17X_0406600	1	4	11	organism=Plasmodium_yoelii_yoelii_17X product=conserved Plasmodium protein, unknown function location=Py17X_04_v2:262520-262930(-) length=136 sequence_SO=chromosome SO=protein_coding	136	0.0808824	0.000216431
PY17X_0406700	1	2	2	organism=Plasmodium_yoelii_yoelii_17X product=conserved Plasmodium protein, unknown function location=Py17X_04_v2:264533-265795(-) length=370 sequence_SO=chromosome SO=protein_coding	370	0.00540541	1.44642e-05
PY17X_0406800	1	6	17	organism=Plasmodium_yoelii_yoelii_17X product=activator of Hsp90 ATPase, putative (AHA1) location=Py17X_04_v2:267890-269415(+) length=350 sequence_SO=chromosome SO=protein_coding	350	0.0485714	0.000129971
PY17X_0406900	1	3	19	organism=Plasmodium_yoelii_yoelii_17X product=glutaredoxin 1, putative (GRX1) location=Py17X_04_v2:269980-270934(-) length=109 sequence_SO=chromosome SO=protein_coding	109	0.174312	0.000466437
PY17X_0407000	1	46	238	organism=Plasmodium_yoelii_yoelii_17X product=FAD-dependent glycerol-3-phosphate dehydrogenase, putative location=Py17X_04_v2:272650-274527(+) length=625 sequence_SO=chromosome SO=protein_coding	625	0.3808	0.00101897
PY17X_0407100	1	4	11	organism=Plasmodium_yoelii_yoelii_17X product=conserved Plasmodium protein, unknown function location=Py17X_04_v2:275249-276151(-) length=300 sequence_SO=chromosome SO=protein_coding	300	0.0366667	9.81155e-05
PY17X_0407200	1	4	13	organism=Plasmodium_yoelii_yoelii_17X product=conserved Plasmodium protein, unknown function location=Py17X_04_v2:277444-277701(+) length=85 sequence_SO=chromosome SO=protein_coding	85	0.152941	0.000409252
PY17X_0407300	1	2	4	organism=Plasmodium_yoelii_yoelii_17X product=membrane magnesium transporter, putative location=Py17X_04_v2:279073-279778(+) length=115 sequence_SO=chromosome SO=protein_coding	115	0.0347826	9.3074e-05
PY17X_0407400	1	47	157	organism=Plasmodium_yoelii_yoelii_17X product=T-complex protein beta subunit, putative location=Py17X_04_v2:280790-282650(-) length=533 sequence_SO=chromosome SO=protein_coding	533	0.294559	0.000788204
PY17X_0407500	1	10	96	organism=Plasmodium_yoelii_yoelii_17X product=40S ribosomal protein S23, putative location=Py17X_04_v2:285228-286310(+) length=145 sequence_SO=chromosome SO=protein_coding	145	0.662069	0.00177161
PY17X_0407700	1	23	151	organism=Plasmodium_yoelii_yoelii_17X product=40S ribosomal protein S12, putative location=Py17X_04_v2:287070-287730(-) length=142 sequence_SO=chromosome SO=protein_coding	142	1.06338	0.00284547
PY17X_0407800	1	17	123	organism=Plasmodium_yoelii_yoelii_17X product=60S ribosomal protein L7, putative location=Py17X_04_v2:289244-290498(-) length=257 sequence_SO=chromosome SO=protein_coding	257	0.478599	0.00128067
PY17X_0408500	0.9694	3	5	organism=Plasmodium_yoelii_yoelii_17X product=conserved Plasmodium protein, unknown function location=Py17X_04_v2:311872-323657(-) length=3828 sequence_SO=chromosome SO=protein_coding	3828	0.00130617	3.49514e-06
PY17X_0408600	1	4	5	organism=Plasmodium_yoelii_yoelii_17X product=DNA polymerase epsilon subunit b, putative location=Py17X_04_v2:325513-326970(+) length=485 sequence_SO=chromosome SO=protein_coding	485	0.0103093	2.75864e-05
PY17X_0408800	1	30	193	organism=Plasmodium_yoelii_yoelii_17X product=TCP-1/cpn60 chaperonin, putative location=Py17X_04_v2:333756-335488(-) length=539 sequence_SO=chromosome SO=protein_coding	539	0.358071	0.000958153
PY17X_0409100	1	5	8	organism=Plasmodium_yoelii_yoelii_17X product=activator of Hsp90 ATPase, putative location=Py17X_04_v2:341074-341744(+) length=140 sequence_SO=chromosome SO=protein_coding	140	0.0571429	0.000152907
PY17X_0409200	1	7	12	organism=Plasmodium_yoelii_yoelii_17X product=pre-mRNA-processing factor 19, putative (PRPF19) location=Py17X_04_v2:343013-344512(+) length=499 sequence_SO=chromosome SO=protein_coding	499	0.0240481	6.43497e-05
PY17X_0409500	1	6	10	organism=Plasmodium_yoelii_yoelii_17X product=splicing factor 3B subunit 1, putative (SF3B1) location=Py17X_04_v2:349995-353816(-) length=1273 sequence_SO=chromosome SO=protein_coding	1273	0.00785546	2.10202e-05
PY17X_0409700	1	4	7	organism=Plasmodium_yoelii_yoelii_17X product=conserved Plasmodium protein, unknown function location=Py17X_04_v2:357554-358693(-) length=176 sequence_SO=chromosome SO=protein_coding	176	0.0397727	0.000106427
PY17X_0409900	0.9916	1	1	organism=Plasmodium_yoelii_yoelii_17X product=N2227-like protein, putative location=Py17X_04_v2:367866-370049(+) length=727 sequence_SO=chromosome SO=protein_coding	727	0.00137552	3.68071e-06
PY17X_0410100	1	26	53	organism=Plasmodium_yoelii_yoelii_17X product=asparagine synthetase, putative location=Py17X_04_v2:372112-374657(+) length=581 sequence_SO=chromosome SO=protein_coding	581	0.091222	0.000244099
PY17X_0410200	1	39	309	organism=Plasmodium_yoelii_yoelii_17X product=60S acidic ribosomal protein P2, putative location=Py17X_04_v2:376784-377119(+) length=111 sequence_SO=chromosome SO=protein_coding	111	2.78378	0.00744906
PY17X_0410900	1	7	20	organism=Plasmodium_yoelii_yoelii_17X product=phosphoglycerate mutase, putative location=Py17X_04_v2:408070-411468(+) length=1084 sequence_SO=chromosome SO=protein_coding	1084	0.0184502	4.93704e-05
PY17X_0411000	1	11	21	organism=Plasmodium_yoelii_yoelii_17X product=parasite-infected erythrocyte surface protein (PIESP1) location=Py17X_04_v2:412431-415559(+) length=1042 sequence_SO=chromosome SO=protein_coding	1042	0.0201536	5.39284e-05
PY17X_0411100	1	22	66	organism=Plasmodium_yoelii_yoelii_17X product=SAC3/GNAP family-related protein, putative location=Py17X_04_v2:416915-418056(-) length=235 sequence_SO=chromosome SO=protein_coding	235	0.280851	0.000751523
PY17X_0411200	1	4	5	organism=Plasmodium_yoelii_yoelii_17X product=trafficking protein particle complex subunit 4, putative (TRAPPC4) location=Py17X_04_v2:419183-419798(+) length=144 sequence_SO=chromosome SO=protein_coding	144	0.0347222	9.29124e-05
PY17X_0411800	0.9294	1	1	organism=Plasmodium_yoelii_yoelii_17X product=phosphatidylinositol 3- and 4-kinase, putative location=Py17X_04_v2:433303-436679(-) length=970 sequence_SO=chromosome SO=protein_coding	970	0.00103093	2.75864e-06
PY17X_0412300	1	28	72	organism=Plasmodium_yoelii_yoelii_17X product=conserved protein, unknown function location=Py17X_04_v2:460978-463028(+) length=572 sequence_SO=chromosome SO=protein_coding	572	0.125874	0.000336824
PY17X_0412500	0.9518	1	2	organism=Plasmodium_yoelii_yoelii_17X product=conserved Plasmodium protein, unknown function location=Py17X_04_v2:466550-467397(+) length=136 sequence_SO=chromosome SO=protein_coding	136	0.0147059	3.93511e-05
PY17X_0412800	1	17	37	organism=Plasmodium_yoelii_yoelii_17X product=26S proteasome regulatory subunit RPN12, putative (RPN12) location=Py17X_04_v2:474529-475440(+) length=303 sequence_SO=chromosome SO=protein_coding	303	0.122112	0.000326757
PY17X_0412900	0.9916	1	2	organism=Plasmodium_yoelii_yoelii_17X product=glycogen synthase kinase 3 (GSK3) location=Py17X_04_v2:476654-478978(-) length=432 sequence_SO=chromosome SO=protein_coding	432	0.00462963	1.23883e-05
PY17X_0413300	1	7	21	organism=Plasmodium_yoelii_yoelii_17X product=60S ribosomal protein L26, putative location=Py17X_04_v2:486206-487016(+) length=127 sequence_SO=chromosome SO=protein_coding	127	0.165354	0.000442468
PY17X_0413500	0.9518	1	3	organism=Plasmodium_yoelii_yoelii_17X product=conserved Plasmodium protein, unknown function location=Py17X_04_v2:490019-491140(-) length=314 sequence_SO=chromosome SO=protein_coding	314	0.00955414	2.55657e-05
PY17X_0413600	0.9999	3	3	organism=Plasmodium_yoelii_yoelii_17X product=ubiquitin-protein ligase, putative location=Py17X_04_v2:491865-494591(+) length=765 sequence_SO=chromosome SO=protein_coding	765	0.00392157	1.04936e-05
PY17X_0414500	1	15	34	organism=Plasmodium_yoelii_yoelii_17X product=co-chaperone p23, putative location=Py17X_04_v2:517620-519315(+) length=289 sequence_SO=chromosome SO=protein_coding	289	0.117647	0.000314809
PY17X_0414600	1	2	7	organism=Plasmodium_yoelii_yoelii_17X product=vesicle transport v-SNARE protein, putative location=Py17X_04_v2:519603-521322(-) length=197 sequence_SO=chromosome SO=protein_coding	197	0.035533	9.50819e-05
PY17X_0415000	0.9518	1	1	organism=Plasmodium_yoelii_yoelii_17X product=serine/threonine protein phosphatase 6, putative (PPP6) location=Py17X_04_v2:529947-530873(-) length=308 sequence_SO=chromosome SO=protein_coding	308	0.00324675	8.68791e-06
PY17X_0415700	1	13	46	organism=Plasmodium_yoelii_yoelii_17X product=translation initiation factor 4E, putative (eIF4E) location=Py17X_04_v2:557309-557992(-) length=227 sequence_SO=chromosome SO=protein_coding	227	0.202643	0.000542248
PY17X_0416900	0.9518	1	1	organism=Plasmodium_yoelii_yoelii_17X product=inorganic pyrophosphatase, putative location=Py17X_04_v2:606741-608090(+) length=367 sequence_SO=chromosome SO=protein_coding	367	0.0027248	7.29122e-06
PY17X_0417100	0.9338	1	3	organism=Plasmodium_yoelii_yoelii_17X product=conserved Plasmodium protein, unknown function location=Py17X_04_v2:612872-614245(+) length=457 sequence_SO=chromosome SO=protein_coding	457	0.00656455	1.75659e-05
PY17X_0417200	1	6	32	organism=Plasmodium_yoelii_yoelii_17X product=formate-nitrite transporter, putative location=Py17X_04_v2:615003-616338(-) length=311 sequence_SO=chromosome SO=protein_coding	311	0.102894	0.000275331
PY17X_0417300	1	8	28	organism=Plasmodium_yoelii_yoelii_17X product=HVA22/TB2/DP1 family protein, putative location=Py17X_04_v2:619469-620361(+) length=228 sequence_SO=chromosome SO=protein_coding	228	0.122807	0.000328616
PY17X_0417400	1	25	92	organism=Plasmodium_yoelii_yoelii_17X product=40S ribosomal protein S15A, putative location=Py17X_04_v2:622967-623462(+) length=130 sequence_SO=chromosome SO=protein_coding	130	0.707692	0.0018937
PY17X_0417600	1	8	8	organism=Plasmodium_yoelii_yoelii_17X product=arginase, putative location=Py17X_04_v2:631493-632626(-) length=377 sequence_SO=chromosome SO=protein_coding	377	0.0212202	5.67825e-05
PY17X_0418100	0.9958	2	2	organism=Plasmodium_yoelii_yoelii_17X product=exoribonuclease II, putative (RNaseII) location=Py17X_04_v2:644234-649121(+) length=1543 sequence_SO=chromosome SO=protein_coding	1543	0.00129618	3.46841e-06
PY17X_0418300	1	18	58	organism=Plasmodium_yoelii_yoelii_17X product=beta subunit of coatomer complex, putative (SEC27) location=Py17X_04_v2:657212-660211(+) length=999 sequence_SO=chromosome SO=protein_coding	999	0.0580581	0.000155356
PY17X_0418400	0.9607	1	1	organism=Plasmodium_yoelii_yoelii_17X product=conserved Plasmodium protein, unknown function location=Py17X_04_v2:661041-664217(-) length=961 sequence_SO=chromosome SO=protein_coding	961	0.00104058	2.78447e-06
PY17X_0418800	1	108	789	organism=Plasmodium_yoelii_yoelii_17X product=high molecular weight rhoptry protein 3, putative (RhopH3) location=Py17X_04_v2:678886-682460(+) length=882 sequence_SO=chromosome SO=protein_coding	882	0.894558	0.00239373
PY17X_0418900	1	11	21	organism=Plasmodium_yoelii_yoelii_17X product=dynein heavy chain, putative location=Py17X_04_v2:683893-701460(+) length=5855 sequence_SO=chromosome SO=protein_coding	5855	0.00358668	9.59751e-06
PY17X_0419100	1	8	15	organism=Plasmodium_yoelii_yoelii_17X product=nucleoporin NUP100/NSP100, putative (NUP100) location=Py17X_04_v2:709512-715842(+) length=2003 sequence_SO=chromosome SO=protein_coding	2003	0.00748877	2.0039e-05
PY17X_0419200	1	10	20	organism=Plasmodium_yoelii_yoelii_17X product=conserved Plasmodium protein, unknown function location=Py17X_04_v2:717102-717926(+) length=274 sequence_SO=chromosome SO=protein_coding	274	0.0729927	0.000195319
PY17X_0419300	1	13	18	organism=Plasmodium_yoelii_yoelii_17X product=copper-transporting ATPase, putative (CuTP) location=Py17X_04_v2:719451-725647(+) length=1981 sequence_SO=chromosome SO=protein_coding	1981	0.00908632	2.43139e-05
PY17X_0419400	1	15	24	organism=Plasmodium_yoelii_yoelii_17X product=replication protein A1, small fragment location=Py17X_04_v2:726349-728094(-) length=487 sequence_SO=chromosome SO=protein_coding	487	0.0492813	0.000131871
PY17X_0419500	1	5	7	organism=Plasmodium_yoelii_yoelii_17X product=bacterial histone-like protein, putative (HU) location=Py17X_04_v2:730804-731484(+) length=187 sequence_SO=chromosome SO=protein_coding	187	0.0374332	0.000100167
PY17X_0419600	0.9999	2	5	organism=Plasmodium_yoelii_yoelii_17X product=ubiquitin specific protease, putative location=Py17X_04_v2:732268-736717(-) length=1420 sequence_SO=chromosome SO=protein_coding	1420	0.00352113	9.4221e-06
PY17X_0419800	1	7	12	organism=Plasmodium_yoelii_yoelii_17X product=signal peptidase complex subunit 3, putative location=Py17X_04_v2:740869-741426(+) length=185 sequence_SO=chromosome SO=protein_coding	185	0.0648649	0.00017357
PY17X_0420100	0.9997	3	4	organism=Plasmodium_yoelii_yoelii_17X product=AP-4 complex subunit epsilon, putative location=Py17X_04_v2:754344-758626(+) length=1231 sequence_SO=chromosome SO=protein_coding	1231	0.00324939	8.69497e-06
PY17X_0420200	1	16	29	organism=Plasmodium_yoelii_yoelii_17X product=GTPase-activating protein, putative location=Py17X_04_v2:759763-760815(+) length=350 sequence_SO=chromosome SO=protein_coding	350	0.0828571	0.000221715
PY17X_0420300	1	7	55	organism=Plasmodium_yoelii_yoelii_17X product=60S ribosomal protein L32, putative (RPL32) location=Py17X_04_v2:761664-762388(-) length=131 sequence_SO=chromosome SO=protein_coding	131	0.419847	0.00112346
PY17X_0420700	0.9999	3	3	organism=Plasmodium_yoelii_yoelii_17X product=conserved Plasmodium protein, unknown function location=Py17X_04_v2:779653-783402(-) length=1249 sequence_SO=chromosome SO=protein_coding	1249	0.00240192	6.42725e-06
PY17X_0420800	1	35	90	organism=Plasmodium_yoelii_yoelii_17X product=DEAD/DEAH box helicase, putative location=Py17X_04_v2:786483-793911(+) length=2419 sequence_SO=chromosome SO=protein_coding	2419	0.0372055	9.95572e-05
PY17X_0421000	1	9	33	organism=Plasmodium_yoelii_yoelii_17X product=ras-related protein RAB7, putative (RAB7) location=Py17X_04_v2:807494-809468(+) length=206 sequence_SO=chromosome SO=protein_coding	206	0.160194	0.00042866
PY17X_0421200	0.9518	1	1	organism=Plasmodium_yoelii_yoelii_17X product=conserved Plasmodium protein, unknown function location=Py17X_04_v2:812790-813275(-) length=161 sequence_SO=chromosome SO=protein_coding	161	0.00621118	1.66204e-05
PY17X_0501800	1	2	2	organism=Plasmodium_yoelii_yoelii_17X product=fam-a protein location=Py17X_05_v2:72281-73983(+) length=300 sequence_SO=chromosome SO=protein_coding	300	0.00666667	1.78392e-05
PY17X_0501900,PY17X_1249900,PY17X_1302700	0.9999	2	4	organism=Plasmodium_yoelii_yoelii_17X product=reticulocyte binding protein, putative (Py235) location=Py17X_05_v2:76444-84817(+) length=2748 sequence_SO=chromosome SO=protein_coding, organism=Plasmodium_yoelii_yoelii_17X product=reticulocyte binding protein, putative (Py235) location=Py17X_12_v2:1892803-1901212(-) length=2756 sequence_SO=chromosome SO=protein_coding, organism=Plasmodium_yoelii_yo…	2748	0.0014556	3.89502e-06
PY17X_0502100	0.9999	2	3	organism=Plasmodium_yoelii_yoelii_17X product=early transcribed membrane protein (ETRAMP) location=Py17X_05_v2:92522-93049(+) length=175 sequence_SO=chromosome SO=protein_coding	175	0.0171429	4.58722e-05
PY17X_0502300	0.9999	2	9	organism=Plasmodium_yoelii_yoelii_17X product=DNA polymerase delta catalytic subunit, putative location=Py17X_05_v2:99019-102312(+) length=1097 sequence_SO=chromosome SO=protein_coding	1097	0.00820419	2.19534e-05
PY17X_0502400	1	2	2	organism=Plasmodium_yoelii_yoelii_17X product=rhoptry neck protein 12, putative (RON12) location=Py17X_05_v2:103441-104208(-) length=255 sequence_SO=chromosome SO=protein_coding	255	0.00784314	2.09873e-05
PY17X_0502800	1	2	3	organism=Plasmodium_yoelii_yoelii_17X product=conserved Plasmodium protein, unknown function location=Py17X_05_v2:114980-115760(+) length=129 sequence_SO=chromosome SO=protein_coding	129	0.0232558	6.22297e-05
PY17X_0503200	1	17	43	organism=Plasmodium_yoelii_yoelii_17X product=26S proteasome regulatory subunit p55, putative location=Py17X_05_v2:127736-129336(+) length=467 sequence_SO=chromosome SO=protein_coding	467	0.0920771	0.000246387
PY17X_0503600	1	8	12	organism=Plasmodium_yoelii_yoelii_17X product=conserved Plasmodium protein, unknown function location=Py17X_05_v2:142020-144380(-) length=786 sequence_SO=chromosome SO=protein_coding	786	0.0152672	4.08531e-05
PY17X_0504300	1	4	11	organism=Plasmodium_yoelii_yoelii_17X product=eukaryotic translation initiation factor subunit eIF2A, putative location=Py17X_05_v2:166472-173149(+) length=2169 sequence_SO=chromosome SO=protein_coding	2169	0.00507146	1.35706e-05
PY17X_0504700	1	7	80	organism=Plasmodium_yoelii_yoelii_17X product=60S ribosomal protein L30e, putative location=Py17X_05_v2:193527-194050(+) length=108 sequence_SO=chromosome SO=protein_coding	108	0.740741	0.00198213
PY17X_0505200	1	3	7	organism=Plasmodium_yoelii_yoelii_17X product=autophagy-related protein 8, putative (ATG8) location=Py17X_05_v2:214530-214904(-) length=124 sequence_SO=chromosome SO=protein_coding	124	0.0564516	0.000151058
PY17X_0505300	1	3	5	organism=Plasmodium_yoelii_yoelii_17X product=large subunit rRNA processing RRM protein, putative location=Py17X_05_v2:217246-219701(-) length=395 sequence_SO=chromosome SO=protein_coding	395	0.0126582	3.38719e-05
PY17X_0505400	1	2	3	organism=Plasmodium_yoelii_yoelii_17X product=flagellar outer arm dynein-associated protein, putative location=Py17X_05_v2:220698-221408(-) length=101 sequence_SO=chromosome SO=protein_coding	101	0.029703	7.94815e-05
PY17X_0506000	1	11	24	organism=Plasmodium_yoelii_yoelii_17X product=histone acetyltransferase, putative location=Py17X_05_v2:240084-243864(+) length=1166 sequence_SO=chromosome SO=protein_coding	1166	0.0205832	5.50781e-05
PY17X_0506200	1	21	91	organism=Plasmodium_yoelii_yoelii_17X product=ADP-ribosylation factor, putative (ARF1) location=Py17X_05_v2:248643-249757(-) length=181 sequence_SO=chromosome SO=protein_coding	181	0.502762	0.00134533
PY17X_0506400	1	9	10	organism=Plasmodium_yoelii_yoelii_17X product=conserved Plasmodium protein, unknown function location=Py17X_05_v2:254710-259698(-) length=1662 sequence_SO=chromosome SO=protein_coding	1662	0.00601685	1.61003e-05
PY17X_0506500	0.9631	1	1	organism=Plasmodium_yoelii_yoelii_17X product=conserved Plasmodium protein, unknown function location=Py17X_05_v2:261310-263064(-) length=584 sequence_SO=chromosome SO=protein_coding	584	0.00171233	4.58198e-06
PY17X_0506600	1	5	6	organism=Plasmodium_yoelii_yoelii_17X product=conserved Plasmodium protein, unknown function location=Py17X_05_v2:264577-266066(-) length=448 sequence_SO=chromosome SO=protein_coding	448	0.0133929	3.58376e-05
PY17X_0506700	1	6	32	organism=Plasmodium_yoelii_yoelii_17X product=endomembrane protein 70, putative location=Py17X_05_v2:267960-270634(+) length=608 sequence_SO=chromosome SO=protein_coding	608	0.0526316	0.000140836
PY17X_0506800	1	6	9	organism=Plasmodium_yoelii_yoelii_17X product=RNA helicase, putative location=Py17X_05_v2:271217-273196(-) length=659 sequence_SO=chromosome SO=protein_coding	659	0.0136571	3.65446e-05
PY17X_0506900	1	6	24	organism=Plasmodium_yoelii_yoelii_17X product=deoxyribose-phosphate aldolase, putative location=Py17X_05_v2:274024-274812(+) length=262 sequence_SO=chromosome SO=protein_coding	262	0.0916031	0.000245118
PY17X_0507000	0.9948	2	2	organism=Plasmodium_yoelii_yoelii_17X product=conserved Plasmodium protein, unknown function location=Py17X_05_v2:275544-293812(-) length=5841 sequence_SO=chromosome SO=protein_coding	5841	0.000342407	9.16239e-07
PY17X_0507200	1	6	23	organism=Plasmodium_yoelii_yoelii_17X product=conserved Plasmodium protein, unknown function location=Py17X_05_v2:304015-309066(-) length=1683 sequence_SO=chromosome SO=protein_coding	1683	0.0136661	3.65687e-05
PY17X_0507400	1	5	5	organism=Plasmodium_yoelii_yoelii_17X product=conserved Plasmodium protein, unknown function location=Py17X_05_v2:320489-321428(-) length=256 sequence_SO=chromosome SO=protein_coding	256	0.0195312	5.22632e-05
PY17X_0507600	0.9518	1	4	organism=Plasmodium_yoelii_yoelii_17X product=zinc transporter, putative location=Py17X_05_v2:327582-329061(+) length=306 sequence_SO=chromosome SO=protein_coding	306	0.0130719	3.49788e-05
PY17X_0507700	1	3	5	organism=Plasmodium_yoelii_yoelii_17X product=serine/arginine-rich splicing factor 4, putative (SRSF4) location=Py17X_05_v2:335336-337350(-) length=516 sequence_SO=chromosome SO=protein_coding	516	0.00968992	2.5929e-05
PY17X_0507800	1	17	43	organism=Plasmodium_yoelii_yoelii_17X product=citrate synthase, mitochondrial precursor, putative location=Py17X_05_v2:339319-341019(-) length=566 sequence_SO=chromosome SO=protein_coding	566	0.0759717	0.000203291
PY17X_0507900	1	5	5	organism=Plasmodium_yoelii_yoelii_17X product=conserved Plasmodium protein, unknown function location=Py17X_05_v2:342775-345480(+) length=901 sequence_SO=chromosome SO=protein_coding	901	0.00554939	1.48495e-05
PY17X_0508100	1	3	8	organism=Plasmodium_yoelii_yoelii_17X product=4-hydroxy-3-methylbut-2-en-1-yl diphosphate synthase, putative (GcpE) location=Py17X_05_v2:349666-352146(+) length=826 sequence_SO=chromosome SO=protein_coding	826	0.00968523	2.59165e-05
PY17X_0508200	1	6	11	organism=Plasmodium_yoelii_yoelii_17X product=CDGSH iron-sulfur domain-containing protein, putative location=Py17X_05_v2:352475-353381(-) length=118 sequence_SO=chromosome SO=protein_coding	118	0.0932203	0.000249446
PY17X_0508400	1	14	20	organism=Plasmodium_yoelii_yoelii_17X product=dynein heavy chain, putative location=Py17X_05_v2:356700-372650(-) length=5316 sequence_SO=chromosome SO=protein_coding	5316	0.00376223	1.00673e-05
PY17X_0508500	0.9998	2	2	organism=Plasmodium_yoelii_yoelii_17X product=orotidine 5'-phosphate decarboxylase, putative (OMPDC) location=Py17X_05_v2:374775-375773(+) length=332 sequence_SO=chromosome SO=protein_coding	332	0.0060241	1.61197e-05
PY17X_0509000	0.9473	1	1	organism=Plasmodium_yoelii_yoelii_17X product=conserved Plasmodium protein, unknown function location=Py17X_05_v2:383653-385752(+) length=699 sequence_SO=chromosome SO=protein_coding	699	0.00143062	3.82815e-06
PY17X_0509200	1	14	32	organism=Plasmodium_yoelii_yoelii_17X product=SNF2 helicase, putative,chromodomain-helicase-DNA-binding protein 1, putative (CHD1) location=Py17X_05_v2:390090-398195(-) length=2701 sequence_SO=chromosome SO=protein_coding	2701	0.0118475	3.17024e-05
PY17X_0509600	1	13	21	organism=Plasmodium_yoelii_yoelii_17X product=conserved Plasmodium protein, unknown function location=Py17X_05_v2:412636-413031(+) length=131 sequence_SO=chromosome SO=protein_coding	131	0.160305	0.000428957
PY17X_0510300	1	10	23	organism=Plasmodium_yoelii_yoelii_17X product=formin 2, putative location=Py17X_05_v2:430132-433601(-) length=912 sequence_SO=chromosome SO=protein_coding	912	0.0252193	6.74837e-05
PY17X_0510400	1	4	5	organism=Plasmodium_yoelii_yoelii_17X product=glutamine--fructose-6-phosphate aminotransferase [isomerizing], putative location=Py17X_05_v2:436677-438950(+) length=757 sequence_SO=chromosome SO=protein_coding	757	0.00660502	1.76742e-05
PY17X_0510500	0.9518	1	1	organism=Plasmodium_yoelii_yoelii_17X product=conserved Plasmodium protein, unknown function location=Py17X_05_v2:439330-440478(-) length=382 sequence_SO=chromosome SO=protein_coding	382	0.0026178	7.00491e-06
PY17X_0510600	1	5	15	organism=Plasmodium_yoelii_yoelii_17X product=conserved Plasmodium protein, unknown function location=Py17X_05_v2:441327-443978(-) length=883 sequence_SO=chromosome SO=protein_coding	883	0.0169875	4.54566e-05
PY17X_0511100	1	4	21	organism=Plasmodium_yoelii_yoelii_17X product=conserved Plasmodium protein, unknown function location=Py17X_05_v2:470220-470777(-) length=75 sequence_SO=chromosome SO=protein_coding	75	0.28	0.000749245
PY17X_0511300	1	8	10	organism=Plasmodium_yoelii_yoelii_17X product=conserved Plasmodium protein, unknown function location=Py17X_05_v2:478265-479840(-) length=357 sequence_SO=chromosome SO=protein_coding	357	0.0280112	7.49545e-05
PY17X_0512000	1	32	182	organism=Plasmodium_yoelii_yoelii_17X product=40S ribosomal protein S2, putative (RPS2) location=Py17X_05_v2:501548-502729(+) length=263 sequence_SO=chromosome SO=protein_coding	263	0.692015	0.00185175
PY17X_0512300	1	4	5	organism=Plasmodium_yoelii_yoelii_17X product=U3 small nucleolar ribonucleoprotein protein MPP10, putative (MPP10) location=Py17X_05_v2:511304-513292(-) length=662 sequence_SO=chromosome SO=protein_coding	662	0.00755287	2.02105e-05
PY17X_0512500	1	22	145	organism=Plasmodium_yoelii_yoelii_17X product=peroxiredoxin, putative,merozoite capping protein 1, putative (nPrx) location=Py17X_05_v2:517794-519457(-) length=413 sequence_SO=chromosome SO=protein_coding	413	0.35109	0.000939472
PY17X_0512600	0.9518	1	2	organism=Plasmodium_yoelii_yoelii_17X product=DNA-directed RNA polymerase II, putative location=Py17X_05_v2:521628-522462(-) length=177 sequence_SO=chromosome SO=protein_coding	177	0.0112994	3.02359e-05
PY17X_0512900	1	2	2	organism=Plasmodium_yoelii_yoelii_17X product=centrin-3, putative (CEN3) location=Py17X_05_v2:526495-527662(-) length=179 sequence_SO=chromosome SO=protein_coding	179	0.0111732	2.98981e-05
PY17X_0513000	1	39	221	organism=Plasmodium_yoelii_yoelii_17X product=60S ribosomal protein L3, putative (RPL3) location=Py17X_05_v2:529231-530391(-) length=386 sequence_SO=chromosome SO=protein_coding	386	0.572539	0.00153204
PY17X_0513300	1	5	8	organism=Plasmodium_yoelii_yoelii_17X product=protoporphyrinogen oxidase (PPO) location=Py17X_05_v2:539763-541502(+) length=579 sequence_SO=chromosome SO=protein_coding	579	0.0138169	3.69724e-05
PY17X_0513500	1	3	5	organism=Plasmodium_yoelii_yoelii_17X product=rRNA-processing protein EBP2, putative (EBP2) location=Py17X_05_v2:544020-545255(-) length=411 sequence_SO=chromosome SO=protein_coding	411	0.0121655	3.25532e-05
PY17X_0513600	1	5	10	organism=Plasmodium_yoelii_yoelii_17X product=nucleolar preribosomal assembly protein, putative location=Py17X_05_v2:546306-547421(+) length=371 sequence_SO=chromosome SO=protein_coding	371	0.0269542	7.21261e-05
PY17X_0513900	0.9999	2	2	organism=Plasmodium_yoelii_yoelii_17X product=merozoite TRAP-like protein, putative (MTRAP) location=Py17X_05_v2:555693-557848(+) length=670 sequence_SO=chromosome SO=protein_coding	670	0.00298507	7.98769e-06
PY17X_0514500	1	4	6	organism=Plasmodium_yoelii_yoelii_17X product=conserved Plasmodium protein, unknown function location=Py17X_05_v2:574990-576642(-) length=550 sequence_SO=chromosome SO=protein_coding	550	0.0109091	2.91914e-05
PY17X_0514700	1	60	522	organism=Plasmodium_yoelii_yoelii_17X product=adenosine deaminase, putative (ADA) location=Py17X_05_v2:579081-580172(+) length=363 sequence_SO=chromosome SO=protein_coding	363	1.43802	0.00384795
PY17X_0515100	1	2	2	organism=Plasmodium_yoelii_yoelii_17X product=transcription elongation factor SPT4, putative (SPT4) location=Py17X_05_v2:594417-595215(+) length=131 sequence_SO=chromosome SO=protein_coding	131	0.0152672	4.08531e-05
PY17X_0515200	1	3	4	organism=Plasmodium_yoelii_yoelii_17X product=RNA helicase, putative location=Py17X_05_v2:595676-599942(-) length=1194 sequence_SO=chromosome SO=protein_coding	1194	0.00335008	8.96441e-06
PY17X_0515500	1	17	38	organism=Plasmodium_yoelii_yoelii_17X product=26S proteasome regulatory subunit RPN9, putative (RPN9) location=Py17X_05_v2:609697-610869(+) length=390 sequence_SO=chromosome SO=protein_coding	390	0.0974359	0.000260726
PY17X_0515600	0.9452	1	1	organism=Plasmodium_yoelii_yoelii_17X product=tRNA N6-adenosine threonylcarbamoyltransferase, putative (KAE1) location=Py17X_05_v2:611235-613040(-) length=601 sequence_SO=chromosome SO=protein_coding	601	0.00166389	4.45237e-06
PY17X_0515900	0.9518	1	1	organism=Plasmodium_yoelii_yoelii_17X product=28 kDa ookinete surface protein (P28) location=Py17X_05_v2:616683-617366(-) length=227 sequence_SO=chromosome SO=protein_coding	227	0.00440529	1.1788e-05
PY17X_0516000	0.9473	1	1	organism=Plasmodium_yoelii_yoelii_17X product=25 kDa ookinete surface antigen precursor (P25) location=Py17X_05_v2:618831-619484(-) length=217 sequence_SO=chromosome SO=protein_coding	217	0.00460829	1.23312e-05
PY17X_0517000	0.9518	1	1	organism=Plasmodium_yoelii_yoelii_17X product=mRNA-decapping enzyme subunit 1, putative (DCP1) location=Py17X_05_v2:651683-654700(+) length=1005 sequence_SO=chromosome SO=protein_coding	1005	0.000995025	2.66256e-06
PY17X_0517500	0.9518	1	1	organism=Plasmodium_yoelii_yoelii_17X product=conserved Plasmodium protein, unknown function location=Py17X_05_v2:666008-667051(+) length=347 sequence_SO=chromosome SO=protein_coding	347	0.00288184	7.71146e-06
PY17X_0517600	0.9964	2	2	organism=Plasmodium_yoelii_yoelii_17X product=conserved Plasmodium protein, unknown function location=Py17X_05_v2:667669-669126(-) length=485 sequence_SO=chromosome SO=protein_coding	485	0.00412371	1.10345e-05
PY17X_0517700	1	10	25	organism=Plasmodium_yoelii_yoelii_17X product=leucine-rich repeat protein (LRR1) location=Py17X_05_v2:670147-671571(-) length=310 sequence_SO=chromosome SO=protein_coding	310	0.0806452	0.000215797
PY17X_0517900	0.9518	1	1	organism=Plasmodium_yoelii_yoelii_17X product=conserved Plasmodium protein, unknown function location=Py17X_05_v2:678264-679760(+) length=498 sequence_SO=chromosome SO=protein_coding	498	0.00200803	5.37325e-06
PY17X_0518000	1	6	8	organism=Plasmodium_yoelii_yoelii_17X product=S-adenosylmethionine decarboxylase, putative location=Py17X_05_v2:680777-684991(-) length=1404 sequence_SO=chromosome SO=protein_coding	1404	0.00569801	1.52472e-05
PY17X_0518100	1	14	636	organism=Plasmodium_yoelii_yoelii_17X product=early transcribed membrane protein (ETRAMP) location=Py17X_05_v2:688169-689263(+) length=364 sequence_SO=chromosome SO=protein_coding	364	1.74725	0.00467543
PY17X_0518300	1	13	49	organism=Plasmodium_yoelii_yoelii_17X product=haloacid dehalogenase-like hydrolase, putative (HAD1) location=Py17X_05_v2:692160-693050(+) length=296 sequence_SO=chromosome SO=protein_coding	296	0.165541	0.000442966
PY17X_0518500	1	3	4	organism=Plasmodium_yoelii_yoelii_17X product=myb2 transcription factor, putative (Myb2) location=Py17X_05_v2:696904-699609(-) length=901 sequence_SO=chromosome SO=protein_coding	901	0.00443951	1.18796e-05
PY17X_0518600	1	10	19	organism=Plasmodium_yoelii_yoelii_17X product=bromodomain protein, putative location=Py17X_05_v2:701061-702958(+) length=493 sequence_SO=chromosome SO=protein_coding	493	0.0385396	0.000103127
PY17X_0518800	0.9518	1	1	organism=Plasmodium_yoelii_yoelii_17X product=ubiquitin-conjugating enzyme, putative location=Py17X_05_v2:706970-708152(-) length=191 sequence_SO=chromosome SO=protein_coding	191	0.0052356	1.40098e-05
PY17X_0518900	1	8	12	organism=Plasmodium_yoelii_yoelii_17X product=Sec1 family protein, putative location=Py17X_05_v2:711213-713144(-) length=643 sequence_SO=chromosome SO=protein_coding	643	0.0186625	4.99386e-05
PY17X_0519300	1	4	7	organism=Plasmodium_yoelii_yoelii_17X product=flavoprotein subunit of succinate dehydrogenase, putative location=Py17X_05_v2:719917-721812(-) length=631 sequence_SO=chromosome SO=protein_coding	631	0.0110935	2.96848e-05
PY17X_0519800	1	26	70	organism=Plasmodium_yoelii_yoelii_17X product=methionine--tRNA ligase, putative location=Py17X_05_v2:737014-739710(+) length=898 sequence_SO=chromosome SO=protein_coding	898	0.077951	0.000208587
PY17X_0520400	0.9999	2	3	organism=Plasmodium_yoelii_yoelii_17X product=conserved Plasmodium protein, unknown function location=Py17X_05_v2:756812-758497(+) length=561 sequence_SO=chromosome SO=protein_coding	561	0.00534759	1.43095e-05
PY17X_0520500	0.9512	4	7	organism=Plasmodium_yoelii_yoelii_17X product=conserved Plasmodium protein, unknown function location=Py17X_05_v2:759967-761967(+) length=666 sequence_SO=chromosome SO=protein_coding	666	0.0105105	2.81248e-05
PY17X_0520800	1	4	5	organism=Plasmodium_yoelii_yoelii_17X product=phosducin-like protein, putative (PhLP2) location=Py17X_05_v2:767034-768681(-) length=213 sequence_SO=chromosome SO=protein_coding	213	0.0234742	6.2814e-05
PY17X_0520900	1	5	14	organism=Plasmodium_yoelii_yoelii_17X product=acetyl-CoA transporter, putative location=Py17X_05_v2:769665-772704(-) length=557 sequence_SO=chromosome SO=protein_coding	557	0.0251346	6.72572e-05
PY17X_0521000	1	20	84	organism=Plasmodium_yoelii_yoelii_17X product=conserved Plasmodium protein, unknown function location=Py17X_05_v2:773656-778842(-) length=1568 sequence_SO=chromosome SO=protein_coding	1568	0.0535714	0.000143351
PY17X_0521100	1	14	27	organism=Plasmodium_yoelii_yoelii_17X product=pyruvate kinase 2, putative location=Py17X_05_v2:782176-784380(-) length=734 sequence_SO=chromosome SO=protein_coding	734	0.0367847	9.84314e-05
PY17X_0521300	1	21	415	organism=Plasmodium_yoelii_yoelii_17X product=ADP/ATP transporter on adenylate translocase, putative location=Py17X_05_v2:790536-791441(-) length=301 sequence_SO=chromosome SO=protein_coding	301	1.37874	0.00368933
PY17X_0521500	1	6	8	organism=Plasmodium_yoelii_yoelii_17X product=dynamin, putative (DYN2) location=Py17X_05_v2:799691-801940(+) length=749 sequence_SO=chromosome SO=protein_coding	749	0.0106809	2.85808e-05
PY17X_0521700	1	10	22	organism=Plasmodium_yoelii_yoelii_17X product=enhancer of rudimentary homolog, putative location=Py17X_05_v2:807777-808459(+) length=105 sequence_SO=chromosome SO=protein_coding	105	0.209524	0.00056066
PY17X_0522000	0.9905	2	2	organism=Plasmodium_yoelii_yoelii_17X product=antigen UB05, putative location=Py17X_05_v2:816939-817910(+) length=119 sequence_SO=chromosome SO=protein_coding	119	0.0168067	4.49727e-05
PY17X_0522100	0.9997	2	2	organism=Plasmodium_yoelii_yoelii_17X product=GDP dissociation inhibitor, putative location=Py17X_05_v2:818457-821339(-) length=960 sequence_SO=chromosome SO=protein_coding	960	0.00208333	5.57474e-06
PY17X_0523100	1	3	6	organism=Plasmodium_yoelii_yoelii_17X product=transcription factor with AP2 domain(s), putative (ApiAP2) location=Py17X_05_v2:865981-874221(+) length=2746 sequence_SO=chromosome SO=protein_coding	2746	0.002185	5.84678e-06
PY17X_0523800	1	6	11	organism=Plasmodium_yoelii_yoelii_17X product=steroid dehydrogenase, putative location=Py17X_05_v2:892985-894627(+) length=322 sequence_SO=chromosome SO=protein_coding	322	0.0341615	9.14119e-05
PY17X_0523900	1	7	14	organism=Plasmodium_yoelii_yoelii_17X product=transmembrane emp24 domain-containing protein, putative location=Py17X_05_v2:895505-896620(+) length=371 sequence_SO=chromosome SO=protein_coding	371	0.0377358	0.000100976
PY17X_0524100	1	45	237	organism=Plasmodium_yoelii_yoelii_17X product=alpha tubulin 2 location=Py17X_05_v2:911375-913119(+) length=450 sequence_SO=chromosome SO=protein_coding	450	0.526667	0.0014093
PY17X_0524200	1	36	312	organism=Plasmodium_yoelii_yoelii_17X product=40S ribosomal protein S19, putative (RPS19) location=Py17X_05_v2:915177-916168(+) length=172 sequence_SO=chromosome SO=protein_coding	172	1.81395	0.00485392
PY17X_0524300	1	23	64	organism=Plasmodium_yoelii_yoelii_17X product=pre-mRNA-splicing helicase BRR2, putative (BRR2) location=Py17X_05_v2:917995-925407(+) length=2470 sequence_SO=chromosome SO=protein_coding	2470	0.0259109	6.93345e-05
PY17X_0524400	1	4	12	organism=Plasmodium_yoelii_yoelii_17X product=conserved Plasmodium protein, unknown function location=Py17X_05_v2:925696-926115(-) length=139 sequence_SO=chromosome SO=protein_coding	139	0.0863309	0.000231011
PY17X_0524500	1	7	12	organism=Plasmodium_yoelii_yoelii_17X product=eukaryotic initiation factor, putative location=Py17X_05_v2:927379-928551(+) length=390 sequence_SO=chromosome SO=protein_coding	390	0.0307692	8.23347e-05
PY17X_0525300	0.9999	2	14	organism=Plasmodium_yoelii_yoelii_17X product=glideosome associated protein with multiple membrane spans 2, putative (GAPM2) location=Py17X_05_v2:944211-945455(+) length=367 sequence_SO=chromosome SO=protein_coding	367	0.0381471	0.000102077
PY17X_0525400	1	8	17	organism=Plasmodium_yoelii_yoelii_17X product=conserved Plasmodium protein, unknown function location=Py17X_05_v2:946491-950012(-) length=1173 sequence_SO=chromosome SO=protein_coding	1173	0.0144928	3.87808e-05
PY17X_0525500	0.9251	1	2	organism=Plasmodium_yoelii_yoelii_17X product=conserved Plasmodium protein, unknown function location=Py17X_05_v2:951912-952850(-) length=279 sequence_SO=chromosome SO=protein_coding	279	0.00716846	1.91819e-05
PY17X_0525600	1	2	3	organism=Plasmodium_yoelii_yoelii_17X product=small exported protein,early transcribed membrane protein (SEP2) location=Py17X_05_v2:954395-954868(-) length=157 sequence_SO=chromosome SO=protein_coding	157	0.0191083	5.11314e-05
PY17X_0525700	1	12	29	organism=Plasmodium_yoelii_yoelii_17X product=tryptophan/threonine-rich antigen, putative location=Py17X_05_v2:958100-959351(-) length=354 sequence_SO=chromosome SO=protein_coding	354	0.0819209	0.00021921
PY17X_0525800	1	13	26	organism=Plasmodium_yoelii_yoelii_17X product=conserved Plasmodium protein, unknown function location=Py17X_05_v2:961356-962600(-) length=341 sequence_SO=chromosome SO=protein_coding	341	0.0762463	0.000204026
PY17X_0526200	1	22	99	organism=Plasmodium_yoelii_yoelii_17X product=small exported protein,early transcribed membrane protein (SEP1) location=Py17X_05_v2:982595-983122(-) length=175 sequence_SO=chromosome SO=protein_coding	175	0.565714	0.00151378
PY17X_0526500	0.9615	1	1	organism=Plasmodium_yoelii_yoelii_17X product=reticulocyte binding protein, putative (Py235) location=Py17X_05_v2:996572-1004972(-) length=2757 sequence_SO=chromosome SO=protein_coding	2757	0.000362713	9.70576e-07
PY17X_0602800	0.9473	1	1	organism=Plasmodium_yoelii_yoelii_17X product=YIR protein,PIR protein location=Py17X_06_v2:104103-105180(-) length=288 sequence_SO=chromosome SO=protein_coding	288	0.00347222	9.29124e-06
PY17X_0603100	1	4	4	organism=Plasmodium_yoelii_yoelii_17X product=XPA binding protein 1, putative location=Py17X_06_v2:124953-126374(+) length=473 sequence_SO=chromosome SO=protein_coding	473	0.00845666	2.2629e-05
PY17X_0603500	0.9518	1	1	organism=Plasmodium_yoelii_yoelii_17X product=conserved Plasmodium protein, unknown function location=Py17X_06_v2:134207-135198(-) length=207 sequence_SO=chromosome SO=protein_coding	207	0.00483092	1.29269e-05
PY17X_0603700	1	20	75	organism=Plasmodium_yoelii_yoelii_17X product=mitochondrial phosphate carrier protein, putative location=Py17X_06_v2:141778-142749(-) length=323 sequence_SO=chromosome SO=protein_coding	323	0.232198	0.000621334
PY17X_0603800	0.9996	2	2	organism=Plasmodium_yoelii_yoelii_17X product=dynein heavy chain, putative location=Py17X_06_v2:144840-166358(+) length=5542 sequence_SO=chromosome SO=protein_coding	5542	0.000360881	9.65672e-07
PY17X_0604100	1	6	30	organism=Plasmodium_yoelii_yoelii_17X product=conserved protein, unknown function location=Py17X_06_v2:173134-179633(-) length=1902 sequence_SO=chromosome SO=protein_coding	1902	0.0157729	4.22063e-05
PY17X_0604200	1	6	9	organism=Plasmodium_yoelii_yoelii_17X product=conserved Plasmodium protein, unknown function location=Py17X_06_v2:182821-184781(+) length=435 sequence_SO=chromosome SO=protein_coding	435	0.0206897	5.5363e-05
PY17X_0604400	1	3	9	organism=Plasmodium_yoelii_yoelii_17X product=high mobility group protein B1, putative (HMGB1) location=Py17X_06_v2:187222-187539(-) length=105 sequence_SO=chromosome SO=protein_coding	105	0.0857143	0.000229361
PY17X_0604500	0.9518	1	3	organism=Plasmodium_yoelii_yoelii_17X product=origin recognition complex subunit 1, putative (ORC1) location=Py17X_06_v2:191178-194417(+) length=1079 sequence_SO=chromosome SO=protein_coding	1079	0.00278035	7.43988e-06
PY17X_0604700	1	2	5	organism=Plasmodium_yoelii_yoelii_17X product=signal recognition particle subunit SRP14, putative (SRP14) location=Py17X_06_v2:195912-196364(+) length=103 sequence_SO=chromosome SO=protein_coding	103	0.0485437	0.000129897
PY17X_0604900	0.9999	2	4	organism=Plasmodium_yoelii_yoelii_17X product=transporter, putative location=Py17X_06_v2:200467-203589(+) length=1040 sequence_SO=chromosome SO=protein_coding	1040	0.00384615	1.02918e-05
PY17X_0605000	0.9999	2	2	organism=Plasmodium_yoelii_yoelii_17X product=threonylcarbamoyl-AMP synthase, putative (SUA5) location=Py17X_06_v2:204127-205728(-) length=533 sequence_SO=chromosome SO=protein_coding	533	0.00375235	1.00408e-05
PY17X_0605200	1	25	131	organism=Plasmodium_yoelii_yoelii_17X product=nucleosome assembly protein, putative (NAPL) location=Py17X_06_v2:208557-210203(-) length=345 sequence_SO=chromosome SO=protein_coding	345	0.37971	0.00101606
PY17X_0605300	1	8	25	organism=Plasmodium_yoelii_yoelii_17X product=ubiquitin-conjugating enzyme E2, putative location=Py17X_06_v2:213504-215088(+) length=147 sequence_SO=chromosome SO=protein_coding	147	0.170068	0.000455081
PY17X_0605700	1	28	121	organism=Plasmodium_yoelii_yoelii_17X product=eukaryotic translation initiation factor 5A, putative (EIF5A) location=Py17X_06_v2:223603-224088(-) length=161 sequence_SO=chromosome SO=protein_coding	161	0.751553	0.00201106
PY17X_0606100	0.9473	1	1	organism=Plasmodium_yoelii_yoelii_17X product=conserved Plasmodium protein, unknown function location=Py17X_06_v2:232851-233837(+) length=120 sequence_SO=chromosome SO=protein_coding	120	0.00833333	2.2299e-05
PY17X_0606700	1	4	5	organism=Plasmodium_yoelii_yoelii_17X product=zinc finger protein, putative location=Py17X_06_v2:250797-254988(+) length=1302 sequence_SO=chromosome SO=protein_coding	1302	0.00384025	1.0276e-05
PY17X_0606800	1	31	107	organism=Plasmodium_yoelii_yoelii_17X product=conserved Plasmodium protein, unknown function location=Py17X_06_v2:256354-258488(-) length=330 sequence_SO=chromosome SO=protein_coding	330	0.324242	0.000867633
PY17X_0607000	0.9967	2	3	organism=Plasmodium_yoelii_yoelii_17X product=high mobility group protein B3, putative (HMGB3) location=Py17X_06_v2:263067-270436(+) length=2288 sequence_SO=chromosome SO=protein_coding	2288	0.00131119	3.50858e-06
PY17X_0607200	1	4	4	organism=Plasmodium_yoelii_yoelii_17X product=shewanella-like protein phosphatase 2, putative (SHLP2) location=Py17X_06_v2:276398-277306(-) length=302 sequence_SO=chromosome SO=protein_coding	302	0.013245	3.54421e-05
PY17X_0607300	1	36	143	organism=Plasmodium_yoelii_yoelii_17X product=eukaryotic translation initiation factor 3 subunit 8, putative location=Py17X_06_v2:278509-281768(-) length=924 sequence_SO=chromosome SO=protein_coding	924	0.154762	0.000414124
PY17X_0607700	0.9383	1	1	organism=Plasmodium_yoelii_yoelii_17X product=DNA-directed RNA polymerase III subunit, putative location=Py17X_06_v2:297502-301746(-) length=1414 sequence_SO=chromosome SO=protein_coding	1414	0.000707214	1.89242e-06
PY17X_0607800	1	9	23	organism=Plasmodium_yoelii_yoelii_17X product=eukaryotic translation initiation factor 5, putative location=Py17X_06_v2:303137-304681(-) length=514 sequence_SO=chromosome SO=protein_coding	514	0.0447471	0.000119738
PY17X_0607900	1	11	18	organism=Plasmodium_yoelii_yoelii_17X product=conserved Plasmodium protein, unknown function location=Py17X_06_v2:309205-311241(+) length=678 sequence_SO=chromosome SO=protein_coding	678	0.0265487	7.1041e-05
PY17X_0608200	0.9518	1	3	organism=Plasmodium_yoelii_yoelii_17X product=small subunit rRNA processing factor, putative location=Py17X_06_v2:325384-327762(-) length=792 sequence_SO=chromosome SO=protein_coding	792	0.00378788	1.01359e-05
PY17X_0609100	1	4	6	organism=Plasmodium_yoelii_yoelii_17X product=conserved Plasmodium protein, unknown function location=Py17X_06_v2:348043-361263(+) length=4285 sequence_SO=chromosome SO=protein_coding	4285	0.00140023	3.74685e-06
PY17X_0609300	1	9	37	organism=Plasmodium_yoelii_yoelii_17X product=mitochondrial ACP precursor, putative location=Py17X_06_v2:374019-374732(+) length=158 sequence_SO=chromosome SO=protein_coding	158	0.234177	0.000626629
PY17X_0609600	1	4	6	organism=Plasmodium_yoelii_yoelii_17X product=mitochondrial import inner membrane translocase subunit TIM10, putative (TIM10) location=Py17X_06_v2:386618-386845(+) length=75 sequence_SO=chromosome SO=protein_coding	75	0.08	0.00021407
PY17X_0609900	1	4	5	organism=Plasmodium_yoelii_yoelii_17X product=conserved Plasmodium protein, unknown function location=Py17X_06_v2:398262-402476(+) length=1404 sequence_SO=chromosome SO=protein_coding	1404	0.00356125	9.52948e-06
PY17X_0610000	0.9518	1	1	organism=Plasmodium_yoelii_yoelii_17X product=conserved Plasmodium protein, unknown function location=Py17X_06_v2:404584-405267(-) length=150 sequence_SO=chromosome SO=protein_coding	150	0.00666667	1.78392e-05
PY17X_0610100	1	6	21	organism=Plasmodium_yoelii_yoelii_17X product=U6 snRNA-associated Sm-like protein LSm7, putative (LSM7) location=Py17X_06_v2:407601-408446(+) length=108 sequence_SO=chromosome SO=protein_coding	108	0.194444	0.000520309
PY17X_0610300	0.9518	1	1	organism=Plasmodium_yoelii_yoelii_17X product=cytosolic iron-sulfur protein assembly protein 1, putative (CIA1) location=Py17X_06_v2:416397-418214(+) length=605 sequence_SO=chromosome SO=protein_coding	605	0.00165289	4.42294e-06
PY17X_0610600	0.9518	1	1	organism=Plasmodium_yoelii_yoelii_17X product=conserved Plasmodium protein, unknown function location=Py17X_06_v2:425818-427644(+) length=230 sequence_SO=chromosome SO=protein_coding	230	0.00434783	1.16342e-05
PY17X_0610700	0.9383	1	1	organism=Plasmodium_yoelii_yoelii_17X product=ATP synthase mitochondrial F1 complex assembly factor 1, putative (ATP11) location=Py17X_06_v2:427683-428255(-) length=190 sequence_SO=chromosome SO=protein_coding	190	0.00526316	1.40836e-05
PY17X_0611200	1	3	10	organism=Plasmodium_yoelii_yoelii_17X product=conserved Plasmodium protein, unknown function location=Py17X_06_v2:445589-446200(+) length=203 sequence_SO=chromosome SO=protein_coding	203	0.0492611	0.000131817
PY17X_0611600	0.9518	1	1	organism=Plasmodium_yoelii_yoelii_17X product=conserved Plasmodium protein, unknown function location=Py17X_06_v2:455665-459165(-) length=1166 sequence_SO=chromosome SO=protein_coding	1166	0.000857633	2.29492e-06
PY17X_0612200	0.9883	1	1	organism=Plasmodium_yoelii_yoelii_17X product=conserved Plasmodium protein, unknown function location=Py17X_06_v2:475915-480360(-) length=1481 sequence_SO=chromosome SO=protein_coding	1481	0.000675219	1.8068e-06
PY17X_0612400	1	4	7	organism=Plasmodium_yoelii_yoelii_17X product=heat shock protein DNAJ homologue Pfj4, putative location=Py17X_06_v2:487209-488523(+) length=245 sequence_SO=chromosome SO=protein_coding	245	0.0285714	7.64536e-05
PY17X_0612700	0.9916	1	1	organism=Plasmodium_yoelii_yoelii_17X product=DNA replication licensing factor MCM5, putative (MCM5) location=Py17X_06_v2:503603-506761(+) length=758 sequence_SO=chromosome SO=protein_coding	758	0.00131926	3.53018e-06
PY17X_0612900	1	44	281	organism=Plasmodium_yoelii_yoelii_17X product=ATPase, putative location=Py17X_06_v2:510792-515150(-) length=1452 sequence_SO=chromosome SO=protein_coding	1452	0.193526	0.000517852
PY17X_0613000	1	2	5	organism=Plasmodium_yoelii_yoelii_17X product=glutathione peroxidase-like thioredoxin peroxidase, putative location=Py17X_06_v2:517628-518512(-) length=200 sequence_SO=chromosome SO=protein_coding	200	0.025	6.68969e-05
PY17X_0613100	1	4	4	organism=Plasmodium_yoelii_yoelii_17X product=peripheral plastid protein 1, putative (PPP1) location=Py17X_06_v2:519727-521217(+) length=496 sequence_SO=chromosome SO=protein_coding	496	0.00806452	2.15797e-05
PY17X_0613300	1	12	20	organism=Plasmodium_yoelii_yoelii_17X product=eukaryotic initiation factor 2a, putative location=Py17X_06_v2:524918-526906(+) length=662 sequence_SO=chromosome SO=protein_coding	662	0.0302115	8.08422e-05
PY17X_0613400	1	29	149	organism=Plasmodium_yoelii_yoelii_17X product=HSP40, subfamily A, putative location=Py17X_06_v2:528075-529780(-) length=424 sequence_SO=chromosome SO=protein_coding	424	0.351415	0.000940343
PY17X_0613500	1	2	3	organism=Plasmodium_yoelii_yoelii_17X product=trafficking protein particle complex subunit 5, putative location=Py17X_06_v2:531861-532415(+) length=184 sequence_SO=chromosome SO=protein_coding	184	0.0163043	4.36284e-05
PY17X_0613600	1	32	157	organism=Plasmodium_yoelii_yoelii_17X product=succinyl-CoA ligase, putative location=Py17X_06_v2:534267-537116(+) length=949 sequence_SO=chromosome SO=protein_coding	949	0.165437	0.00044269
PY17X_0613700	0.9999	2	3	organism=Plasmodium_yoelii_yoelii_17X product=conserved Plasmodium protein, unknown function location=Py17X_06_v2:537445-539094(-) length=549 sequence_SO=chromosome SO=protein_coding	549	0.00546448	1.46223e-05
PY17X_0613900	0.9999	2	2	organism=Plasmodium_yoelii_yoelii_17X product=pantothenate kinase, putative location=Py17X_06_v2:542346-544379(-) length=677 sequence_SO=chromosome SO=protein_coding	677	0.00295421	7.9051e-06
PY17X_0614100	1	20	40	organism=Plasmodium_yoelii_yoelii_17X product=ribonucleoside-diphosphate reductase, large subunit, putative location=Py17X_06_v2:550755-553474(+) length=847 sequence_SO=chromosome SO=protein_coding	847	0.0472255	0.00012637
PY17X_0614300	1	6	15	organism=Plasmodium_yoelii_yoelii_17X product=N-acetyltransferase, putative location=Py17X_06_v2:555773-558087(-) length=513 sequence_SO=chromosome SO=protein_coding	513	0.0292398	7.8242e-05
PY17X_0614800	0.9518	1	1	organism=Plasmodium_yoelii_yoelii_17X product=conserved Plasmodium protein, unknown function location=Py17X_06_v2:571382-573979(-) length=865 sequence_SO=chromosome SO=protein_coding	865	0.00115607	3.0935e-06
PY17X_0615900	1	4	5	organism=Plasmodium_yoelii_yoelii_17X product=DNA polymerase alpha, putative location=Py17X_06_v2:611587-617530(-) length=1713 sequence_SO=chromosome SO=protein_coding	1713	0.00291886	7.8105e-06
PY17X_0616400	1	4	5	organism=Plasmodium_yoelii_yoelii_17X product=RNA-binding protein, putative location=Py17X_06_v2:628864-631674(+) length=936 sequence_SO=chromosome SO=protein_coding	936	0.00534188	1.42942e-05
PY17X_0616500	1	6	10	organism=Plasmodium_yoelii_yoelii_17X product=protein SDA1, putative (SDA1) location=Py17X_06_v2:632186-635134(-) length=982 sequence_SO=chromosome SO=protein_coding	982	0.0101833	2.72493e-05
PY17X_0616600	1	5	10	organism=Plasmodium_yoelii_yoelii_17X product=conserved Plasmodium protein, unknown function location=Py17X_06_v2:636525-638063(+) length=512 sequence_SO=chromosome SO=protein_coding	512	0.0195312	5.22632e-05
PY17X_0616700	1	4	4	organism=Plasmodium_yoelii_yoelii_17X product=conserved Plasmodium protein, unknown function location=Py17X_06_v2:640184-641777(+) length=488 sequence_SO=chromosome SO=protein_coding	488	0.00819672	2.19334e-05
PY17X_0616900	0.9908	1	1	organism=Plasmodium_yoelii_yoelii_17X product=conserved Plasmodium protein, unknown function location=Py17X_06_v2:644444-647133(+) length=476 sequence_SO=chromosome SO=protein_coding	476	0.00210084	5.62159e-06
PY17X_0617200	1	20	115	organism=Plasmodium_yoelii_yoelii_17X product=eukaryotic translation initiation factor subunit, putative location=Py17X_06_v2:654082-655318(-) length=327 sequence_SO=chromosome SO=protein_coding	327	0.351682	0.000941058
PY17X_0617300	0.9518	1	1	organism=Plasmodium_yoelii_yoelii_17X product=drug metabolite transporter, putative location=Py17X_06_v2:657965-658951(+) length=328 sequence_SO=chromosome SO=protein_coding	328	0.00304878	8.15816e-06
PY17X_0617800	0.9383	1	3	organism=Plasmodium_yoelii_yoelii_17X product=queuine tRNA-ribosyltransferase, putative location=Py17X_06_v2:673025-675142(+) length=705 sequence_SO=chromosome SO=protein_coding	705	0.00425532	1.13867e-05
PY17X_0617900	1	11	25	organism=Plasmodium_yoelii_yoelii_17X product=calcium-dependent protein kinase 4, putative (CDPK4) location=Py17X_06_v2:676646-678437(+) length=528 sequence_SO=chromosome SO=protein_coding	528	0.0473485	0.000126699
PY17X_0618100	1	18	52	organism=Plasmodium_yoelii_yoelii_17X product=serine--tRNA ligase, putative location=Py17X_06_v2:685412-687016(-) length=534 sequence_SO=chromosome SO=protein_coding	534	0.0973783	0.000260572
PY17X_0618300	1	6	6	organism=Plasmodium_yoelii_yoelii_17X product=conserved Plasmodium protein, unknown function location=Py17X_06_v2:692881-694920(-) length=432 sequence_SO=chromosome SO=protein_coding	432	0.0138889	3.7165e-05
PY17X_0619000	0.9949	2	2	organism=Plasmodium_yoelii_yoelii_17X product=conserved Plasmodium protein, unknown function location=Py17X_06_v2:748237-749625(-) length=462 sequence_SO=chromosome SO=protein_coding	462	0.004329	1.15839e-05
PY17X_0619200	0.9011	1	1	organism=Plasmodium_yoelii_yoelii_17X product=conserved Plasmodium protein, unknown function location=Py17X_06_v2:753738-754271(+) length=177 sequence_SO=chromosome SO=protein_coding	177	0.00564972	1.51179e-05
PY17X_0619300	1	4	17	organism=Plasmodium_yoelii_yoelii_17X product=conserved Plasmodium protein, unknown function location=Py17X_06_v2:754889-755833(-) length=177 sequence_SO=chromosome SO=protein_coding	177	0.0960452	0.000257005
PY17X_0619600	0.9251	1	1	organism=Plasmodium_yoelii_yoelii_17X product=conserved Plasmodium protein, unknown function location=Py17X_06_v2:763928-767974(-) length=1348 sequence_SO=chromosome SO=protein_coding	1348	0.00074184	1.98507e-06
PY17X_0619800	1	19	359	organism=Plasmodium_yoelii_yoelii_17X product=60S ribosomal protein L11a, putative location=Py17X_06_v2:772099-772985(-) length=173 sequence_SO=chromosome SO=protein_coding	173	2.07514	0.00555283
PY17X_0619900	1	19	122	organism=Plasmodium_yoelii_yoelii_17X product=40S ribosomal protein S10, putative location=Py17X_06_v2:774380-775312(+) length=137 sequence_SO=chromosome SO=protein_coding	137	0.890511	0.0023829
PY17X_0620100	0.9999	2	3	organism=Plasmodium_yoelii_yoelii_17X product=conserved Plasmodium protein, unknown function location=Py17X_06_v2:778556-787465(+) length=2969 sequence_SO=chromosome SO=protein_coding	2969	0.00101044	2.70382e-06
PY17X_0620200	0.9999	3	6	organism=Plasmodium_yoelii_yoelii_17X product=exosome complex component CSL4, putative (CSL4) location=Py17X_06_v2:788415-789161(+) length=194 sequence_SO=chromosome SO=protein_coding	194	0.0309278	8.27591e-05
PY17X_0620400	1	2	3	organism=Plasmodium_yoelii_yoelii_17X product=conserved Plasmodium protein, unknown function location=Py17X_06_v2:791163-791730(+) length=120 sequence_SO=chromosome SO=protein_coding	120	0.025	6.68969e-05
PY17X_0620600	1	13	36	organism=Plasmodium_yoelii_yoelii_17X product=ferrodoxin reductase-like protein, putative location=Py17X_06_v2:794089-796205(+) length=655 sequence_SO=chromosome SO=protein_coding	655	0.0549618	0.000147071
PY17X_0620900	1	14	55	organism=Plasmodium_yoelii_yoelii_17X product=phosphoinositide-binding protein, putative location=Py17X_06_v2:802947-809673(+) length=1931 sequence_SO=chromosome SO=protein_coding	1931	0.0284827	7.62161e-05
PY17X_0621000	1	3	5	organism=Plasmodium_yoelii_yoelii_17X product=Ham1-like protein, putative location=Py17X_06_v2:810516-812129(+) length=196 sequence_SO=chromosome SO=protein_coding	196	0.0255102	6.82622e-05
PY17X_0621300	1	2	6	organism=Plasmodium_yoelii_yoelii_17X product=conserved Plasmodium protein, unknown function location=Py17X_06_v2:824885-825592(+) length=235 sequence_SO=chromosome SO=protein_coding	235	0.0255319	6.83203e-05
PY17X_0621500	1	3	6	organism=Plasmodium_yoelii_yoelii_17X product=DEAD/DEAH box ATP-dependent RNA helicase, putative location=Py17X_06_v2:830382-832946(+) length=854 sequence_SO=chromosome SO=protein_coding	854	0.00702576	1.88001e-05
PY17X_0621600	1	9	36	organism=Plasmodium_yoelii_yoelii_17X product=conserved Plasmodium protein, unknown function location=Py17X_06_v2:833757-835216(+) length=225 sequence_SO=chromosome SO=protein_coding	225	0.16	0.00042814
PY17X_0621800	1	27	285	organism=Plasmodium_yoelii_yoelii_17X product=40S ribosomal protein S5, putative location=Py17X_06_v2:838912-839694(-) length=194 sequence_SO=chromosome SO=protein_coding	194	1.46907	0.00393106
PY17X_0621900	1	5	13	organism=Plasmodium_yoelii_yoelii_17X product=secreted ookinete protein, putative (PSOP1) location=Py17X_06_v2:842561-844003(+) length=480 sequence_SO=chromosome SO=protein_coding	480	0.0270833	7.24717e-05
PY17X_0622300	1	2	2	organism=Plasmodium_yoelii_yoelii_17X product=PelOta protein homologue, putative location=Py17X_06_v2:850455-851612(+) length=385 sequence_SO=chromosome SO=protein_coding	385	0.00519481	1.39007e-05
PY17X_0622400	1	8	28	organism=Plasmodium_yoelii_yoelii_17X product=rhoptry-associated leucine zipper-like protein 1, putative (RALP1) location=Py17X_06_v2:852807-854555(+) length=582 sequence_SO=chromosome SO=protein_coding	582	0.04811	0.000128736
PY17X_0622600	1	30	88	organism=Plasmodium_yoelii_yoelii_17X product=GTP-binding protein, putative location=Py17X_06_v2:859124-860732(+) length=393 sequence_SO=chromosome SO=protein_coding	393	0.223919	0.000599178
PY17X_0622800	1	4	4	organism=Plasmodium_yoelii_yoelii_17X product=U3 snoRNA-associated small subunit rRNA processing protein, putative location=Py17X_06_v2:863369-865147(-) length=592 sequence_SO=chromosome SO=protein_coding	592	0.00675676	1.80802e-05
PY17X_0622900	1	4	11	organism=Plasmodium_yoelii_yoelii_17X product=conserved Plasmodium protein, unknown function location=Py17X_06_v2:866121-866458(+) length=79 sequence_SO=chromosome SO=protein_coding	79	0.139241	0.00037259
PY17X_0623400	0.9473	1	1	organism=Plasmodium_yoelii_yoelii_17X product=conserved Plasmodium protein, unknown function location=Py17X_06_v2:876671-878088(+) length=356 sequence_SO=chromosome SO=protein_coding	356	0.00280899	7.51651e-06
PY17X_0623600	0.9518	1	1	organism=Plasmodium_yoelii_yoelii_17X product=conserved Plasmodium protein, unknown function location=Py17X_06_v2:882078-885500(-) length=1140 sequence_SO=chromosome SO=protein_coding	1140	0.000877193	2.34726e-06
PY17X_0624100	0.9518	1	1	organism=Plasmodium_yoelii_yoelii_17X product=conserved Plasmodium protein, unknown function location=Py17X_06_v2:899978-903971(-) length=1190 sequence_SO=chromosome SO=protein_coding	1190	0.000840336	2.24864e-06
PY17X_0624300	0.9518	1	3	organism=Plasmodium_yoelii_yoelii_17X product=conserved Plasmodium protein, unknown function location=Py17X_06_v2:912518-915476(-) length=932 sequence_SO=chromosome SO=protein_coding	932	0.00321888	8.61334e-06
PY17X_0624900	0.9973	2	2	organism=Plasmodium_yoelii_yoelii_17X product=conserved Plasmodium protein, unknown function location=Py17X_06_v2:934765-945015(-) length=3223 sequence_SO=chromosome SO=protein_coding	3223	0.00062054	1.66049e-06
PY17X_0625400	0.986	2	2	organism=Plasmodium_yoelii_yoelii_17X product=mago nashi protein homologue, putative location=Py17X_06_v2:967326-968335(+) length=148 sequence_SO=chromosome SO=protein_coding	148	0.0135135	3.61605e-05
PY17X_0625500	1	6	12	organism=Plasmodium_yoelii_yoelii_17X product=conserved Plasmodium protein, unknown function location=Py17X_06_v2:968801-971508(-) length=789 sequence_SO=chromosome SO=protein_coding	789	0.0152091	4.06977e-05
PY17X_0626000	1	25	90	organism=Plasmodium_yoelii_yoelii_17X product=Plasmodium exported protein, unknown function location=Py17X_06_v2:994868-996692(-) length=549 sequence_SO=chromosome SO=protein_coding	549	0.163934	0.000438668
PY17X_0626300	1	37	157	organism=Plasmodium_yoelii_yoelii_17X product=tryptophan-rich antigen, putative location=Py17X_06_v2:1005134-1006353(-) length=373 sequence_SO=chromosome SO=protein_coding	373	0.420912	0.00112631
PY17X_0700600	1	2	3	organism=Plasmodium_yoelii_yoelii_17X product=fam-a protein location=Py17X_07_v2:21718-23391(+) length=338 sequence_SO=chromosome SO=protein_coding	338	0.00887574	2.37504e-05
PY17X_0700700	1	4	7	organism=Plasmodium_yoelii_yoelii_17X product=fam-a protein location=Py17X_07_v2:25197-26817(+) length=299 sequence_SO=chromosome SO=protein_coding	299	0.0234114	6.26459e-05
PY17X_0700900	1	5	14	organism=Plasmodium_yoelii_yoelii_17X product=fam-a protein location=Py17X_07_v2:34255-35802(+) length=286 sequence_SO=chromosome SO=protein_coding	286	0.048951	0.000130987
PY17X_0701100	1	7	12	organism=Plasmodium_yoelii_yoelii_17X product=Plasmodium exported protein, unknown function location=Py17X_07_v2:42568-43388(+) length=209 sequence_SO=chromosome SO=protein_coding	209	0.0574163	0.000153639
PY17X_0701300	0.9518	1	1	organism=Plasmodium_yoelii_yoelii_17X product=tryptophan-rich antigen, putative location=Py17X_07_v2:64750-66277(+) length=424 sequence_SO=chromosome SO=protein_coding	424	0.00235849	6.31103e-06
PY17X_0701400	0.9518	1	2	organism=Plasmodium_yoelii_yoelii_17X product=conserved Plasmodium protein, unknown function location=Py17X_07_v2:67604-68287(-) length=164 sequence_SO=chromosome SO=protein_coding	164	0.0121951	3.26326e-05
PY17X_0701700	1	7	18	organism=Plasmodium_yoelii_yoelii_17X product=U6 snRNA-associated Sm-like protein LSm8, putative (LSM8) location=Py17X_07_v2:82171-82820(-) length=95 sequence_SO=chromosome SO=protein_coding	95	0.189474	0.000507008
PY17X_0701800	1	10	19	organism=Plasmodium_yoelii_yoelii_17X product=prohibitin, putative location=Py17X_07_v2:84176-84994(-) length=272 sequence_SO=chromosome SO=protein_coding	272	0.0698529	0.000186918
PY17X_0702700	0.9998	2	3	organism=Plasmodium_yoelii_yoelii_17X product=conserved Plasmodium protein, unknown function location=Py17X_07_v2:116941-118611(+) length=556 sequence_SO=chromosome SO=protein_coding	556	0.00539568	1.44382e-05
PY17X_0703100	1	91	1124	organism=Plasmodium_yoelii_yoelii_17X product=protein disulfide isomerase, putative location=Py17X_07_v2:130083-131711(+) length=482 sequence_SO=chromosome SO=protein_coding	482	2.33195	0.00624001
PY17X_0704000	0.9999	2	4	organism=Plasmodium_yoelii_yoelii_17X product=ATP-dependent RNA helicase DBP10, putative (DBP10) location=Py17X_07_v2:162922-166344(+) length=1140 sequence_SO=chromosome SO=protein_coding	1140	0.00350877	9.38904e-06
PY17X_0704200	1	25	336	organism=Plasmodium_yoelii_yoelii_17X product=receptor for activated c kinase, putative (RACK) location=Py17X_07_v2:172578-174284(+) length=322 sequence_SO=chromosome SO=protein_coding	322	1.04348	0.00279222
PY17X_0704400	1	10	13	organism=Plasmodium_yoelii_yoelii_17X product=ubiquitin conjugation factor E4 B, putative (UBE4B) location=Py17X_07_v2:177019-180741(-) length=1240 sequence_SO=chromosome SO=protein_coding	1240	0.0104839	2.80535e-05
PY17X_0704800	1	14	23	organism=Plasmodium_yoelii_yoelii_17X product=E3 ubiquitin-protein ligase, putative location=Py17X_07_v2:192804-215303(+) length=7499 sequence_SO=chromosome SO=protein_coding	7499	0.00306708	8.20712e-06
PY17X_0705000	1	7	14	organism=Plasmodium_yoelii_yoelii_17X product=conserved Plasmodium protein, unknown function location=Py17X_07_v2:219568-221034(-) length=488 sequence_SO=chromosome SO=protein_coding	488	0.0286885	7.6767e-05
PY17X_0705500	1	4	6	organism=Plasmodium_yoelii_yoelii_17X product=conserved Plasmodium protein, unknown function location=Py17X_07_v2:230664-231759(-) length=121 sequence_SO=chromosome SO=protein_coding	121	0.0495868	0.000132688
PY17X_0706000	1	4	5	organism=Plasmodium_yoelii_yoelii_17X product=conserved Plasmodium protein, unknown function location=Py17X_07_v2:244423-247443(+) length=1006 sequence_SO=chromosome SO=protein_coding	1006	0.00497018	1.32996e-05
PY17X_0706100	0.9518	1	1	organism=Plasmodium_yoelii_yoelii_17X product=conserved Plasmodium protein, unknown function location=Py17X_07_v2:247768-251142(-) length=1124 sequence_SO=chromosome SO=protein_coding	1124	0.00088968	2.38067e-06
PY17X_0706300	1	3	7	organism=Plasmodium_yoelii_yoelii_17X product=Fe-S cluster assembly protein DRE2, putative (DRE2) location=Py17X_07_v2:256759-258084(-) length=253 sequence_SO=chromosome SO=protein_coding	253	0.027668	7.40361e-05
PY17X_0706500	1	7	15	organism=Plasmodium_yoelii_yoelii_17X product=nucleoside transporter, putative (NT2) location=Py17X_07_v2:261320-262993(+) length=557 sequence_SO=chromosome SO=protein_coding	557	0.02693	7.20613e-05
PY17X_0707000	1	15	36	organism=Plasmodium_yoelii_yoelii_17X product=dicarboxylate/tricarboxylate carrier, putative (DTC) location=Py17X_07_v2:277360-278319(-) length=319 sequence_SO=chromosome SO=protein_coding	319	0.112853	0.00030198
PY17X_0707100	1	32	117	organism=Plasmodium_yoelii_yoelii_17X product=DnaJ protein, putative location=Py17X_07_v2:279442-281388(-) length=648 sequence_SO=chromosome SO=protein_coding	648	0.180556	0.000483144
PY17X_0707200	1	3	3	organism=Plasmodium_yoelii_yoelii_17X product=conserved Plasmodium protein, unknown function location=Py17X_07_v2:282742-283297(+) length=66 sequence_SO=chromosome SO=protein_coding	66	0.0454545	0.000121631
PY17X_0707600	1	7	12	organism=Plasmodium_yoelii_yoelii_17X product=histone acetyltransferase GCN5, putative (GCN5) location=Py17X_07_v2:291411-296026(-) length=1402 sequence_SO=chromosome SO=protein_coding	1402	0.0085592	2.29034e-05
PY17X_0707700	1	8	24	organism=Plasmodium_yoelii_yoelii_17X product=RNA-binding protein, putative location=Py17X_07_v2:299892-301041(+) length=288 sequence_SO=chromosome SO=protein_coding	288	0.0833333	0.00022299
PY17X_0707800	1	4	5	organism=Plasmodium_yoelii_yoelii_17X product=RWD domain-containing protein, putative location=Py17X_07_v2:303205-304583(+) length=228 sequence_SO=chromosome SO=protein_coding	228	0.0219298	5.86815e-05
PY17X_0708100	1	2	2	organism=Plasmodium_yoelii_yoelii_17X product=conserved Plasmodium protein, unknown function location=Py17X_07_v2:315758-316729(-) length=323 sequence_SO=chromosome SO=protein_coding	323	0.00619195	1.65689e-05
PY17X_0708300	1	17	41	organism=Plasmodium_yoelii_yoelii_17X product=protein transport protein SEC23, putative (SEC23) location=Py17X_07_v2:322116-324515(-) length=759 sequence_SO=chromosome SO=protein_coding	759	0.0540184	0.000144547
PY17X_0708600	1	4	13	organism=Plasmodium_yoelii_yoelii_17X product=small nuclear ribonucleoprotein G, putative (SNRPG) location=Py17X_07_v2:332445-332914(+) length=83 sequence_SO=chromosome SO=protein_coding	83	0.156627	0.000419113
PY17X_0708800	1	6	7	organism=Plasmodium_yoelii_yoelii_17X product=quinone oxidoreductase, putative location=Py17X_07_v2:338191-339345(+) length=384 sequence_SO=chromosome SO=protein_coding	384	0.0182292	4.8779e-05
PY17X_0708900	0.9518	1	2	organism=Plasmodium_yoelii_yoelii_17X product=mediator of RNA polymerase II transcription subunit 7, putative (MED7) location=Py17X_07_v2:339886-340677(+) length=263 sequence_SO=chromosome SO=protein_coding	263	0.00760456	2.03489e-05
PY17X_0709000	0.9518	1	1	organism=Plasmodium_yoelii_yoelii_17X product=mitochondrial ribosomal protein L4 precursor, putative location=Py17X_07_v2:341185-343104(-) length=605 sequence_SO=chromosome SO=protein_coding	605	0.00165289	4.42294e-06
PY17X_0709200	1	2	3	organism=Plasmodium_yoelii_yoelii_17X product=protein transport protein SEC61 subunit beta, putative location=Py17X_07_v2:345041-345581(-) length=79 sequence_SO=chromosome SO=protein_coding	79	0.0379747	0.000101616
PY17X_0709300	1	13	120	organism=Plasmodium_yoelii_yoelii_17X product=60S ribosomal protein L22, putative location=Py17X_07_v2:347376-348090(-) length=138 sequence_SO=chromosome SO=protein_coding	138	0.869565	0.00232685
PY17X_0709500	1	3	4	organism=Plasmodium_yoelii_yoelii_17X product=ribosomal RNA small subunit methyltransferase NEP1, putative (NEP1) location=Py17X_07_v2:352857-353555(+) length=232 sequence_SO=chromosome SO=protein_coding	232	0.0172414	4.61358e-05
PY17X_0709600	1	2	6	organism=Plasmodium_yoelii_yoelii_17X product=conserved Plasmodium protein, unknown function location=Py17X_07_v2:354698-355568(-) length=117 sequence_SO=chromosome SO=protein_coding	117	0.0512821	0.000137224
PY17X_0709700	0.9717	2	4	organism=Plasmodium_yoelii_yoelii_17X product=ATP-dependent RNA helicase prh1, putative location=Py17X_07_v2:358866-361549(+) length=801 sequence_SO=chromosome SO=protein_coding	801	0.00499376	1.33627e-05
PY17X_0710000	1	9	19	organism=Plasmodium_yoelii_yoelii_17X product=conserved Plasmodium protein, unknown function location=Py17X_07_v2:370160-372274(-) length=511 sequence_SO=chromosome SO=protein_coding	511	0.037182	9.94944e-05
PY17X_0710300	1	13	27	organism=Plasmodium_yoelii_yoelii_17X product=2-oxoglutarate dehydrogenase E1 component, putative location=Py17X_07_v2:382413-385691(-) length=1038 sequence_SO=chromosome SO=protein_coding	1038	0.0260116	6.96037e-05
PY17X_0710500	0.9294	1	1	organism=Plasmodium_yoelii_yoelii_17X product=conserved Plasmodium protein, unknown function location=Py17X_07_v2:389735-391885(-) length=716 sequence_SO=chromosome SO=protein_coding	716	0.00139665	3.73726e-06
PY17X_0710800	1	8	10	organism=Plasmodium_yoelii_yoelii_17X product=phosphatidylglycerophosphate synthase, putative location=Py17X_07_v2:401667-403388(+) length=573 sequence_SO=chromosome SO=protein_coding	573	0.017452	4.66994e-05
PY17X_0711000	0.9999	2	3	organism=Plasmodium_yoelii_yoelii_17X product=helicase SRCAP, putative,Snf2-related CBP activator, putative (SRCAP) location=Py17X_07_v2:407882-413874(+) length=1825 sequence_SO=chromosome SO=protein_coding	1825	0.00164384	4.3987e-06
PY17X_0711100	1	7	17	organism=Plasmodium_yoelii_yoelii_17X product=U6 snRNA-associated Sm-like protein LSm3, putative (LSM3) location=Py17X_07_v2:414965-415745(+) length=91 sequence_SO=chromosome SO=protein_coding	91	0.186813	0.000499889
PY17X_0711200	0.9437	1	1	organism=Plasmodium_yoelii_yoelii_17X product=conserved Plasmodium protein, unknown function location=Py17X_07_v2:416528-422728(+) length=1367 sequence_SO=chromosome SO=protein_coding	1367	0.000731529	1.95748e-06
PY17X_0711400	1	7	36	organism=Plasmodium_yoelii_yoelii_17X product=conserved Plasmodium protein, unknown function location=Py17X_07_v2:427388-428549(+) length=331 sequence_SO=chromosome SO=protein_coding	331	0.108761	0.000291032
PY17X_0711900	1	2	3	organism=Plasmodium_yoelii_yoelii_17X product=BRIX domain, putative location=Py17X_07_v2:443341-444397(-) length=300 sequence_SO=chromosome SO=protein_coding	300	0.01	2.67588e-05
PY17X_0712000	0.9518	1	3	organism=Plasmodium_yoelii_yoelii_17X product=conserved Plasmodium protein, unknown function location=Py17X_07_v2:445637-449710(+) length=1210 sequence_SO=chromosome SO=protein_coding	1210	0.00247934	6.6344e-06
PY17X_0712100	1	116	1714	organism=Plasmodium_yoelii_yoelii_17X product=heat shock protein, putative (HSP70) location=Py17X_07_v2:450459-452507(-) length=682 sequence_SO=chromosome SO=protein_coding	682	2.5132	0.006725
PY17X_0712200	1	2	3	organism=Plasmodium_yoelii_yoelii_17X product=U3 small nucleolar ribonucleoprotein, putative location=Py17X_07_v2:455397-456431(+) length=344 sequence_SO=chromosome SO=protein_coding	344	0.00872093	2.33361e-05
PY17X_0712300	1	5	7	organism=Plasmodium_yoelii_yoelii_17X product=DNA helicase, putative location=Py17X_07_v2:458745-461834(+) length=986 sequence_SO=chromosome SO=protein_coding	986	0.00709939	1.89971e-05
PY17X_0712400	0.9518	1	1	organism=Plasmodium_yoelii_yoelii_17X product=conserved Plasmodium protein, unknown function location=Py17X_07_v2:463272-465537(+) length=287 sequence_SO=chromosome SO=protein_coding	287	0.00348432	9.32361e-06
PY17X_0712800	1	53	297	organism=Plasmodium_yoelii_yoelii_17X product=14-3-3 protein, putative (14-3-3I) location=Py17X_07_v2:477138-478655(-) length=262 sequence_SO=chromosome SO=protein_coding	262	1.13359	0.00303334
PY17X_0713100	1	5	12	organism=Plasmodium_yoelii_yoelii_17X product=high mobility group protein B2 (HMGB2) location=Py17X_07_v2:491134-491430(+) length=98 sequence_SO=chromosome SO=protein_coding	98	0.122449	0.000327658
PY17X_0713200	1	5	16	organism=Plasmodium_yoelii_yoelii_17X product=conserved Plasmodium protein, unknown function location=Py17X_07_v2:492707-493005(-) length=54 sequence_SO=chromosome SO=protein_coding	54	0.296296	0.000792852
PY17X_0713300	1	20	33	organism=Plasmodium_yoelii_yoelii_17X product=rhoptry neck protein 5 (RON5) location=Py17X_07_v2:494576-501956(+) length=1148 sequence_SO=chromosome SO=protein_coding	1148	0.0287456	7.69198e-05
PY17X_0713500	1	6	7	organism=Plasmodium_yoelii_yoelii_17X product=protein kinase c inhibitor-like protein, putative location=Py17X_07_v2:507048-508390(-) length=186 sequence_SO=chromosome SO=protein_coding	186	0.0376344	0.000100705
PY17X_0714100	1	5	6	organism=Plasmodium_yoelii_yoelii_17X product=adenylate kinase 2, putative (AK2) location=Py17X_07_v2:528957-529802(-) length=281 sequence_SO=chromosome SO=protein_coding	281	0.0213523	5.71362e-05
PY17X_0714400	1	20	37	organism=Plasmodium_yoelii_yoelii_17X product=chaperone protein ClpB1, putative (ClpB1) location=Py17X_07_v2:535111-538257(+) length=1048 sequence_SO=chromosome SO=protein_coding	1048	0.0353053	9.44727e-05
PY17X_0714600	1	8	10	organism=Plasmodium_yoelii_yoelii_17X product=conserved Plasmodium protein, unknown function location=Py17X_07_v2:541691-542826(-) length=247 sequence_SO=chromosome SO=protein_coding	247	0.0404858	0.000108335
PY17X_0715000	1	2	2	organism=Plasmodium_yoelii_yoelii_17X product=nucleolar preribosomal assembly protein, putative location=Py17X_07_v2:551288-552613(+) length=441 sequence_SO=chromosome SO=protein_coding	441	0.00453515	1.21355e-05
PY17X_0715400	1	13	51	organism=Plasmodium_yoelii_yoelii_17X product=eukaryotic translation initiation factor, putative location=Py17X_07_v2:565346-567508(+) length=269 sequence_SO=chromosome SO=protein_coding	269	0.189591	0.000507322
PY17X_0715500	1	2	3	organism=Plasmodium_yoelii_yoelii_17X product=conserved Plasmodium protein, unknown function location=Py17X_07_v2:567578-569886(-) length=484 sequence_SO=chromosome SO=protein_coding	484	0.00619835	1.6586e-05
PY17X_0715600	1	5	8	organism=Plasmodium_yoelii_yoelii_17X product=conserved Plasmodium protein, unknown function location=Py17X_07_v2:570757-571342(+) length=161 sequence_SO=chromosome SO=protein_coding	161	0.0496894	0.000132963
PY17X_0715700	1	11	50	organism=Plasmodium_yoelii_yoelii_17X product=phosphoglucomutase-2 (PGM2) location=Py17X_07_v2:572938-573834(+) length=298 sequence_SO=chromosome SO=protein_coding	298	0.167785	0.000448973
PY17X_0715800	1	22	51	organism=Plasmodium_yoelii_yoelii_17X product=26S proteasome AAA-ATPase subunit RPT3, putative location=Py17X_07_v2:574660-576214(-) length=395 sequence_SO=chromosome SO=protein_coding	395	0.129114	0.000345493
PY17X_0715900	1	3	3	organism=Plasmodium_yoelii_yoelii_17X product=lysine decarboxylase-like protein, putative location=Py17X_07_v2:577558-578601(-) length=347 sequence_SO=chromosome SO=protein_coding	347	0.00864553	2.31344e-05
PY17X_0716100	1	18	56	organism=Plasmodium_yoelii_yoelii_17X product=ubiquitin carboxyl-terminal hydrolase 13, putative (USP13) location=Py17X_07_v2:580985-583975(-) length=864 sequence_SO=chromosome SO=protein_coding	864	0.0648148	0.000173436
PY17X_0717200	1	12	27	organism=Plasmodium_yoelii_yoelii_17X product=ATPase, putative location=Py17X_07_v2:620536-621678(-) length=380 sequence_SO=chromosome SO=protein_coding	380	0.0710526	0.000190128
PY17X_0717600	1	2	2	organism=Plasmodium_yoelii_yoelii_17X product=coatomer subunit zeta, putative location=Py17X_07_v2:635488-636129(-) length=213 sequence_SO=chromosome SO=protein_coding	213	0.00938967	2.51256e-05
PY17X_0717700	1	5	7	organism=Plasmodium_yoelii_yoelii_17X product=nuclear cap-binding protein, putative location=Py17X_07_v2:637126-638014(+) length=244 sequence_SO=chromosome SO=protein_coding	244	0.0286885	7.6767e-05
PY17X_0717800	0.9999	3	7	organism=Plasmodium_yoelii_yoelii_17X product=GTP:AMP phosphotransferase, putative (GAK) location=Py17X_07_v2:638380-639072(-) length=230 sequence_SO=chromosome SO=protein_coding	230	0.0304348	8.14397e-05
PY17X_0718000	1	18	115	organism=Plasmodium_yoelii_yoelii_17X product=60S ribosomal protein L15, putative location=Py17X_07_v2:642689-643599(-) length=205 sequence_SO=chromosome SO=protein_coding	205	0.560976	0.0015011
PY17X_0718400	0.9518	1	1	organism=Plasmodium_yoelii_yoelii_17X product=conserved protein, unknown function location=Py17X_07_v2:656659-657294(-) length=211 sequence_SO=chromosome SO=protein_coding	211	0.00473934	1.26819e-05
PY17X_0718800	1	2	2	organism=Plasmodium_yoelii_yoelii_17X product=prohibitin-like protein, putative location=Py17X_07_v2:670540-671415(+) length=291 sequence_SO=chromosome SO=protein_coding	291	0.00687285	1.83909e-05
PY17X_0718900	1	19	54	organism=Plasmodium_yoelii_yoelii_17X product=small GTP-binding protein sar1, putative location=Py17X_07_v2:673782-674842(+) length=191 sequence_SO=chromosome SO=protein_coding	191	0.282723	0.000756531
PY17X_0719100	1	10	27	organism=Plasmodium_yoelii_yoelii_17X product=conserved Plasmodium protein, unknown function location=Py17X_07_v2:683001-684014(+) length=283 sequence_SO=chromosome SO=protein_coding	283	0.0954064	0.000255296
PY17X_0719300	1	11	17	organism=Plasmodium_yoelii_yoelii_17X product=bifunctional dihydrofolate reductase-thymidylate synthase, putative (DHFR-TS) location=Py17X_07_v2:689158-690924(+) length=588 sequence_SO=chromosome SO=protein_coding	588	0.0289116	7.73638e-05
PY17X_0719400	1	8	11	organism=Plasmodium_yoelii_yoelii_17X product=LETM1-like protein, putative location=Py17X_07_v2:691683-694108(-) length=656 sequence_SO=chromosome SO=protein_coding	656	0.0167683	4.48699e-05
PY17X_0719600	1	3	3	organism=Plasmodium_yoelii_yoelii_17X product=memo-like protein location=Py17X_07_v2:711147-713418(-) length=296 sequence_SO=chromosome SO=protein_coding	296	0.0101351	2.71204e-05
PY17X_0720300	1	25	120	organism=Plasmodium_yoelii_yoelii_17X product=proteasome regulatory component, putative location=Py17X_07_v2:749073-750377(+) length=434 sequence_SO=chromosome SO=protein_coding	434	0.276498	0.000739874
PY17X_0720500	0.9473	1	1	organism=Plasmodium_yoelii_yoelii_17X product=conserved Plasmodium protein, unknown function location=Py17X_07_v2:759308-759900(+) length=116 sequence_SO=chromosome SO=protein_coding	116	0.00862069	2.30679e-05
PY17X_0720600	1	7	13	organism=Plasmodium_yoelii_yoelii_17X product=trafficking protein particle complex subunit 3, putative (BET3) location=Py17X_07_v2:760071-761364(-) length=187 sequence_SO=chromosome SO=protein_coding	187	0.0695187	0.000186024
PY17X_0720800	0.9338	1	1	organism=Plasmodium_yoelii_yoelii_17X product=RNA-binding protein NOB1, putative location=Py17X_07_v2:768446-769921(+) length=491 sequence_SO=chromosome SO=protein_coding	491	0.00203666	5.44985e-06
PY17X_0721300	1	2	3	organism=Plasmodium_yoelii_yoelii_17X product=CGI-141 protein homolog, putative location=Py17X_07_v2:781850-782260(+) length=136 sequence_SO=chromosome SO=protein_coding	136	0.0220588	5.90267e-05
PY17X_0721600	1	3	3	organism=Plasmodium_yoelii_yoelii_17X product=conserved Plasmodium protein, unknown function location=Py17X_07_v2:792550-794133(-) length=527 sequence_SO=chromosome SO=protein_coding	527	0.0056926	1.52327e-05
PY17X_0721700	1	6	35	organism=Plasmodium_yoelii_yoelii_17X product=ran binding protein 1, putative location=Py17X_07_v2:795969-797152(+) length=276 sequence_SO=chromosome SO=protein_coding	276	0.126812	0.000339332
PY17X_0721900	1	3	7	organism=Plasmodium_yoelii_yoelii_17X product=60S ribosomal protein L7ae/L30e, putative location=Py17X_07_v2:801271-801981(-) length=236 sequence_SO=chromosome SO=protein_coding	236	0.029661	7.93692e-05
PY17X_0724000	1	4	7	organism=Plasmodium_yoelii_yoelii_17X product=fam-a protein location=Py17X_07_v2:888299-889841(-) length=287 sequence_SO=chromosome SO=protein_coding	287	0.0243902	6.52653e-05
PY17X_0801500	0.9518	1	1	organism=Plasmodium_yoelii_yoelii_17X product=YIR protein,PIR protein location=Py17X_08_v2:48885-49960(-) length=292 sequence_SO=chromosome SO=protein_coding	292	0.00342466	9.16396e-06
PY17X_0801600,PY17X_0802800,PY17X_1001800	0.9518	1	1	organism=Plasmodium_yoelii_yoelii_17X product=conserved Plasmodium protein, unknown function location=Py17X_08_v2:53899-55776(+) length=625 sequence_SO=chromosome SO=protein_coding, organism=Plasmodium_yoelii_yoelii_17X product=conserved Plasmodium protein, unknown function location=Py17X_08_v2:99988-101910(+) length=640 sequence_SO=chromosome SO=protein_coding, organism=Plasmodium_yoelii_yoelii_…	625	0.0016	4.2814e-06
PY17X_0802600	1	7	28	organism=Plasmodium_yoelii_yoelii_17X product=early transcribed membrane protein (ETRAMP) location=Py17X_08_v2:94501-94896(+) length=131 sequence_SO=chromosome SO=protein_coding	131	0.21374	0.000571943
PY17X_0802900	0.9039	1	1	organism=Plasmodium_yoelii_yoelii_17X product=conserved Plasmodium protein, unknown function location=Py17X_08_v2:103467-103827(-) length=69 sequence_SO=chromosome SO=protein_coding	69	0.0144928	3.87808e-05
PY17X_0803300	1	8	22	organism=Plasmodium_yoelii_yoelii_17X product=centrin, putative location=Py17X_08_v2:112067-112883(-) length=107 sequence_SO=chromosome SO=protein_coding	107	0.205607	0.00055018
PY17X_0803700	0.9518	1	4	organism=Plasmodium_yoelii_yoelii_17X product=conserved Plasmodium protein, unknown function location=Py17X_08_v2:126437-126877(+) length=146 sequence_SO=chromosome SO=protein_coding	146	0.0273973	7.33117e-05
PY17X_0803900	1	11	28	organism=Plasmodium_yoelii_yoelii_17X product=erythrocyte membrane-associated antigen, putative location=Py17X_08_v2:133220-139273(+) length=2017 sequence_SO=chromosome SO=protein_coding	2017	0.013882	3.71465e-05
PY17X_0804300	1	15	37	organism=Plasmodium_yoelii_yoelii_17X product=conserved Plasmodium protein, unknown function location=Py17X_08_v2:149485-161367(-) length=3960 sequence_SO=chromosome SO=protein_coding	3960	0.00934343	2.50019e-05
PY17X_0804400	0.9999	2	3	organism=Plasmodium_yoelii_yoelii_17X product=conserved Plasmodium protein, unknown function location=Py17X_08_v2:162792-171746(-) length=2984 sequence_SO=chromosome SO=protein_coding	2984	0.00100536	2.69022e-06
PY17X_0804500	0.9473	1	1	organism=Plasmodium_yoelii_yoelii_17X product=conserved Plasmodium protein, unknown function location=Py17X_08_v2:174927-183938(+) length=3003 sequence_SO=chromosome SO=protein_coding	3003	0.000333	8.91068e-07
PY17X_0804600	1	10	17	organism=Plasmodium_yoelii_yoelii_17X product=methyltransferase, putative location=Py17X_08_v2:184620-188099(-) length=1159 sequence_SO=chromosome SO=protein_coding	1159	0.0146678	3.92493e-05
PY17X_0805000	0.9988	3	4	organism=Plasmodium_yoelii_yoelii_17X product=E3 ubiquitin-protein ligase, putative location=Py17X_08_v2:207491-218986(-) length=3385 sequence_SO=chromosome SO=protein_coding	3385	0.00118168	3.16204e-06
PY17X_0805700	0.9263	1	1	organism=Plasmodium_yoelii_yoelii_17X product=origin recognition complex subunit 2, putative (ORC2) location=Py17X_08_v2:247651-250005(+) length=784 sequence_SO=chromosome SO=protein_coding	784	0.00127551	3.41311e-06
PY17X_0805800	0.9999	2	2	organism=Plasmodium_yoelii_yoelii_17X product=DNA replication licensing factor MCM7, putative (MCM7) location=Py17X_08_v2:250702-253185(-) length=827 sequence_SO=chromosome SO=protein_coding	827	0.00241838	6.47129e-06
PY17X_0805900	1	3	4	organism=Plasmodium_yoelii_yoelii_17X product=inositol-phosphate phosphatase, putative location=Py17X_08_v2:255577-263165(-) length=2497 sequence_SO=chromosome SO=protein_coding	2497	0.00160192	4.28655e-06
PY17X_0806100	0.9999	2	2	organism=Plasmodium_yoelii_yoelii_17X product=40S ribosomal protein S29, putative location=Py17X_08_v2:270257-271013(-) length=54 sequence_SO=chromosome SO=protein_coding	54	0.037037	9.91065e-05
PY17X_0806300	1	32	124	organism=Plasmodium_yoelii_yoelii_17X product=importin-7, putative location=Py17X_08_v2:275527-279216(+) length=1229 sequence_SO=chromosome SO=protein_coding	1229	0.100895	0.000269983
PY17X_0806800	1	9	31	organism=Plasmodium_yoelii_yoelii_17X product=conserved Plasmodium protein, unknown function location=Py17X_08_v2:291562-296265(-) length=1567 sequence_SO=chromosome SO=protein_coding	1567	0.019783	5.29369e-05
PY17X_0807500	0.9997	2	2	organism=Plasmodium_yoelii_yoelii_17X product=conserved Plasmodium protein, unknown function location=Py17X_08_v2:308997-314633(-) length=1878 sequence_SO=chromosome SO=protein_coding	1878	0.00106496	2.84971e-06
PY17X_0807600	1	5	6	organism=Plasmodium_yoelii_yoelii_17X product=rhoptry-associated membrane antigen, putative (RAMA) location=Py17X_08_v2:317112-319883(+) length=578 sequence_SO=chromosome SO=protein_coding	578	0.0103806	2.77773e-05
PY17X_0807700	1	19	37	organism=Plasmodium_yoelii_yoelii_17X product=AAA family ATPase, putative location=Py17X_08_v2:321913-323862(+) length=649 sequence_SO=chromosome SO=protein_coding	649	0.0570108	0.000152554
PY17X_0807800	1	14	36	organism=Plasmodium_yoelii_yoelii_17X product=conserved Plasmodium protein, unknown function location=Py17X_08_v2:326363-330655(+) length=1430 sequence_SO=chromosome SO=protein_coding	1430	0.0251748	6.73647e-05
PY17X_0808000	0.9908	1	1	organism=Plasmodium_yoelii_yoelii_17X product=E3 ubiquitin-protein ligase, putative location=Py17X_08_v2:334246-337005(+) length=919 sequence_SO=chromosome SO=protein_coding	919	0.00108814	2.91173e-06
PY17X_0808200	0.9518	1	1	organism=Plasmodium_yoelii_yoelii_17X product=ribosomal protein S8e, putative location=Py17X_08_v2:343480-344259(+) length=259 sequence_SO=chromosome SO=protein_coding	259	0.003861	1.03316e-05
PY17X_0808500	1	3	8	organism=Plasmodium_yoelii_yoelii_17X product=DNA-directed RNA polymerase II, putative location=Py17X_08_v2:350099-350308(-) length=69 sequence_SO=chromosome SO=protein_coding	69	0.115942	0.000310247
PY17X_0808700	1	4	6	organism=Plasmodium_yoelii_yoelii_17X product=EKC/KEOPS complex subunit BUD32, putative (BUD32) location=Py17X_08_v2:355313-356650(+) length=233 sequence_SO=chromosome SO=protein_coding	233	0.0257511	6.89067e-05
PY17X_0808800	1	124	1434	organism=Plasmodium_yoelii_yoelii_17X product=heat shock protein 90, putative (HSP90) location=Py17X_08_v2:358620-361785(+) length=721 sequence_SO=chromosome SO=protein_coding	721	1.9889	0.00532206
PY17X_0809300	1	3	4	organism=Plasmodium_yoelii_yoelii_17X product=conserved Plasmodium protein, unknown function location=Py17X_08_v2:373002-375485(+) length=827 sequence_SO=chromosome SO=protein_coding	827	0.00483676	1.29426e-05
PY17X_0809400	0.9518	1	2	organism=Plasmodium_yoelii_yoelii_17X product=E3 ubiquitin-protein ligase RBX1, putative (RBX1) location=Py17X_08_v2:376805-377128(+) length=107 sequence_SO=chromosome SO=protein_coding	107	0.0186916	5.00164e-05
PY17X_0809600	1	11	20	organism=Plasmodium_yoelii_yoelii_17X product=conserved protein, unknown function location=Py17X_08_v2:384847-386492(+) length=419 sequence_SO=chromosome SO=protein_coding	419	0.0477327	0.000127727
PY17X_0810100	1	5	5	organism=Plasmodium_yoelii_yoelii_17X product=conserved Plasmodium protein, unknown function location=Py17X_08_v2:414683-417816(+) length=954 sequence_SO=chromosome SO=protein_coding	954	0.00524109	1.40245e-05
PY17X_0810200	1	6	18	organism=Plasmodium_yoelii_yoelii_17X product=DNA-directed RNA polymerase II subunit RPB1, putative (RPB1) location=Py17X_08_v2:418746-425684(-) length=2312 sequence_SO=chromosome SO=protein_coding	2312	0.00778547	2.08329e-05
PY17X_0810300	1	11	24	organism=Plasmodium_yoelii_yoelii_17X product=stomatin-like protein location=Py17X_08_v2:428326-429522(-) length=398 sequence_SO=chromosome SO=protein_coding	398	0.0603015	0.000161359
PY17X_0810500	0.9962	2	2	organism=Plasmodium_yoelii_yoelii_17X product=conserved Plasmodium protein, unknown function location=Py17X_08_v2:432351-434645(-) length=659 sequence_SO=chromosome SO=protein_coding	659	0.0030349	8.12102e-06
PY17X_0810600	1	4	7	organism=Plasmodium_yoelii_yoelii_17X product=proteasome regulatory protein, putative location=Py17X_08_v2:435382-436050(+) length=222 sequence_SO=chromosome SO=protein_coding	222	0.0315315	8.43745e-05
PY17X_0810700	0.9999	2	4	organism=Plasmodium_yoelii_yoelii_17X product=conserved Plasmodium protein, unknown function location=Py17X_08_v2:436158-444526(-) length=2394 sequence_SO=chromosome SO=protein_coding	2394	0.00167084	4.47097e-06
PY17X_0810800	1	13	51	organism=Plasmodium_yoelii_yoelii_17X product=40S ribosomal protein S11, putative (RPS11) location=Py17X_08_v2:446655-447792(-) length=161 sequence_SO=chromosome SO=protein_coding	161	0.31677	0.000847638
PY17X_0811000	0.9518	1	1	organism=Plasmodium_yoelii_yoelii_17X product=conserved Plasmodium protein, unknown function location=Py17X_08_v2:457874-459651(+) length=462 sequence_SO=chromosome SO=protein_coding	462	0.0021645	5.79194e-06
PY17X_0811100	1	10	13	organism=Plasmodium_yoelii_yoelii_17X product=conserved Plasmodium protein, unknown function location=Py17X_08_v2:462164-470839(+) length=2891 sequence_SO=chromosome SO=protein_coding	2891	0.00449671	1.20327e-05
PY17X_0811400	1	10	28	organism=Plasmodium_yoelii_yoelii_17X product=proteasome subunit alpha type-3, putative location=Py17X_08_v2:485546-486424(+) length=250 sequence_SO=chromosome SO=protein_coding	250	0.112	0.000299698
PY17X_0811500	0.9338	1	2	organism=Plasmodium_yoelii_yoelii_17X product=E3 ubiquitin-protein ligase, putative location=Py17X_08_v2:488335-490129(+) length=548 sequence_SO=chromosome SO=protein_coding	548	0.00364964	9.76597e-06
PY17X_0811800	1	3	6	organism=Plasmodium_yoelii_yoelii_17X product=conserved Plasmodium protein, unknown function location=Py17X_08_v2:492967-493346(+) length=79 sequence_SO=chromosome SO=protein_coding	79	0.0759494	0.000203231
PY17X_0812100	0.9916	1	1	organism=Plasmodium_yoelii_yoelii_17X product=conserved Plasmodium protein, unknown function location=Py17X_08_v2:503373-504197(-) length=274 sequence_SO=chromosome SO=protein_coding	274	0.00364964	9.76597e-06
PY17X_0812200	1	17	57	organism=Plasmodium_yoelii_yoelii_17X product=ATP-dependent protease ATPase subunit ClpY, putative (ClpY) location=Py17X_08_v2:504919-507204(-) length=761 sequence_SO=chromosome SO=protein_coding	761	0.0749014	0.000200427
PY17X_0812400	1	12	50	organism=Plasmodium_yoelii_yoelii_17X product=subunit of proteaseome activator complex, putative location=Py17X_08_v2:513376-514212(-) length=278 sequence_SO=chromosome SO=protein_coding	278	0.179856	0.000481273
PY17X_0812700	1	4	6	organism=Plasmodium_yoelii_yoelii_17X product=P1 nuclease, putative location=Py17X_08_v2:518884-520574(-) length=404 sequence_SO=chromosome SO=protein_coding	404	0.0148515	3.97407e-05
PY17X_0813900	1	3	3	organism=Plasmodium_yoelii_yoelii_17X product=exoribonuclease, putative location=Py17X_08_v2:558988-562848(+) length=1286 sequence_SO=chromosome SO=protein_coding	1286	0.00233281	6.24233e-06
PY17X_0814100	1	6	9	organism=Plasmodium_yoelii_yoelii_17X product=conserved Plasmodium protein, unknown function location=Py17X_08_v2:567188-569233(-) length=563 sequence_SO=chromosome SO=protein_coding	563	0.0159858	4.2776e-05
PY17X_0814300	1	10	27	organism=Plasmodium_yoelii_yoelii_17X product=small nuclear ribonucleoprotein Sm D3, putative (SNRPD3) location=Py17X_08_v2:577035-577769(+) length=116 sequence_SO=chromosome SO=protein_coding	116	0.232759	0.000622833
PY17X_0814600	1	19	53	organism=Plasmodium_yoelii_yoelii_17X product=Ran-binding protein, putative location=Py17X_08_v2:587723-592305(-) length=1159 sequence_SO=chromosome SO=protein_coding	1159	0.0457291	0.000122365
PY17X_0814900	1	5	7	organism=Plasmodium_yoelii_yoelii_17X product=selenophosphate synthetase, putative location=Py17X_08_v2:606651-609638(-) length=995 sequence_SO=chromosome SO=protein_coding	995	0.00703518	1.88253e-05
PY17X_0815000	0.9518	1	2	organism=Plasmodium_yoelii_yoelii_17X product=SNARE protein, putative location=Py17X_08_v2:612173-613741(+) length=199 sequence_SO=chromosome SO=protein_coding	199	0.0100503	2.68932e-05
PY17X_0815200	1	3	4	organism=Plasmodium_yoelii_yoelii_17X product=cytosolic Fe-S cluster assembly factor NBP35, putative (NBP35) location=Py17X_08_v2:616897-618201(+) length=434 sequence_SO=chromosome SO=protein_coding	434	0.00921659	2.46625e-05
PY17X_0815300	1	4	6	organism=Plasmodium_yoelii_yoelii_17X product=DNA primase large subunit, putative location=Py17X_08_v2:618616-620435(-) length=544 sequence_SO=chromosome SO=protein_coding	544	0.0110294	2.95133e-05
PY17X_0816300	1	2	13	organism=Plasmodium_yoelii_yoelii_17X product=inhibitor of cysteine proteases (ICP) location=Py17X_08_v2:659047-660599(-) length=357 sequence_SO=chromosome SO=protein_coding	357	0.0364146	9.74409e-05
PY17X_0816700	1	8	16	organism=Plasmodium_yoelii_yoelii_17X product=conserved Plasmodium protein, unknown function location=Py17X_08_v2:672129-673615(-) length=462 sequence_SO=chromosome SO=protein_coding	462	0.034632	9.26711e-05
PY17X_0816800	0.9518	1	2	organism=Plasmodium_yoelii_yoelii_17X product=conserved Plasmodium protein, unknown function location=Py17X_08_v2:674796-676803(+) length=248 sequence_SO=chromosome SO=protein_coding	248	0.00806452	2.15797e-05
PY17X_0817100	1	4	7	organism=Plasmodium_yoelii_yoelii_17X product=tRNA (adenine(58)-N(1))-methyltransferase non-catalytic subunit TRM6, putative (GCD10) location=Py17X_08_v2:682053-683780(-) length=575 sequence_SO=chromosome SO=protein_coding	575	0.0121739	3.25759e-05
PY17X_0817200	1	9	17	organism=Plasmodium_yoelii_yoelii_17X product=26S proteasome regulatory subunit RPN8, putative (RPN8) location=Py17X_08_v2:685555-686712(+) length=317 sequence_SO=chromosome SO=protein_coding	317	0.0536278	0.000143501
PY17X_0817300	1	3	4	organism=Plasmodium_yoelii_yoelii_17X product=conserved Plasmodium protein, unknown function location=Py17X_08_v2:687729-688775(-) length=145 sequence_SO=chromosome SO=protein_coding	145	0.0275862	7.38173e-05
PY17X_0817500	1	30	113	organism=Plasmodium_yoelii_yoelii_17X product=elongation factor 1-beta, putative location=Py17X_08_v2:693922-694695(+) length=257 sequence_SO=chromosome SO=protein_coding	257	0.439689	0.00117655
PY17X_0817600	0.9999	3	3	organism=Plasmodium_yoelii_yoelii_17X product=conserved Plasmodium protein, unknown function location=Py17X_08_v2:695811-697873(-) length=588 sequence_SO=chromosome SO=protein_coding	588	0.00510204	1.36524e-05
PY17X_0817700	1	6	10	organism=Plasmodium_yoelii_yoelii_17X product=conserved Plasmodium protein, unknown function location=Py17X_08_v2:698699-699453(-) length=175 sequence_SO=chromosome SO=protein_coding	175	0.0571429	0.000152907
PY17X_0817900	0.9999	2	2	organism=Plasmodium_yoelii_yoelii_17X product=conserved Plasmodium protein, unknown function location=Py17X_08_v2:702301-705507(+) length=1068 sequence_SO=chromosome SO=protein_coding	1068	0.00187266	5.01101e-06
PY17X_0818500	1	10	18	organism=Plasmodium_yoelii_yoelii_17X product=phospholipid or glycerol acyltransferase, putative location=Py17X_08_v2:722811-724472(-) length=431 sequence_SO=chromosome SO=protein_coding	431	0.0417633	0.000111754
PY17X_0818600	1	4	4	organism=Plasmodium_yoelii_yoelii_17X product=met-10+ like protein, putative location=Py17X_08_v2:726199-728627(-) length=740 sequence_SO=chromosome SO=protein_coding	740	0.00540541	1.44642e-05
PY17X_0818700	1	2	2	organism=Plasmodium_yoelii_yoelii_17X product=conserved Plasmodium protein, unknown function location=Py17X_08_v2:731195-732600(+) length=249 sequence_SO=chromosome SO=protein_coding	249	0.00803213	2.1493e-05
PY17X_0819000	0.9518	1	3	organism=Plasmodium_yoelii_yoelii_17X product=transporter, putative location=Py17X_08_v2:742417-743889(+) length=490 sequence_SO=chromosome SO=protein_coding	490	0.00612245	1.63829e-05
PY17X_0819300	0.9998	2	4	organism=Plasmodium_yoelii_yoelii_17X product=type II NADH:ubiquinone oxidoreductase (NDH2) location=Py17X_08_v2:749695-751404(-) length=569 sequence_SO=chromosome SO=protein_coding	569	0.00702988	1.88111e-05
PY17X_0819400	1	5	9	organism=Plasmodium_yoelii_yoelii_17X product=SUMO-conjugating enzyme UBC9, putative (UBC9) location=Py17X_08_v2:753519-754576(-) length=159 sequence_SO=chromosome SO=protein_coding	159	0.0566038	0.000151465
PY17X_0819700	1	81	669	organism=Plasmodium_yoelii_yoelii_17X product=6-phosphofructokinase, putative (PFK9) location=Py17X_08_v2:760909-764838(-) length=1309 sequence_SO=chromosome SO=protein_coding	1309	0.511077	0.00136758
PY17X_0820000	1	9	16	organism=Plasmodium_yoelii_yoelii_17X product=conserved Plasmodium protein, unknown function location=Py17X_08_v2:771752-772572(-) length=190 sequence_SO=chromosome SO=protein_coding	190	0.0842105	0.000225337
PY17X_0820700	0.908	1	1	organism=Plasmodium_yoelii_yoelii_17X product=conserved Plasmodium protein, unknown function location=Py17X_08_v2:793118-798988(+) length=1956 sequence_SO=chromosome SO=protein_coding	1956	0.000511247	1.36804e-06
PY17X_0820800	1	4	7	organism=Plasmodium_yoelii_yoelii_17X product=ubiquitin fusion degradation protein 1, putative (UFD1) location=Py17X_08_v2:799576-801556(-) length=295 sequence_SO=chromosome SO=protein_coding	295	0.0237288	6.34954e-05
PY17X_0820900	1	6	10	organism=Plasmodium_yoelii_yoelii_17X product=methyltransferase, putative location=Py17X_08_v2:802280-802942(-) length=220 sequence_SO=chromosome SO=protein_coding	220	0.0454545	0.000121631
PY17X_0821000	1	7	19	organism=Plasmodium_yoelii_yoelii_17X product=RNA-binding protein musashi, putative (HoMu) location=Py17X_08_v2:804334-805368(-) length=344 sequence_SO=chromosome SO=protein_coding	344	0.0552326	0.000147796
PY17X_0821100	1	3	7	organism=Plasmodium_yoelii_yoelii_17X product=conserved Plasmodium protein, unknown function location=Py17X_08_v2:810423-810569(+) length=48 sequence_SO=chromosome SO=protein_coding	48	0.145833	0.000390232
PY17X_0821800	1	3	3	organism=Plasmodium_yoelii_yoelii_17X product=conserved Plasmodium protein, unknown function location=Py17X_08_v2:833436-835436(+) length=666 sequence_SO=chromosome SO=protein_coding	666	0.0045045	1.20535e-05
PY17X_0821900	1	4	5	organism=Plasmodium_yoelii_yoelii_17X product=pre-mRNA-splicing factor ATP-dependent RNA helicase PRP43, putative (PRP43) location=Py17X_08_v2:835789-838146(-) length=785 sequence_SO=chromosome SO=protein_coding	785	0.00636943	1.70438e-05
PY17X_0822000	0.9518	1	1	organism=Plasmodium_yoelii_yoelii_17X product=XPA binding protein 1, putative location=Py17X_08_v2:839671-840672(+) length=333 sequence_SO=chromosome SO=protein_coding	333	0.003003	8.03567e-06
PY17X_0822200	1	84	1375	organism=Plasmodium_yoelii_yoelii_17X product=heat shock protein 70, putative location=Py17X_08_v2:845142-847502(+) length=651 sequence_SO=chromosome SO=protein_coding	651	2.11214	0.00565181
PY17X_0822300	1	16	66	organism=Plasmodium_yoelii_yoelii_17X product=secreted acid phosphatase, putative,glideosome-associated protein 50, putative (GAP50) location=Py17X_08_v2:849239-850426(-) length=395 sequence_SO=chromosome SO=protein_coding	395	0.167089	0.000447109
PY17X_0822400	1	6	23	organism=Plasmodium_yoelii_yoelii_17X product=cytochrome b5, putative location=Py17X_08_v2:853299-854653(+) length=141 sequence_SO=chromosome SO=protein_coding	141	0.163121	0.000436491
PY17X_0822600	1	19	92	organism=Plasmodium_yoelii_yoelii_17X product=eukaryotic translation initiation factor 3 subunit 5, putative location=Py17X_08_v2:858079-859159(-) length=312 sequence_SO=chromosome SO=protein_coding	312	0.294872	0.000789041
PY17X_0823100	1	11	19	organism=Plasmodium_yoelii_yoelii_17X product=gamma-glutamylcysteine synthetase (gammaGCS) location=Py17X_08_v2:881967-884966(+) length=999 sequence_SO=chromosome SO=protein_coding	999	0.019019	5.08925e-05
PY17X_0823200	1	25	120	organism=Plasmodium_yoelii_yoelii_17X product=nucleosome assembly protein (NAPS) location=Py17X_08_v2:885647-887321(-) length=267 sequence_SO=chromosome SO=protein_coding	267	0.449438	0.00120264
PY17X_0823300	1	9	29	organism=Plasmodium_yoelii_yoelii_17X product=DNAJ-like molecular chaperone protein, putative location=Py17X_08_v2:891169-893025(+) length=386 sequence_SO=chromosome SO=protein_coding	386	0.0751295	0.000201037
PY17X_0823600	1	18	57	organism=Plasmodium_yoelii_yoelii_17X product=protein disulfide isomerase, putative location=Py17X_08_v2:899710-901532(+) length=508 sequence_SO=chromosome SO=protein_coding	508	0.112205	0.000300246
PY17X_0823900	1	5	6	organism=Plasmodium_yoelii_yoelii_17X product=pyridoxal 5'-phosphate dependent enzyme class III, putative location=Py17X_08_v2:906928-907656(+) length=242 sequence_SO=chromosome SO=protein_coding	242	0.0247934	6.6344e-05
PY17X_0824100	0.9272	2	2	organism=Plasmodium_yoelii_yoelii_17X product=regulator of chromosome condensation, putative location=Py17X_08_v2:913470-921398(-) length=2642 sequence_SO=chromosome SO=protein_coding	2642	0.000757002	2.02564e-06
PY17X_0824900	1	5	5	organism=Plasmodium_yoelii_yoelii_17X product=conserved Plasmodium protein, unknown function location=Py17X_08_v2:947456-948967(+) length=503 sequence_SO=chromosome SO=protein_coding	503	0.00994036	2.65992e-05
PY17X_0825000	1	20	162	organism=Plasmodium_yoelii_yoelii_17X product=inosine-5'-monophosphate dehydrogenase, putative location=Py17X_08_v2:949810-951333(-) length=507 sequence_SO=chromosome SO=protein_coding	507	0.319527	0.000855014
PY17X_0825200	1	6	8	organism=Plasmodium_yoelii_yoelii_17X product=ubiquitin-conjugating enzyme, putative location=Py17X_08_v2:954166-955444(-) length=163 sequence_SO=chromosome SO=protein_coding	163	0.0490798	0.000131331
PY17X_0825400	1	7	10	organism=Plasmodium_yoelii_yoelii_17X product=conserved Plasmodium protein, unknown function location=Py17X_08_v2:958429-965861(-) length=2161 sequence_SO=chromosome SO=protein_coding	2161	0.00462749	1.23826e-05
PY17X_0825800	1	7	8	organism=Plasmodium_yoelii_yoelii_17X product=conserved Plasmodium protein, unknown function location=Py17X_08_v2:973248-978295(+) length=1633 sequence_SO=chromosome SO=protein_coding	1633	0.00489896	1.3109e-05
PY17X_0826000	1	3	4	organism=Plasmodium_yoelii_yoelii_17X product=conserved Plasmodium protein, unknown function location=Py17X_08_v2:981289-982615(-) length=333 sequence_SO=chromosome SO=protein_coding	333	0.012012	3.21427e-05
PY17X_0826100	1	6	21	organism=Plasmodium_yoelii_yoelii_17X product=conserved Plasmodium protein, unknown function location=Py17X_08_v2:983956-984654(+) length=232 sequence_SO=chromosome SO=protein_coding	232	0.0905172	0.000242213
PY17X_0826200	0.9998	3	3	organism=Plasmodium_yoelii_yoelii_17X product=conserved Plasmodium protein, unknown function location=Py17X_08_v2:985262-988649(+) length=798 sequence_SO=chromosome SO=protein_coding	798	0.0037594	1.00597e-05
PY17X_0826300	1	25	108	organism=Plasmodium_yoelii_yoelii_17X product=ubiquitin-like protein, putative location=Py17X_08_v2:990740-995510(+) length=1412 sequence_SO=chromosome SO=protein_coding	1412	0.0764873	0.00020467
PY17X_0826400	1	25	116	organism=Plasmodium_yoelii_yoelii_17X product=S-adenosylmethionine synthetase, putative location=Py17X_08_v2:997544-998752(+) length=402 sequence_SO=chromosome SO=protein_coding	402	0.288557	0.000772144
PY17X_0826700	1	65	454	organism=Plasmodium_yoelii_yoelii_17X product=phosphoglycerate kinase, putative (PGK) location=Py17X_08_v2:1007857-1009107(+) length=416 sequence_SO=chromosome SO=protein_coding	416	1.09135	0.00292031
PY17X_0826800	1	21	83	organism=Plasmodium_yoelii_yoelii_17X product=glutamine synthetase, putative location=Py17X_08_v2:1010687-1012836(+) length=552 sequence_SO=chromosome SO=protein_coding	552	0.150362	0.000402351
PY17X_0826900	1	2	2	organism=Plasmodium_yoelii_yoelii_17X product=pre-mRNA splicing factor, putative location=Py17X_08_v2:1013366-1015584(-) length=342 sequence_SO=chromosome SO=protein_coding	342	0.00584795	1.56484e-05
PY17X_0827200	1	9	20	organism=Plasmodium_yoelii_yoelii_17X product=DNA-directed RNA polymerase II, putative location=Py17X_08_v2:1032372-1033379(-) length=335 sequence_SO=chromosome SO=protein_coding	335	0.0597015	0.000159754
PY17X_0827400	1	3	5	organism=Plasmodium_yoelii_yoelii_17X product=flavodoxin-like protein (CPR) location=Py17X_08_v2:1036277-1038526(+) length=749 sequence_SO=chromosome SO=protein_coding	749	0.00667557	1.7863e-05
PY17X_0828000	1	14	41	organism=Plasmodium_yoelii_yoelii_17X product=thioredoxin reductase, putative (TRXR) location=Py17X_08_v2:1054609-1056525(-) length=638 sequence_SO=chromosome SO=protein_coding	638	0.0642633	0.000171961
PY17X_0828100	1	20	45	organism=Plasmodium_yoelii_yoelii_17X product=RNA-binding protein, putative location=Py17X_08_v2:1058834-1060363(-) length=199 sequence_SO=chromosome SO=protein_coding	199	0.226131	0.000605098
PY17X_0828200	0.9518	1	1	organism=Plasmodium_yoelii_yoelii_17X product=patatin-like phospholipase, putative location=Py17X_08_v2:1063656-1066974(+) length=1063 sequence_SO=chromosome SO=protein_coding	1063	0.000940734	2.51729e-06
PY17X_0828900	1	5	9	organism=Plasmodium_yoelii_yoelii_17X product=splicing factor 3A subunit 3, putative (SF3A3) location=Py17X_08_v2:1093477-1095195(+) length=572 sequence_SO=chromosome SO=protein_coding	572	0.0157343	4.2103e-05
PY17X_0829600	1	2	6	organism=Plasmodium_yoelii_yoelii_17X product=thioredoxin-like protein 2, putative (TLP2) location=Py17X_08_v2:1111001-1111970(+) length=127 sequence_SO=chromosome SO=protein_coding	127	0.0472441	0.000126419
PY17X_0829800	1	5	7	organism=Plasmodium_yoelii_yoelii_17X product=histone deacetylase, putative (HDAC1) location=Py17X_08_v2:1114899-1116242(-) length=447 sequence_SO=chromosome SO=protein_coding	447	0.01566	4.19041e-05
PY17X_0830000	1	40	195	organism=Plasmodium_yoelii_yoelii_17X product=conserved Plasmodium protein, unknown function location=Py17X_08_v2:1125362-1126487(+) length=222 sequence_SO=chromosome SO=protein_coding	222	0.878378	0.00235043
PY17X_0830300	0.9948	2	9	organism=Plasmodium_yoelii_yoelii_17X product=conserved Plasmodium protein, unknown function location=Py17X_08_v2:1146800-1146955(+) length=51 sequence_SO=chromosome SO=protein_coding	51	0.176471	0.000472214
PY17X_0830800	1	11	20	organism=Plasmodium_yoelii_yoelii_17X product=glutamine-dependent NAD(+) synthetase, putative (NADSYN) location=Py17X_08_v2:1171403-1173976(+) length=857 sequence_SO=chromosome SO=protein_coding	857	0.0233372	6.24475e-05
PY17X_0831200	1	6	9	organism=Plasmodium_yoelii_yoelii_17X product=conserved Plasmodium protein, unknown function location=Py17X_08_v2:1181345-1181923(-) length=192 sequence_SO=chromosome SO=protein_coding	192	0.046875	0.000125432
PY17X_0831400	1	8	13	organism=Plasmodium_yoelii_yoelii_17X product=fumarate hydratase, putative location=Py17X_08_v2:1194986-1197001(+) length=671 sequence_SO=chromosome SO=protein_coding	671	0.0193741	5.18426e-05
PY17X_0831600	0.9987	2	2	organism=Plasmodium_yoelii_yoelii_17X product=dynein light chain, putative location=Py17X_08_v2:1201056-1202360(-) length=112 sequence_SO=chromosome SO=protein_coding	112	0.0178571	4.77835e-05
PY17X_0831900	1	8	20	organism=Plasmodium_yoelii_yoelii_17X product=cytochrome c oxidase subunit 5B, putative (COX5B) location=Py17X_08_v2:1210121-1211117(+) length=271 sequence_SO=chromosome SO=protein_coding	271	0.0738007	0.000197482
PY17X_0832000	1	7	19	organism=Plasmodium_yoelii_yoelii_17X product=phosphatidylserine decarboxylase, putative (PSD) location=Py17X_08_v2:1211701-1212762(-) length=353 sequence_SO=chromosome SO=protein_coding	353	0.0538244	0.000144027
PY17X_0832100	1	2	2	organism=Plasmodium_yoelii_yoelii_17X product=cytochrome c oxidase subunit 6B, putative (COX6B) location=Py17X_08_v2:1214262-1215196(+) length=103 sequence_SO=chromosome SO=protein_coding	103	0.0194175	5.19588e-05
PY17X_0833000	1	10	21	organism=Plasmodium_yoelii_yoelii_17X product=guanylate kinase, putative (GK) location=Py17X_08_v2:1236610-1237206(+) length=198 sequence_SO=chromosome SO=protein_coding	198	0.106061	0.000283805
PY17X_0833100	1	2	4	organism=Plasmodium_yoelii_yoelii_17X product=transcription initiation factor TFIID subunit 7, putative (TAF7) location=Py17X_08_v2:1237965-1239388(+) length=389 sequence_SO=chromosome SO=protein_coding	389	0.0102828	2.75154e-05
PY17X_0833300	1	11	19	organism=Plasmodium_yoelii_yoelii_17X product=RNA-binding protein, putative location=Py17X_08_v2:1243623-1245309(+) length=279 sequence_SO=chromosome SO=protein_coding	279	0.0681004	0.000182228
PY17X_0833500	1	147	1161	organism=Plasmodium_yoelii_yoelii_17X product=high molecular weight rhoptry protein 2, putative (RhopH2) location=Py17X_08_v2:1249994-1255231(+) length=1325 sequence_SO=chromosome SO=protein_coding	1325	0.876226	0.00234467
PY17X_0834000	1	2	6	organism=Plasmodium_yoelii_yoelii_17X product=conserved Plasmodium protein, unknown function, fragment location=Py17X_08_v2:1262968-1263982(+) length=166 sequence_SO=chromosome SO=protein_coding	166	0.0361446	9.67184e-05
PY17X_0834400	1	105	814	organism=Plasmodium_yoelii_yoelii_17X product=merozoite surface protein 1 (MSP1) location=Py17X_08_v2:1276004-1281322(+) length=1772 sequence_SO=chromosome SO=protein_coding	1772	0.459368	0.00122921
PY17X_0835300	0.9999	2	4	organism=Plasmodium_yoelii_yoelii_17X product=nucleolar protein Nop52, putative location=Py17X_08_v2:1323871-1325769(+) length=632 sequence_SO=chromosome SO=protein_coding	632	0.00632911	1.69359e-05
PY17X_0835600	1	5	5	organism=Plasmodium_yoelii_yoelii_17X product=conserved Plasmodium protein, unknown function location=Py17X_08_v2:1331232-1332723(+) length=306 sequence_SO=chromosome SO=protein_coding	306	0.0163399	4.37235e-05
PY17X_0836000	1	20	45	organism=Plasmodium_yoelii_yoelii_17X product=proteasome subunit beta type-6, putative location=Py17X_08_v2:1340434-1341261(-) length=275 sequence_SO=chromosome SO=protein_coding	275	0.163636	0.000437871
PY17X_0836300	0.9998	2	2	organism=Plasmodium_yoelii_yoelii_17X product=protein MAM3, putative location=Py17X_08_v2:1347152-1350626(-) length=964 sequence_SO=chromosome SO=protein_coding	964	0.00207469	5.55161e-06
PY17X_0836400	1	12	62	organism=Plasmodium_yoelii_yoelii_17X product=profilin, putative (PFN) location=Py17X_08_v2:1353299-1354693(+) length=174 sequence_SO=chromosome SO=protein_coding	174	0.356322	0.000953473
PY17X_0836500	1	19	71	organism=Plasmodium_yoelii_yoelii_17X product=M18 aspartyl aminopeptidase, putative (M18AAP) location=Py17X_08_v2:1355520-1357025(-) length=501 sequence_SO=chromosome SO=protein_coding	501	0.141717	0.000379216
PY17X_0837000	1	36	80	organism=Plasmodium_yoelii_yoelii_17X product=conserved Plasmodium protein, unknown function location=Py17X_08_v2:1368442-1372502(-) length=1289 sequence_SO=chromosome SO=protein_coding	1289	0.0620636	0.000166075
PY17X_0837200	0.9518	1	1	organism=Plasmodium_yoelii_yoelii_17X product=mRNA processing protein, putative location=Py17X_08_v2:1376668-1378836(+) length=722 sequence_SO=chromosome SO=protein_coding	722	0.00138504	3.7062e-06
PY17X_0837400	0.9518	1	6	organism=Plasmodium_yoelii_yoelii_17X product=calcyclin binding protein, putative location=Py17X_08_v2:1382769-1384427(-) length=214 sequence_SO=chromosome SO=protein_coding	214	0.0280374	7.50246e-05
PY17X_0837800	1	19	80	organism=Plasmodium_yoelii_yoelii_17X product=mitochondrial-processing peptidase subunit beta, putative (MAS1) location=Py17X_08_v2:1395062-1396501(-) length=479 sequence_SO=chromosome SO=protein_coding	479	0.167015	0.000446911
PY17X_0838100	1	3	4	organism=Plasmodium_yoelii_yoelii_17X product=conserved Plasmodium protein, unknown function location=Py17X_08_v2:1402317-1403569(-) length=310 sequence_SO=chromosome SO=protein_coding	310	0.0129032	3.45274e-05
PY17X_0838300	0.9518	1	2	organism=Plasmodium_yoelii_yoelii_17X product=DNA repair helicase RAD3, putative (RAD3) location=Py17X_08_v2:1407343-1410441(+) length=1032 sequence_SO=chromosome SO=protein_coding	1032	0.00193798	5.18581e-06
PY17X_0838500	0.9963	2	5	organism=Plasmodium_yoelii_yoelii_17X product=conserved Plasmodium protein, unknown function location=Py17X_08_v2:1412254-1412670(+) length=138 sequence_SO=chromosome SO=protein_coding	138	0.0362319	9.69521e-05
PY17X_0838700	1	10	18	organism=Plasmodium_yoelii_yoelii_17X product=vacuolar ATP synthase subunit e, putative location=Py17X_08_v2:1414703-1415625(-) length=235 sequence_SO=chromosome SO=protein_coding	235	0.0765957	0.000204961
PY17X_0838900	0.9999	2	2	organism=Plasmodium_yoelii_yoelii_17X product=conserved Plasmodium protein, unknown function location=Py17X_08_v2:1419329-1420791(+) length=458 sequence_SO=chromosome SO=protein_coding	458	0.00436681	1.16851e-05
PY17X_0839000	0.9518	1	2	organism=Plasmodium_yoelii_yoelii_17X product=cAMP-dependent protein kinase catalytic subunit (PKAc) location=Py17X_08_v2:1423344-1424937(+) length=341 sequence_SO=chromosome SO=protein_coding	341	0.0058651	1.56943e-05
PY17X_0839200	1	6	10	organism=Plasmodium_yoelii_yoelii_17X product=U2 small nuclear ribonucleoprotein B'', putative location=Py17X_08_v2:1428126-1428704(-) length=192 sequence_SO=chromosome SO=protein_coding	192	0.0520833	0.000139369
PY17X_0839400	0.9779	2	2	organism=Plasmodium_yoelii_yoelii_17X product=vacuolar protein sorting-associated protein 33, putative (VPS33) location=Py17X_08_v2:1430449-1434000(-) length=1183 sequence_SO=chromosome SO=protein_coding	1183	0.00169062	4.52388e-06
PY17X_0839700	1	12	30	organism=Plasmodium_yoelii_yoelii_17X product=cytoadherence linked asexual protein 9 (CLAG9) location=Py17X_08_v2:1440789-1445955(-) length=1376 sequence_SO=chromosome SO=protein_coding	1376	0.0218023	5.83403e-05
PY17X_0840100	1	2	3	organism=Plasmodium_yoelii_yoelii_17X product=fam-b protein location=Py17X_08_v2:1455527-1456239(+) length=186 sequence_SO=chromosome SO=protein_coding	186	0.016129	4.31593e-05
PY17X_0840300	1	35	125	organism=Plasmodium_yoelii_yoelii_17X product=erythrocyte membrane associated protein 1, putative (EMAP1) location=Py17X_08_v2:1461203-1463112(-) length=396 sequence_SO=chromosome SO=protein_coding	396	0.315657	0.000844658
PY17X_0902600	1	6	13	organism=Plasmodium_yoelii_yoelii_17X product=conserved Plasmodium protein, unknown function location=Py17X_09_v2:104158-104811(+) length=217 sequence_SO=chromosome SO=protein_coding	217	0.0599078	0.000160306
PY17X_0902800	1	10	18	organism=Plasmodium_yoelii_yoelii_17X product=mitochondrial ATP synthase delta subunit, putative location=Py17X_09_v2:112424-113152(-) length=154 sequence_SO=chromosome SO=protein_coding	154	0.116883	0.000312765
PY17X_0903200	0.9296	2	4	organism=Plasmodium_yoelii_yoelii_17X product=conserved Plasmodium protein, unknown function location=Py17X_09_v2:122500-125649(-) length=1049 sequence_SO=chromosome SO=protein_coding	1049	0.00381316	1.02035e-05
PY17X_0904200	0.9518	1	1	organism=Plasmodium_yoelii_yoelii_17X product=conserved Plasmodium protein, unknown function location=Py17X_09_v2:181509-182117(+) length=166 sequence_SO=chromosome SO=protein_coding	166	0.0060241	1.61197e-05
PY17X_0904300	0.9518	1	1	organism=Plasmodium_yoelii_yoelii_17X product=conserved Plasmodium protein, unknown function location=Py17X_09_v2:183480-184908(+) length=175 sequence_SO=chromosome SO=protein_coding	175	0.00571429	1.52907e-05
PY17X_0904400	1	6	8	organism=Plasmodium_yoelii_yoelii_17X product=nucleolar preribosomal assembly protein, putative location=Py17X_09_v2:185897-187921(+) length=674 sequence_SO=chromosome SO=protein_coding	674	0.0118694	3.17611e-05
PY17X_0905000	1	34	173	organism=Plasmodium_yoelii_yoelii_17X product=dynamin-like protein, putative location=Py17X_09_v2:206084-208859(+) length=811 sequence_SO=chromosome SO=protein_coding	811	0.213317	0.00057081
PY17X_0905300	1	25	82	organism=Plasmodium_yoelii_yoelii_17X product=coatomer subunit gamma, putative location=Py17X_09_v2:220598-223624(+) length=1008 sequence_SO=chromosome SO=protein_coding	1008	0.0813492	0.00021768
PY17X_0905500	1	9	20	organism=Plasmodium_yoelii_yoelii_17X product=ras-related protein Rab-6, putative (RAB6) location=Py17X_09_v2:227310-228494(+) length=207 sequence_SO=chromosome SO=protein_coding	207	0.0966184	0.000258539
PY17X_0905900	0.9518	1	2	organism=Plasmodium_yoelii_yoelii_17X product=ubiquitin activating enzyme (E1) subunit Aos1, putative location=Py17X_09_v2:235925-237034(-) length=369 sequence_SO=chromosome SO=protein_coding	369	0.00542005	1.45034e-05
PY17X_0906400	1	9	74	organism=Plasmodium_yoelii_yoelii_17X product=40S ribosomal protein S21, putative (RPS21) location=Py17X_09_v2:247375-247869(-) length=82 sequence_SO=chromosome SO=protein_coding	82	0.902439	0.00241482
PY17X_0907000	1	4	21	organism=Plasmodium_yoelii_yoelii_17X product=translation initiation factor eIF-1A, putative location=Py17X_09_v2:263278-264594(-) length=155 sequence_SO=chromosome SO=protein_coding	155	0.135484	0.000362538
PY17X_0907100	1	7	14	organism=Plasmodium_yoelii_yoelii_17X product=DNA-directed RNA polymerase I, putative location=Py17X_09_v2:266598-267605(+) length=335 sequence_SO=chromosome SO=protein_coding	335	0.041791	0.000111828
PY17X_0907200	1	5	15	organism=Plasmodium_yoelii_yoelii_17X product=DnaJ protein, putative location=Py17X_09_v2:268339-269553(-) length=320 sequence_SO=chromosome SO=protein_coding	320	0.046875	0.000125432
PY17X_0907400	1	2	2	organism=Plasmodium_yoelii_yoelii_17X product=alpha/beta hydrolase, putative location=Py17X_09_v2:278467-279510(-) length=347 sequence_SO=chromosome SO=protein_coding	347	0.00576369	1.54229e-05
PY17X_0907600	1	10	22	organism=Plasmodium_yoelii_yoelii_17X product=conserved Plasmodium protein, unknown function location=Py17X_09_v2:282846-283673(-) length=275 sequence_SO=chromosome SO=protein_coding	275	0.08	0.00021407
PY17X_0907700	1	13	36	organism=Plasmodium_yoelii_yoelii_17X product=methyltransferase, putative location=Py17X_09_v2:284807-286423(+) length=538 sequence_SO=chromosome SO=protein_coding	538	0.0669145	0.000179055
PY17X_0907800	1	10	71	organism=Plasmodium_yoelii_yoelii_17X product=60S ribosomal protein L35ae, putative location=Py17X_09_v2:287532-288231(+) length=143 sequence_SO=chromosome SO=protein_coding	143	0.496503	0.00132858
PY17X_0907900	1	6	54	organism=Plasmodium_yoelii_yoelii_17X product=60S ribosomal protein L28, putative location=Py17X_09_v2:289654-290505(+) length=126 sequence_SO=chromosome SO=protein_coding	126	0.428571	0.0011468
PY17X_0908000	1	4	7	organism=Plasmodium_yoelii_yoelii_17X product=coproporphyrinogen-III oxidase, putative location=Py17X_09_v2:292294-293963(+) length=479 sequence_SO=chromosome SO=protein_coding	479	0.0146138	3.91047e-05
PY17X_0908300	0.9916	1	3	organism=Plasmodium_yoelii_yoelii_17X product=conserved Plasmodium protein, unknown function location=Py17X_09_v2:305271-312545(+) length=2424 sequence_SO=chromosome SO=protein_coding	2424	0.00123762	3.31173e-06
PY17X_0908800	0.9473	1	1	organism=Plasmodium_yoelii_yoelii_17X product=dolichol-phosphate mannosyltransferase, putative (DPM1) location=Py17X_09_v2:326251-327021(+) length=256 sequence_SO=chromosome SO=protein_coding	256	0.00390625	1.04526e-05
PY17X_0909200	1	2	6	organism=Plasmodium_yoelii_yoelii_17X product=conserved Plasmodium protein, unknown function location=Py17X_09_v2:337164-337725(+) length=111 sequence_SO=chromosome SO=protein_coding	111	0.0540541	0.000144642
PY17X_0910200	1	3	4	organism=Plasmodium_yoelii_yoelii_17X product=conserved Plasmodium protein, unknown function location=Py17X_09_v2:387778-389221(+) length=346 sequence_SO=chromosome SO=protein_coding	346	0.0115607	3.0935e-05
PY17X_0910300	1	5	10	organism=Plasmodium_yoelii_yoelii_17X product=vacuolar ATP synthase subunit f, putative location=Py17X_09_v2:390901-391691(+) length=129 sequence_SO=chromosome SO=protein_coding	129	0.0775194	0.000207432
PY17X_0910500	1	5	16	organism=Plasmodium_yoelii_yoelii_17X product=conserved protein, unknown function location=Py17X_09_v2:395607-396584(-) length=198 sequence_SO=chromosome SO=protein_coding	198	0.0808081	0.000216232
PY17X_0910600	1	3	5	organism=Plasmodium_yoelii_yoelii_17X product=conserved Plasmodium protein, unknown function location=Py17X_09_v2:397757-403966(+) length=2069 sequence_SO=chromosome SO=protein_coding	2069	0.00241663	6.46659e-06
PY17X_0911000	1	5	7	organism=Plasmodium_yoelii_yoelii_17X product=transcription factor with AP2 domain(s), putative (ApiAP2) location=Py17X_09_v2:421480-428642(+) length=2235 sequence_SO=chromosome SO=protein_coding	2235	0.00313199	8.38082e-06
PY17X_0911100	0.9518	1	2	organism=Plasmodium_yoelii_yoelii_17X product=conserved Plasmodium protein, unknown function location=Py17X_09_v2:430097-431387(+) length=374 sequence_SO=chromosome SO=protein_coding	374	0.00534759	1.43095e-05
PY17X_0911400	1	5	7	organism=Plasmodium_yoelii_yoelii_17X product=conserved Plasmodium protein, unknown function location=Py17X_09_v2:448550-454235(+) length=1744 sequence_SO=chromosome SO=protein_coding	1744	0.00401376	1.07403e-05
PY17X_0911500	1	4	6	organism=Plasmodium_yoelii_yoelii_17X product=beta-catenin-like protein 1, putative location=Py17X_09_v2:455303-457159(+) length=522 sequence_SO=chromosome SO=protein_coding	522	0.0114943	3.07572e-05
PY17X_0911600	1	18	48	organism=Plasmodium_yoelii_yoelii_17X product=protein phosphatase 2C, putative location=Py17X_09_v2:458274-460670(-) length=798 sequence_SO=chromosome SO=protein_coding	798	0.0601504	0.000160955
PY17X_0912000	1	3	8	organism=Plasmodium_yoelii_yoelii_17X product=ubiquitin-related modifier 1, putative (URM1) location=Py17X_09_v2:480122-480499(-) length=125 sequence_SO=chromosome SO=protein_coding	125	0.064	0.000171256
PY17X_0912700	1	3	4	organism=Plasmodium_yoelii_yoelii_17X product=UVB-resistance protein UVR8 homologue, putative location=Py17X_09_v2:503010-504290(+) length=426 sequence_SO=chromosome SO=protein_coding	426	0.00938967	2.51256e-05
PY17X_0912800	1	15	34	organism=Plasmodium_yoelii_yoelii_17X product=conserved Plasmodium protein, unknown function location=Py17X_09_v2:506197-508131(+) length=644 sequence_SO=chromosome SO=protein_coding	644	0.052795	0.000141273
PY17X_0913300	0.9518	1	1	organism=Plasmodium_yoelii_yoelii_17X product=DnaJ protein, putative location=Py17X_09_v2:522346-524097(+) length=369 sequence_SO=chromosome SO=protein_coding	369	0.00271003	7.2517e-06
PY17X_0913500	0.9518	1	2	organism=Plasmodium_yoelii_yoelii_17X product=conserved Plasmodium protein, unknown function location=Py17X_09_v2:528061-531261(-) length=1066 sequence_SO=chromosome SO=protein_coding	1066	0.00187617	5.02041e-06
PY17X_0913600	1	25	69	organism=Plasmodium_yoelii_yoelii_17X product=casein kinase 1 (CK1) location=Py17X_09_v2:536455-538396(+) length=323 sequence_SO=chromosome SO=protein_coding	323	0.213622	0.000571627
PY17X_0913700	1	16	28	organism=Plasmodium_yoelii_yoelii_17X product=signal recognition particle subunit SRP72, putative (SRP72) location=Py17X_09_v2:541185-543581(+) length=798 sequence_SO=chromosome SO=protein_coding	798	0.0350877	9.38904e-05
PY17X_0913800	1	38	257	organism=Plasmodium_yoelii_yoelii_17X product=tudor staphylococcal nuclease, putative (TSN) location=Py17X_09_v2:544233-547487(-) length=1013 sequence_SO=chromosome SO=protein_coding	1013	0.253702	0.000678875
PY17X_0914200	1	7	39	organism=Plasmodium_yoelii_yoelii_17X product=3-oxo-5-alpha-steroid 4-dehydrogenase, putative location=Py17X_09_v2:568935-571413(+) length=296 sequence_SO=chromosome SO=protein_coding	296	0.131757	0.000352565
PY17X_0914700	1	2	9	organism=Plasmodium_yoelii_yoelii_17X product=conserved Plasmodium membrane protein, unknown function location=Py17X_09_v2:584869-586119(+) length=416 sequence_SO=chromosome SO=protein_coding	416	0.0216346	5.78916e-05
PY17X_0914900	1	33	143	organism=Plasmodium_yoelii_yoelii_17X product=protein phosphatase 2C, putative location=Py17X_09_v2:591548-593287(+) length=579 sequence_SO=chromosome SO=protein_coding	579	0.246978	0.000660881
PY17X_0915200	1	7	14	organism=Plasmodium_yoelii_yoelii_17X product=coatomer delta subunit, putative location=Py17X_09_v2:599845-601329(-) length=494 sequence_SO=chromosome SO=protein_coding	494	0.0283401	7.58346e-05
PY17X_0915300	1	9	22	organism=Plasmodium_yoelii_yoelii_17X product=DNA-directed RNA polymerase I subunit RPA2, putative (RPA2) location=Py17X_09_v2:602738-607238(+) length=1470 sequence_SO=chromosome SO=protein_coding	1470	0.014966	4.00471e-05
PY17X_0915500	0.9518	1	1	organism=Plasmodium_yoelii_yoelii_17X product=conserved Plasmodium protein, unknown function location=Py17X_09_v2:614648-615748(+) length=174 sequence_SO=chromosome SO=protein_coding	174	0.00574713	1.53786e-05
PY17X_0915700	1	12	18	organism=Plasmodium_yoelii_yoelii_17X product=conserved Plasmodium protein, unknown function location=Py17X_09_v2:624120-629564(-) length=1814 sequence_SO=chromosome SO=protein_coding	1814	0.00992282	2.65522e-05
PY17X_0915800	1	30	82	organism=Plasmodium_yoelii_yoelii_17X product=protein disulfide isomerase related protein, putative location=Py17X_09_v2:632197-633468(+) length=423 sequence_SO=chromosome SO=protein_coding	423	0.193853	0.000518728
PY17X_0915900	1	65	806	organism=Plasmodium_yoelii_yoelii_17X product=heat shock protein 70, putative (UIS24) location=Py17X_09_v2:634329-636320(-) length=663 sequence_SO=chromosome SO=protein_coding	663	1.21569	0.00325303
PY17X_0916500	1	8	19	organism=Plasmodium_yoelii_yoelii_17X product=apical membrane antigen 1 (AMA1) location=Py17X_09_v2:656950-658623(-) length=557 sequence_SO=chromosome SO=protein_coding	557	0.0341113	9.12777e-05
PY17X_0916700	1	8	9	organism=Plasmodium_yoelii_yoelii_17X product=conserved Plasmodium protein, unknown function location=Py17X_09_v2:664426-668552(+) length=1325 sequence_SO=chromosome SO=protein_coding	1325	0.00679245	1.81758e-05
PY17X_0916800	1	5	8	organism=Plasmodium_yoelii_yoelii_17X product=conserved Plasmodium protein, unknown function location=Py17X_09_v2:669062-672397(-) length=1073 sequence_SO=chromosome SO=protein_coding	1073	0.00745573	1.99506e-05
PY17X_0917000	1	4	5	organism=Plasmodium_yoelii_yoelii_17X product=glycine cleavage system H protein, putative location=Py17X_09_v2:675060-675659(-) length=199 sequence_SO=chromosome SO=protein_coding	199	0.0251256	6.72331e-05
PY17X_0917100	1	10	82	organism=Plasmodium_yoelii_yoelii_17X product=aquaglyceroporin, putative (AQP) location=Py17X_09_v2:676901-677677(-) length=258 sequence_SO=chromosome SO=protein_coding	258	0.317829	0.000850472
PY17X_0917600	1	5	5	organism=Plasmodium_yoelii_yoelii_17X product=nucleic acid binding protein, putative location=Py17X_09_v2:692161-692982(-) length=273 sequence_SO=chromosome SO=protein_coding	273	0.018315	4.90087e-05
PY17X_0917700	1	29	213	organism=Plasmodium_yoelii_yoelii_17X product=TCP-1/cpn60 chaperonin family, putative location=Py17X_09_v2:695692-697488(+) length=543 sequence_SO=chromosome SO=protein_coding	543	0.392265	0.00104965
PY17X_0917900	0.9998	3	5	organism=Plasmodium_yoelii_yoelii_17X product=ubiquitin-like protein, putative location=Py17X_09_v2:703166-705535(-) length=789 sequence_SO=chromosome SO=protein_coding	789	0.00633714	1.69574e-05
PY17X_0918800	0.9518	1	3	organism=Plasmodium_yoelii_yoelii_17X product=RNA-binding protein s1, putative location=Py17X_09_v2:735008-735442(+) length=144 sequence_SO=chromosome SO=protein_coding	144	0.0208333	5.57474e-05
PY17X_0919100	0.9999	2	2	organism=Plasmodium_yoelii_yoelii_17X product=structural maintenance of chromosome protein, putative, fragment location=Py17X_09_v2:744323-749059(+) length=1578 sequence_SO=chromosome SO=protein_coding	1578	0.00126743	3.39148e-06
PY17X_0919300	0.9932	3	10	organism=Plasmodium_yoelii_yoelii_17X product=conserved Plasmodium protein, unknown function location=Py17X_09_v2:752624-756637(-) length=948 sequence_SO=chromosome SO=protein_coding	948	0.0105485	2.82265e-05
PY17X_0919400	1	32	115	organism=Plasmodium_yoelii_yoelii_17X product=26S protease regulatory subunit 6a, putative (RPT5) location=Py17X_09_v2:757760-759112(-) length=450 sequence_SO=chromosome SO=protein_coding	450	0.255556	0.000683835
PY17X_0919700	1	84	632	organism=Plasmodium_yoelii_yoelii_17X product=60S acidic ribosomal protein P0, putative location=Py17X_09_v2:761632-762579(-) length=315 sequence_SO=chromosome SO=protein_coding	315	2.00635	0.00536874
PY17X_0919800	1	5	47	organism=Plasmodium_yoelii_yoelii_17X product=60S ribosomal protein L38, putative (RPL38) location=Py17X_09_v2:764863-765108(+) length=81 sequence_SO=chromosome SO=protein_coding	81	0.580247	0.00155267
PY17X_0920000	1	9	50	organism=Plasmodium_yoelii_yoelii_17X product=transporter, putative location=Py17X_09_v2:769465-770958(-) length=497 sequence_SO=chromosome SO=protein_coding	497	0.100604	0.000269203
PY17X_0920500	1	12	21	organism=Plasmodium_yoelii_yoelii_17X product=RNA methyltransferase, putative location=Py17X_09_v2:786111-788054(+) length=647 sequence_SO=chromosome SO=protein_coding	647	0.0324575	8.68523e-05
PY17X_0920700	1	7	19	organism=Plasmodium_yoelii_yoelii_17X product=26S proteasome regulatory subunit RPN7, putative (RPN7) location=Py17X_09_v2:795213-797006(-) length=393 sequence_SO=chromosome SO=protein_coding	393	0.0483461	0.000129368
PY17X_0920800	1	9	16	organism=Plasmodium_yoelii_yoelii_17X product=parasitophorous vacuolar protein 1, putative (PV1) location=Py17X_09_v2:799108-800304(-) length=398 sequence_SO=chromosome SO=protein_coding	398	0.040201	0.000107573
PY17X_0920900	1	5	17	organism=Plasmodium_yoelii_yoelii_17X product=fam-d protein location=Py17X_09_v2:802196-802966(+) length=256 sequence_SO=chromosome SO=protein_coding	256	0.0664062	0.000177695
PY17X_0921400	1	31	115	organism=Plasmodium_yoelii_yoelii_17X product=spermidine synthase, putative location=Py17X_09_v2:811824-813310(-) length=321 sequence_SO=chromosome SO=protein_coding	321	0.358255	0.000958647
PY17X_0921600	1	2	3	organism=Plasmodium_yoelii_yoelii_17X product=transamidase, putative location=Py17X_09_v2:818589-819989(-) length=466 sequence_SO=chromosome SO=protein_coding	466	0.00643777	1.72267e-05
PY17X_0921900	1	5	7	organism=Plasmodium_yoelii_yoelii_17X product=geranylgeranyl pyrophosphate synthase, putative (GGPPS) location=Py17X_09_v2:828532-831207(+) length=376 sequence_SO=chromosome SO=protein_coding	376	0.018617	4.98169e-05
PY17X_0922100	1	3	10	organism=Plasmodium_yoelii_yoelii_17X product=multiprotein bridging factor type 1, putative location=Py17X_09_v2:837226-837636(-) length=136 sequence_SO=chromosome SO=protein_coding	136	0.0735294	0.000196756
PY17X_0922200	1	4	6	organism=Plasmodium_yoelii_yoelii_17X product=cochaperone prefoldin complex subunit, putative location=Py17X_09_v2:838594-839668(+) length=215 sequence_SO=chromosome SO=protein_coding	215	0.027907	7.46756e-05
PY17X_0922400	1	4	11	organism=Plasmodium_yoelii_yoelii_17X product=conserved Plasmodium protein, unknown function location=Py17X_09_v2:844541-850878(-) length=1973 sequence_SO=chromosome SO=protein_coding	1973	0.00557527	1.49187e-05
PY17X_0922800	1	12	25	organism=Plasmodium_yoelii_yoelii_17X product=CRAL/TRIO domain-containing protein, putative location=Py17X_09_v2:861810-863859(-) length=299 sequence_SO=chromosome SO=protein_coding	299	0.083612	0.000223736
PY17X_0922900	1	8	8	organism=Plasmodium_yoelii_yoelii_17X product=conserved Plasmodium protein, unknown function location=Py17X_09_v2:865088-868260(-) length=423 sequence_SO=chromosome SO=protein_coding	423	0.0189125	5.06076e-05
PY17X_0923300	1	12	70	organism=Plasmodium_yoelii_yoelii_17X product=deoxyuridine 5'-triphosphate nucleotidohydrolase, putative location=Py17X_09_v2:875328-875855(+) length=175 sequence_SO=chromosome SO=protein_coding	175	0.4	0.00107035
PY17X_0923400	1	5	13	organism=Plasmodium_yoelii_yoelii_17X product=conserved Plasmodium protein, unknown function location=Py17X_09_v2:877469-879355(+) length=288 sequence_SO=chromosome SO=protein_coding	288	0.0451389	0.000120786
PY17X_0923500	1	5	27	organism=Plasmodium_yoelii_yoelii_17X product=small nuclear ribonucleoprotein F, putative (SNRPF) location=Py17X_09_v2:880649-881365(+) length=86 sequence_SO=chromosome SO=protein_coding	86	0.313953	0.000840101
PY17X_0923900	1	14	35	organism=Plasmodium_yoelii_yoelii_17X product=conserved Plasmodium protein, unknown function location=Py17X_09_v2:897466-901032(-) length=1188 sequence_SO=chromosome SO=protein_coding	1188	0.0294613	7.88348e-05
PY17X_0924100	1	24	246	organism=Plasmodium_yoelii_yoelii_17X product=40S ribosomal protein S18, putative location=Py17X_09_v2:907158-907834(+) length=156 sequence_SO=chromosome SO=protein_coding	156	1.57692	0.00421965
PY17X_0924300	1	30	77	organism=Plasmodium_yoelii_yoelii_17X product=threonine--tRNA ligase, putative (ThrRS) location=Py17X_09_v2:913475-916282(+) length=935 sequence_SO=chromosome SO=protein_coding	935	0.0823529	0.000220366
PY17X_0924400	0.9518	1	1	organism=Plasmodium_yoelii_yoelii_17X product=conserved Plasmodium protein, unknown function location=Py17X_09_v2:916569-916865(-) length=98 sequence_SO=chromosome SO=protein_coding	98	0.0102041	2.73049e-05
PY17X_0924500	1	6	16	organism=Plasmodium_yoelii_yoelii_17X product=conserved Plasmodium protein, unknown function location=Py17X_09_v2:919383-921659(+) length=583 sequence_SO=chromosome SO=protein_coding	583	0.0274443	7.34374e-05
PY17X_0924700	1	4	14	organism=Plasmodium_yoelii_yoelii_17X product=conserved Plasmodium protein, unknown function location=Py17X_09_v2:926377-926717(+) length=83 sequence_SO=chromosome SO=protein_coding	83	0.168675	0.000451353
PY17X_0924800	1	7	26	organism=Plasmodium_yoelii_yoelii_17X product=small nuclear ribonucleoprotein Sm D1, putative (SNRPD1) location=Py17X_09_v2:928506-928877(+) length=123 sequence_SO=chromosome SO=protein_coding	123	0.211382	0.000565632
PY17X_0924900	1	6	10	organism=Plasmodium_yoelii_yoelii_17X product=mitochondrial import inner membrane translocase subunit TIM44, putative (TIM44) location=Py17X_09_v2:930381-931872(+) length=443 sequence_SO=chromosome SO=protein_coding	443	0.0225734	6.04035e-05
PY17X_0925200	1	10	26	organism=Plasmodium_yoelii_yoelii_17X product=conserved Plasmodium protein, unknown function location=Py17X_09_v2:940874-942355(-) length=493 sequence_SO=chromosome SO=protein_coding	493	0.0527383	0.000141121
PY17X_0925400	1	4	11	organism=Plasmodium_yoelii_yoelii_17X product=60S ribosomal protein L35, putative location=Py17X_09_v2:945563-946528(-) length=124 sequence_SO=chromosome SO=protein_coding	124	0.0887097	0.000237376
PY17X_0925500	1	4	10	organism=Plasmodium_yoelii_yoelii_17X product=nuclear preribosomal assembly protein, putative location=Py17X_09_v2:948846-950003(+) length=246 sequence_SO=chromosome SO=protein_coding	246	0.0406504	0.000108775
PY17X_0925600	1	9	34	organism=Plasmodium_yoelii_yoelii_17X product=GrpE protein homolog, mitochondrial, putative (MGE1) location=Py17X_09_v2:951130-952172(+) length=285 sequence_SO=chromosome SO=protein_coding	285	0.119298	0.000319227
PY17X_0925700	1	7	15	organism=Plasmodium_yoelii_yoelii_17X product=ethanolamine kinase, putative (EK) location=Py17X_09_v2:953744-955048(+) length=434 sequence_SO=chromosome SO=protein_coding	434	0.0345622	9.24842e-05
PY17X_0925900	1	7	12	organism=Plasmodium_yoelii_yoelii_17X product=U6 snRNA-associated Sm-like protein LSm1, putative (LSM1) location=Py17X_09_v2:958532-959555(+) length=142 sequence_SO=chromosome SO=protein_coding	142	0.084507	0.00022613
PY17X_0926000	1	10	17	organism=Plasmodium_yoelii_yoelii_17X product=conserved Plasmodium protein, unknown function location=Py17X_09_v2:960658-962455(-) length=492 sequence_SO=chromosome SO=protein_coding	492	0.0345528	9.24592e-05
PY17X_0926100	0.9841	1	1	organism=Plasmodium_yoelii_yoelii_17X product=conserved Plasmodium protein, unknown function location=Py17X_09_v2:966034-967613(+) length=366 sequence_SO=chromosome SO=protein_coding	366	0.00273224	7.31114e-06
PY17X_0926300	1	5	15	organism=Plasmodium_yoelii_yoelii_17X product=endoplasmic reticulum oxidoreductin, putative location=Py17X_09_v2:973078-975068(-) length=470 sequence_SO=chromosome SO=protein_coding	470	0.0319149	8.54003e-05
PY17X_0926400	1	20	54	organism=Plasmodium_yoelii_yoelii_17X product=splicing factor, putative location=Py17X_09_v2:976994-977724(-) length=141 sequence_SO=chromosome SO=protein_coding	141	0.382979	0.0010248
PY17X_0926800	1	28	110	organism=Plasmodium_yoelii_yoelii_17X product=conserved Plasmodium protein, unknown function location=Py17X_09_v2:989267-992806(+) length=1179 sequence_SO=chromosome SO=protein_coding	1179	0.0932994	0.000249658
PY17X_0926900	1	13	52	organism=Plasmodium_yoelii_yoelii_17X product=translation elongation factor EF-1, subunit alpha, putative location=Py17X_09_v2:994147-995915(-) length=537 sequence_SO=chromosome SO=protein_coding	537	0.0968343	0.000259117
PY17X_0927000	0.9999	2	2	organism=Plasmodium_yoelii_yoelii_17X product=RING zinc finger protein, putative location=Py17X_09_v2:998176-1000074(-) length=632 sequence_SO=chromosome SO=protein_coding	632	0.00316456	8.46796e-06
PY17X_0927300	0.9473	1	2	organism=Plasmodium_yoelii_yoelii_17X product=conserved Plasmodium protein, unknown function location=Py17X_09_v2:1015350-1021214(+) length=1954 sequence_SO=chromosome SO=protein_coding	1954	0.00102354	2.73887e-06
PY17X_0927400	1	10	13	organism=Plasmodium_yoelii_yoelii_17X product=dynein heavy chain, putative location=Py17X_09_v2:1021962-1037691(-) length=5174 sequence_SO=chromosome SO=protein_coding	5174	0.00251256	6.72331e-06
PY17X_0927600	0.9518	1	1	organism=Plasmodium_yoelii_yoelii_17X product=conserved Plasmodium protein, unknown function location=Py17X_09_v2:1046160-1046957(+) length=265 sequence_SO=chromosome SO=protein_coding	265	0.00377358	1.00976e-05
PY17X_0927900	1	5	5	organism=Plasmodium_yoelii_yoelii_17X product=conserved Plasmodium protein, unknown function location=Py17X_09_v2:1061358-1064681(-) length=829 sequence_SO=chromosome SO=protein_coding	829	0.00603136	1.61392e-05
PY17X_0928000	1	2	4	organism=Plasmodium_yoelii_yoelii_17X product=conserved Plasmodium protein, unknown function location=Py17X_09_v2:1066004-1067068(-) length=354 sequence_SO=chromosome SO=protein_coding	354	0.0112994	3.02359e-05
PY17X_0928200	0.9916	1	1	organism=Plasmodium_yoelii_yoelii_17X product=GPI transamidase component GPI16, putative (GPI16) location=Py17X_09_v2:1071021-1072988(+) length=512 sequence_SO=chromosome SO=protein_coding	512	0.00195312	5.22632e-06
PY17X_0928400	0.9518	1	2	organism=Plasmodium_yoelii_yoelii_17X product=serine/threonine protein kinase, putative location=Py17X_09_v2:1075877-1077466(+) length=529 sequence_SO=chromosome SO=protein_coding	529	0.00378072	1.01167e-05
PY17X_0928600	1	10	16	organism=Plasmodium_yoelii_yoelii_17X product=protein GCN20, putative location=Py17X_09_v2:1088563-1090884(-) length=773 sequence_SO=chromosome SO=protein_coding	773	0.0206986	5.53868e-05
PY17X_0928700	1	25	88	organism=Plasmodium_yoelii_yoelii_17X product=circumsporozoite-related antigen (EXP1) location=Py17X_09_v2:1093417-1094201(+) length=169 sequence_SO=chromosome SO=protein_coding	169	0.52071	0.00139336
PY17X_0928800	0.9518	1	2	organism=Plasmodium_yoelii_yoelii_17X product=conserved Plasmodium protein, unknown function location=Py17X_09_v2:1095174-1096724(+) length=516 sequence_SO=chromosome SO=protein_coding	516	0.00387597	1.03716e-05
PY17X_0929200	1	7	10	organism=Plasmodium_yoelii_yoelii_17X product=conserved Plasmodium protein, unknown function location=Py17X_09_v2:1109001-1113990(+) length=1494 sequence_SO=chromosome SO=protein_coding	1494	0.00669344	1.79108e-05
PY17X_0929800	1	13	31	organism=Plasmodium_yoelii_yoelii_17X product=tRNA nucleotidyltransferase, putative location=Py17X_09_v2:1132083-1134522(-) length=772 sequence_SO=chromosome SO=protein_coding	772	0.0401554	0.000107451
PY17X_0930100	1	29	265	organism=Plasmodium_yoelii_yoelii_17X product=phosphoglycerate mutase, putative (PGM1) location=Py17X_09_v2:1140794-1141441(-) length=215 sequence_SO=chromosome SO=protein_coding	215	1.23256	0.00329817
PY17X_0930200	1	10	19	organism=Plasmodium_yoelii_yoelii_17X product=conserved Plasmodium protein, unknown function location=Py17X_09_v2:1142848-1146536(-) length=889 sequence_SO=chromosome SO=protein_coding	889	0.0213723	5.71897e-05
PY17X_0930300	0.9518	1	1	organism=Plasmodium_yoelii_yoelii_17X product=conserved Plasmodium protein, unknown function location=Py17X_09_v2:1147759-1151709(-) length=1316 sequence_SO=chromosome SO=protein_coding	1316	0.000759878	2.03334e-06
PY17X_0930500	0.9997	2	3	organism=Plasmodium_yoelii_yoelii_17X product=ATP-dependent zinc metalloprotease FTSH, putative location=Py17X_09_v2:1158105-1161053(+) length=982 sequence_SO=chromosome SO=protein_coding	982	0.00305499	8.17478e-06
PY17X_0930800	1	2	4	organism=Plasmodium_yoelii_yoelii_17X product=splicing factor U2AF small subunit, putative (U2AF1) location=Py17X_09_v2:1171648-1172577(+) length=309 sequence_SO=chromosome SO=protein_coding	309	0.012945	3.46392e-05
PY17X_0930900	1	2	2	organism=Plasmodium_yoelii_yoelii_17X product=conserved protein, unknown function location=Py17X_09_v2:1174128-1174600(+) length=129 sequence_SO=chromosome SO=protein_coding	129	0.0155039	4.14865e-05
PY17X_0931000	1	2	3	organism=Plasmodium_yoelii_yoelii_17X product=tRNA m(1)G methyltransferase, putative location=Py17X_09_v2:1174694-1175958(-) length=292 sequence_SO=chromosome SO=protein_coding	292	0.010274	2.74919e-05
PY17X_0931100	1	7	10	organism=Plasmodium_yoelii_yoelii_17X product=acyl-CoA-binding protein, putative location=Py17X_09_v2:1177350-1178306(+) length=318 sequence_SO=chromosome SO=protein_coding	318	0.0314465	8.41471e-05
PY17X_0931500	0.9518	1	1	organism=Plasmodium_yoelii_yoelii_17X product=histone acetyltransferase, putative (MYST) location=Py17X_09_v2:1189528-1190988(+) length=486 sequence_SO=chromosome SO=protein_coding	486	0.00205761	5.50592e-06
PY17X_0931600	1	22	64	organism=Plasmodium_yoelii_yoelii_17X product=pre-RNA processing ribonucleoprotein, putative location=Py17X_09_v2:1192313-1193959(-) length=548 sequence_SO=chromosome SO=protein_coding	548	0.116788	0.000312511
PY17X_0931800	1	16	35	organism=Plasmodium_yoelii_yoelii_17X product=insulinase, putative location=Py17X_09_v2:1198059-1201868(-) length=1269 sequence_SO=chromosome SO=protein_coding	1269	0.0275808	7.38027e-05
PY17X_0931900	1	33	179	organism=Plasmodium_yoelii_yoelii_17X product=heat shock protein 90, putative location=Py17X_09_v2:1203665-1206223(+) length=852 sequence_SO=chromosome SO=protein_coding	852	0.210094	0.000562185
PY17X_0932300	1	31	172	organism=Plasmodium_yoelii_yoelii_17X product=GTP-binding nuclear protein RAN/TC4, putative location=Py17X_09_v2:1219452-1220298(+) length=214 sequence_SO=chromosome SO=protein_coding	214	0.803738	0.0021507
PY17X_0932700	1	3	8	organism=Plasmodium_yoelii_yoelii_17X product=conserved Plasmodium protein, unknown function location=Py17X_09_v2:1227825-1228211(-) length=128 sequence_SO=chromosome SO=protein_coding	128	0.0625	0.000167242
PY17X_0932900	1	13	27	organism=Plasmodium_yoelii_yoelii_17X product=deubiquinating/deneddylating enzyme, putative (UCH54) location=Py17X_09_v2:1235269-1236528(-) length=419 sequence_SO=chromosome SO=protein_coding	419	0.0644391	0.000172431
PY17X_0933000	0.9999	2	2	organism=Plasmodium_yoelii_yoelii_17X product=conserved Plasmodium membrane protein, unknown function location=Py17X_09_v2:1238443-1241994(+) length=975 sequence_SO=chromosome SO=protein_coding	975	0.00205128	5.48898e-06
PY17X_0933100	1	2	3	organism=Plasmodium_yoelii_yoelii_17X product=conserved Plasmodium protein, unknown function location=Py17X_09_v2:1242892-1244679(+) length=219 sequence_SO=chromosome SO=protein_coding	219	0.0136986	3.66558e-05
PY17X_0933200	1	50	227	organism=Plasmodium_yoelii_yoelii_17X product=heat shock protein 101, putative (HSP101) location=Py17X_09_v2:1248178-1251389(+) length=909 sequence_SO=chromosome SO=protein_coding	909	0.249725	0.000668233
PY17X_0933300	1	39	103	organism=Plasmodium_yoelii_yoelii_17X product=dipeptidyl aminopeptidase 1, putative (DPAP1) location=Py17X_09_v2:1254183-1256228(+) length=681 sequence_SO=chromosome SO=protein_coding	681	0.151248	0.000404721
PY17X_0933500	1	2	4	organism=Plasmodium_yoelii_yoelii_17X product=folate transporter 2, putative (FT2) location=Py17X_09_v2:1260586-1261947(-) length=453 sequence_SO=chromosome SO=protein_coding	453	0.00883002	2.36281e-05
PY17X_0933600	1	5	23	organism=Plasmodium_yoelii_yoelii_17X product=guanine nucleotide-exchange factor SEC12, putative (SEC12) location=Py17X_09_v2:1264623-1265894(+) length=423 sequence_SO=chromosome SO=protein_coding	423	0.0543735	0.000145497
PY17X_0933700	1	4	6	organism=Plasmodium_yoelii_yoelii_17X product=peptidyl-prolyl cis-trans isomerase, putative (CYP19C) location=Py17X_09_v2:1266108-1267417(-) length=167 sequence_SO=chromosome SO=protein_coding	167	0.0359281	9.61393e-05
PY17X_0933800	1	7	14	organism=Plasmodium_yoelii_yoelii_17X product=pyridoxine biosynthesis protein PDX2, putative (PDX2) location=Py17X_09_v2:1268028-1269470(+) length=226 sequence_SO=chromosome SO=protein_coding	226	0.0619469	0.000165762
PY17X_0934000	1	11	29	organism=Plasmodium_yoelii_yoelii_17X product=rhoptry neck protein 4 (RON4) location=Py17X_09_v2:1276668-1279803(+) length=908 sequence_SO=chromosome SO=protein_coding	908	0.0319383	8.5463e-05
PY17X_0934200	1	20	68	organism=Plasmodium_yoelii_yoelii_17X product=peptidyl-prolyl cis-trans isomerase, putative location=Py17X_09_v2:1285794-1286582(+) length=192 sequence_SO=chromosome SO=protein_coding	192	0.354167	0.000947706
PY17X_0934400	1	16	52	organism=Plasmodium_yoelii_yoelii_17X product=yoelipain-2 (YP2) location=Py17X_09_v2:1289910-1291328(+) length=472 sequence_SO=chromosome SO=protein_coding	472	0.110169	0.0002948
PY17X_0935000	0.9999	2	2	organism=Plasmodium_yoelii_yoelii_17X product=serine/threonine protein kinase, putative (CLK3) location=Py17X_09_v2:1313216-1316413(-) length=707 sequence_SO=chromosome SO=protein_coding	707	0.00282885	7.56967e-06
PY17X_0935400	0.9473	1	1	organism=Plasmodium_yoelii_yoelii_17X product=GTPase-activating protein, putative location=Py17X_09_v2:1325785-1328250(+) length=372 sequence_SO=chromosome SO=protein_coding	372	0.00268817	7.19322e-06
PY17X_0935500	0.9999	2	3	organism=Plasmodium_yoelii_yoelii_17X product=rhomboid protease ROM1 (ROM1) location=Py17X_09_v2:1329177-1330471(-) length=278 sequence_SO=chromosome SO=protein_coding	278	0.0107914	2.88764e-05
PY17X_0935700	0.9874	1	2	organism=Plasmodium_yoelii_yoelii_17X product=mitogen-activated protein kinase 2 (MAP2) location=Py17X_09_v2:1335133-1336719(+) length=528 sequence_SO=chromosome SO=protein_coding	528	0.00378788	1.01359e-05
PY17X_0935800	1	3	10	organism=Plasmodium_yoelii_yoelii_17X product=conserved Plasmodium protein, unknown function location=Py17X_09_v2:1338402-1340504(+) length=700 sequence_SO=chromosome SO=protein_coding	700	0.0142857	3.82268e-05
PY17X_0935900	1	7	10	organism=Plasmodium_yoelii_yoelii_17X product=glyoxalase I, putative location=Py17X_09_v2:1341460-1342521(-) length=353 sequence_SO=chromosome SO=protein_coding	353	0.0283286	7.58039e-05
PY17X_0936200	1	21	79	organism=Plasmodium_yoelii_yoelii_17X product=ubiquitin domain-containing protein DSK2, putative (DSK2) location=Py17X_09_v2:1349537-1351198(+) length=377 sequence_SO=chromosome SO=protein_coding	377	0.209549	0.000560727
PY17X_0936300	1	3	17	organism=Plasmodium_yoelii_yoelii_17X product=protein tyrosine phosphatase, putative location=Py17X_09_v2:1351927-1352970(-) length=347 sequence_SO=chromosome SO=protein_coding	347	0.0489914	0.000131095
PY17X_0936500	1	2	6	organism=Plasmodium_yoelii_yoelii_17X product=protein tyrosine phosphatase, putative (PRL) location=Py17X_09_v2:1358915-1359580(+) length=221 sequence_SO=chromosome SO=protein_coding	221	0.0271493	7.26482e-05
PY17X_0937100	1	3	6	organism=Plasmodium_yoelii_yoelii_17X product=conserved Plasmodium protein, unknown function location=Py17X_09_v2:1391220-1392053(-) length=277 sequence_SO=chromosome SO=protein_coding	277	0.0216606	5.79612e-05
PY17X_0937600	0.9518	1	2	organism=Plasmodium_yoelii_yoelii_17X product=conserved Plasmodium protein, unknown function location=Py17X_09_v2:1409682-1410406(-) length=72 sequence_SO=chromosome SO=protein_coding	72	0.0277778	7.43299e-05
PY17X_0938100	0.9383	1	2	organism=Plasmodium_yoelii_yoelii_17X product=acylphosphatase, putative location=Py17X_09_v2:1422458-1423202(+) length=129 sequence_SO=chromosome SO=protein_coding	129	0.0155039	4.14865e-05
PY17X_0938400	0.9999	2	3	organism=Plasmodium_yoelii_yoelii_17X product=conserved Plasmodium protein, unknown function location=Py17X_09_v2:1427285-1429193(+) length=600 sequence_SO=chromosome SO=protein_coding	600	0.005	1.33794e-05
PY17X_0938500	1	5	9	organism=Plasmodium_yoelii_yoelii_17X product=replication factor C subunit 5, putative (RFC5) location=Py17X_09_v2:1430839-1431888(+) length=349 sequence_SO=chromosome SO=protein_coding	349	0.025788	6.90054e-05
PY17X_0938900	1	3	3	organism=Plasmodium_yoelii_yoelii_17X product=actin-like protein, putative location=Py17X_09_v2:1438934-1440727(-) length=378 sequence_SO=chromosome SO=protein_coding	378	0.00793651	2.12371e-05
PY17X_0939100	1	8	13	organism=Plasmodium_yoelii_yoelii_17X product=vacuolar protein sorting-associated protein 35, putative (VPS35) location=Py17X_09_v2:1443500-1446417(-) length=938 sequence_SO=chromosome SO=protein_coding	938	0.0138593	3.70857e-05
PY17X_0939200	1	9	45	organism=Plasmodium_yoelii_yoelii_17X product=asparagine-rich antigen, putative location=Py17X_09_v2:1448670-1453157(-) length=1312 sequence_SO=chromosome SO=protein_coding	1312	0.0342988	9.17793e-05
PY17X_0939400	1	6	11	organism=Plasmodium_yoelii_yoelii_17X product=pre-mRNA-processing factor 6, putative (PRPF6) location=Py17X_09_v2:1458291-1462242(-) length=1172 sequence_SO=chromosome SO=protein_coding	1172	0.00938567	2.51149e-05
PY17X_0939500	0.9473	1	2	organism=Plasmodium_yoelii_yoelii_17X product=conserved Plasmodium protein, unknown function location=Py17X_09_v2:1463714-1465789(-) length=691 sequence_SO=chromosome SO=protein_coding	691	0.00289436	7.74494e-06
PY17X_0939700	1	20	65	organism=Plasmodium_yoelii_yoelii_17X product=60S ribosomal protein L36, putative (RPL36) location=Py17X_09_v2:1468600-1469403(-) length=113 sequence_SO=chromosome SO=protein_coding	113	0.575221	0.00153922
PY17X_0939900	1	5	15	organism=Plasmodium_yoelii_yoelii_17X product=U3/U14 snoRNA-associated small subunit rRNA processing protein, putative location=Py17X_09_v2:1473204-1475865(+) length=426 sequence_SO=chromosome SO=protein_coding	426	0.0352113	9.4221e-05
PY17X_0940800	1	23	88	organism=Plasmodium_yoelii_yoelii_17X product=heat shock protein, putative location=Py17X_09_v2:1490007-1491668(+) length=553 sequence_SO=chromosome SO=protein_coding	553	0.159132	0.000425818
PY17X_0940900	1	60	544	organism=Plasmodium_yoelii_yoelii_17X product=endoplasmic reticulum-resident calcium binding protein, putative location=Py17X_09_v2:1494093-1495121(+) length=342 sequence_SO=chromosome SO=protein_coding	342	1.59064	0.00425637
PY17X_0941000	1	8	25	organism=Plasmodium_yoelii_yoelii_17X product=succinyl-CoA synthetase alpha subunit, putative location=Py17X_09_v2:1496249-1497563(-) length=329 sequence_SO=chromosome SO=protein_coding	329	0.0759878	0.000203334
PY17X_0941100	1	22	46	organism=Plasmodium_yoelii_yoelii_17X product=casein kinase 2, alpha subunit, putative (CK2alpha) location=Py17X_09_v2:1499148-1500155(-) length=335 sequence_SO=chromosome SO=protein_coding	335	0.137313	0.000367434
PY17X_0941200	0.9518	1	1	organism=Plasmodium_yoelii_yoelii_17X product=D-tyrosyl-tRNA(Tyr) deacylase, putative (DTD) location=Py17X_09_v2:1502390-1502887(-) length=165 sequence_SO=chromosome SO=protein_coding	165	0.00606061	1.62174e-05
PY17X_0941400	0.9427	1	1	organism=Plasmodium_yoelii_yoelii_17X product=IWS1-like protein, putative location=Py17X_09_v2:1508347-1509978(-) length=543 sequence_SO=chromosome SO=protein_coding	543	0.00184162	4.92795e-06
PY17X_0941600	0.9427	1	1	organism=Plasmodium_yoelii_yoelii_17X product=transcription factor with AP2 domain(s), putative (ApiAP2) location=Py17X_09_v2:1525338-1530387(+) length=1571 sequence_SO=chromosome SO=protein_coding	1571	0.000636537	1.7033e-06
PY17X_0941700	1	3	4	organism=Plasmodium_yoelii_yoelii_17X product=nucleolar rRNA processing protein, putative location=Py17X_09_v2:1531787-1533679(-) length=630 sequence_SO=chromosome SO=protein_coding	630	0.00634921	1.69897e-05
PY17X_0941900	1	3	4	organism=Plasmodium_yoelii_yoelii_17X product=prefoldin, putative location=Py17X_09_v2:1539584-1540803(+) length=154 sequence_SO=chromosome SO=protein_coding	154	0.025974	6.95033e-05
PY17X_0942000	1	2	3	organism=Plasmodium_yoelii_yoelii_17X product=DNA repair protein RAD51, putative (RAD51) location=Py17X_09_v2:1541746-1542795(+) length=349 sequence_SO=chromosome SO=protein_coding	349	0.00859599	2.30018e-05
PY17X_0942100	1	15	57	organism=Plasmodium_yoelii_yoelii_17X product=polyadenylate-binding protein-interacting protein 1, putative (PAIP1) location=Py17X_09_v2:1547287-1556913(+) length=3208 sequence_SO=chromosome SO=protein_coding	3208	0.0177681	4.75452e-05
PY17X_0942400	1	3	13	organism=Plasmodium_yoelii_yoelii_17X product=U6 snRNA-associated Sm-like protein LSm4, putative (LSM4) location=Py17X_09_v2:1566387-1567322(-) length=132 sequence_SO=chromosome SO=protein_coding	132	0.0984848	0.000263533
PY17X_0942700	0.9208	1	1	organism=Plasmodium_yoelii_yoelii_17X product=dna2/nam7 helicase family member, putative location=Py17X_09_v2:1576063-1578897(+) length=944 sequence_SO=chromosome SO=protein_coding	944	0.00105932	2.83462e-06
PY17X_0943200	1	4	4	organism=Plasmodium_yoelii_yoelii_17X product=conserved Plasmodium protein, unknown function location=Py17X_09_v2:1593624-1596197(-) length=625 sequence_SO=chromosome SO=protein_coding	625	0.0064	1.71256e-05
PY17X_0943400	1	15	31	organism=Plasmodium_yoelii_yoelii_17X product=RuvB-like helicase 2, putative (RUVB2) location=Py17X_09_v2:1600147-1601574(+) length=475 sequence_SO=chromosome SO=protein_coding	475	0.0652632	0.000174636
PY17X_0943600	1	37	250	organism=Plasmodium_yoelii_yoelii_17X product=conserved Plasmodium protein, unknown function location=Py17X_09_v2:1603860-1605969(-) length=275 sequence_SO=chromosome SO=protein_coding	275	0.909091	0.00243262
PY17X_0943700	1	7	10	organism=Plasmodium_yoelii_yoelii_17X product=conserved protein, unknown function location=Py17X_09_v2:1607895-1609418(-) length=507 sequence_SO=chromosome SO=protein_coding	507	0.0197239	5.27786e-05
PY17X_0943800	1	13	22	organism=Plasmodium_yoelii_yoelii_17X product=translocon component PTEX88, putative location=Py17X_09_v2:1612049-1614295(+) length=748 sequence_SO=chromosome SO=protein_coding	748	0.0294118	7.87023e-05
PY17X_0944000	1	49	447	organism=Plasmodium_yoelii_yoelii_17X product=40S ribosomal protein S4, putative location=Py17X_09_v2:1617515-1618550(+) length=261 sequence_SO=chromosome SO=protein_coding	261	1.71264	0.00458282
PY17X_0944100	1	7	15	organism=Plasmodium_yoelii_yoelii_17X product=conserved Plasmodium protein, unknown function location=Py17X_09_v2:1620588-1622926(+) length=708 sequence_SO=chromosome SO=protein_coding	708	0.0211864	5.66923e-05
PY17X_0944300	1	26	242	organism=Plasmodium_yoelii_yoelii_17X product=histone H2B, putative (H2B) location=Py17X_09_v2:1628291-1628647(-) length=118 sequence_SO=chromosome SO=protein_coding	118	2.05085	0.00548781
PY17X_0944400	1	35	408	organism=Plasmodium_yoelii_yoelii_17X product=histone H4, putative location=Py17X_09_v2:1632018-1632329(+) length=103 sequence_SO=chromosome SO=protein_coding	103	3.96117	0.0105996
PY17X_0945000	1	49	190	organism=Plasmodium_yoelii_yoelii_17X product=conserved Plasmodium protein, unknown function location=Py17X_09_v2:1652388-1653792(-) length=420 sequence_SO=chromosome SO=protein_coding	420	0.452381	0.00121052
PY17X_0945200	1	28	64	organism=Plasmodium_yoelii_yoelii_17X product=chromatin remodeling protein, putative (SNF2L) location=Py17X_09_v2:1661114-1665772(+) length=1350 sequence_SO=chromosome SO=protein_coding	1350	0.0474074	0.000126856
PY17X_0945300	1	5	5	organism=Plasmodium_yoelii_yoelii_17X product=syntaxin, putative location=Py17X_09_v2:1666900-1668569(+) length=351 sequence_SO=chromosome SO=protein_coding	351	0.014245	3.81179e-05
PY17X_0945400	1	28	77	organism=Plasmodium_yoelii_yoelii_17X product=phenylalanyl-tRNA synthetase beta chain, putative location=Py17X_09_v2:1670510-1672764(+) length=626 sequence_SO=chromosome SO=protein_coding	626	0.123003	0.000329141
PY17X_0945600	1	8	9	organism=Plasmodium_yoelii_yoelii_17X product=CCR4-NOT transcription complex subunit 1, putative (NOT1) location=Py17X_09_v2:1674200-1683313(-) length=3037 sequence_SO=chromosome SO=protein_coding	3037	0.00296345	7.92983e-06
PY17X_0945700	1	7	19	organism=Plasmodium_yoelii_yoelii_17X product=casein kinase II beta chain, putative location=Py17X_09_v2:1686018-1686749(-) length=243 sequence_SO=chromosome SO=protein_coding	243	0.0781893	0.000209225
PY17X_0946300	1	36	146	organism=Plasmodium_yoelii_yoelii_17X product=60S acidic ribosomal protein P1, putative location=Py17X_09_v2:1704458-1705138(+) length=119 sequence_SO=chromosome SO=protein_coding	119	1.22689	0.00328301
PY17X_0946400	0.9518	1	4	organism=Plasmodium_yoelii_yoelii_17X product=fam-b protein location=Py17X_09_v2:1706812-1707453(+) length=213 sequence_SO=chromosome SO=protein_coding	213	0.0187793	5.02512e-05
PY17X_0946500	1	4	10	organism=Plasmodium_yoelii_yoelii_17X product=early transcribed membrane protein (ETRAMP) location=Py17X_09_v2:1709286-1709630(-) length=114 sequence_SO=chromosome SO=protein_coding	114	0.0877193	0.000234726
PY17X_1000700	1	3	5	organism=Plasmodium_yoelii_yoelii_17X product=fam-b protein location=Py17X_10_v2:21832-22761(-) length=250 sequence_SO=chromosome SO=protein_coding	250	0.02	5.35175e-05
PY17X_1001500	1	2	3	organism=Plasmodium_yoelii_yoelii_17X product=Plasmodium exported protein, unknown function location=Py17X_10_v2:51247-52438(-) length=341 sequence_SO=chromosome SO=protein_coding	341	0.00879765	2.35414e-05
PY17X_1001900	1	18	155	organism=Plasmodium_yoelii_yoelii_17X product=erythrocyte membrane antigen 1 location=Py17X_10_v2:63793-64877(+) length=313 sequence_SO=chromosome SO=protein_coding	313	0.495208	0.00132511
PY17X_1002100	0.9518	1	1	organism=Plasmodium_yoelii_yoelii_17X product=regulator of chromosome condensation, putative location=Py17X_10_v2:67402-69096(-) length=564 sequence_SO=chromosome SO=protein_coding	564	0.00177305	4.74446e-06
PY17X_1002800	1	5	11	organism=Plasmodium_yoelii_yoelii_17X product=splicing factor, putative location=Py17X_10_v2:99434-102301(-) length=703 sequence_SO=chromosome SO=protein_coding	703	0.0156472	4.187e-05
PY17X_1003400	1	4	6	organism=Plasmodium_yoelii_yoelii_17X product=conserved Plasmodium protein, unknown function location=Py17X_10_v2:131436-134542(-) length=575 sequence_SO=chromosome SO=protein_coding	575	0.0104348	2.79222e-05
PY17X_1004000	0.9916	1	2	organism=Plasmodium_yoelii_yoelii_17X product=6-cysteine protein (P41) location=Py17X_10_v2:164169-165419(-) length=416 sequence_SO=chromosome SO=protein_coding	416	0.00480769	1.28648e-05
PY17X_1004500	1	31	120	organism=Plasmodium_yoelii_yoelii_17X product=pre-mRNA-processing-splicing factor 8, putative (PRPF8) location=Py17X_10_v2:195082-204241(+) length=2958 sequence_SO=chromosome SO=protein_coding	2958	0.040568	0.000108555
PY17X_1004700	1	7	26	organism=Plasmodium_yoelii_yoelii_17X product=conserved Plasmodium membrane protein, unknown function location=Py17X_10_v2:206805-208824(+) length=314 sequence_SO=chromosome SO=protein_coding	314	0.0828025	0.000221569
PY17X_1004800	0.9997	2	5	organism=Plasmodium_yoelii_yoelii_17X product=lysine decarboxylase, putative (UIS14) location=Py17X_10_v2:209597-216379(-) length=2260 sequence_SO=chromosome SO=protein_coding	2260	0.00221239	5.92008e-06
PY17X_1004900	1	3	6	organism=Plasmodium_yoelii_yoelii_17X product=conserved Plasmodium protein, unknown function location=Py17X_10_v2:219435-219749(+) length=104 sequence_SO=chromosome SO=protein_coding	104	0.0576923	0.000154378
PY17X_1005200	1	30	119	organism=Plasmodium_yoelii_yoelii_17X product=vacuolar ATP synthase subunit b, putative location=Py17X_10_v2:228094-229729(-) length=494 sequence_SO=chromosome SO=protein_coding	494	0.240891	0.000644594
PY17X_1005400	1	11	17	organism=Plasmodium_yoelii_yoelii_17X product=cytosolic glyoxalase II, putative location=Py17X_10_v2:234167-235963(+) length=263 sequence_SO=chromosome SO=protein_coding	263	0.0646388	0.000172965
PY17X_1005700	0.9916	1	1	organism=Plasmodium_yoelii_yoelii_17X product=conserved Plasmodium protein, unknown function location=Py17X_10_v2:241823-245969(+) length=855 sequence_SO=chromosome SO=protein_coding	855	0.00116959	3.12968e-06
PY17X_1006200	1	4	6	organism=Plasmodium_yoelii_yoelii_17X product=peptidyl-tRNA hydrolase 2, putative (PTH2) location=Py17X_10_v2:260472-261564(-) length=189 sequence_SO=chromosome SO=protein_coding	189	0.031746	8.49485e-05
PY17X_1007500	1	3	3	organism=Plasmodium_yoelii_yoelii_17X product=flap endonuclease 1, putative (FEN1) location=Py17X_10_v2:305456-306898(-) length=480 sequence_SO=chromosome SO=protein_coding	480	0.00625	1.67242e-05
PY17X_1008100	1	11	15	organism=Plasmodium_yoelii_yoelii_17X product=U4/U6 small nuclear ribonucleoprotein PRP31, putative (PRPF31) location=Py17X_10_v2:331538-333281(-) length=519 sequence_SO=chromosome SO=protein_coding	519	0.0289017	7.73375e-05
PY17X_1008200	0.9647	1	1	organism=Plasmodium_yoelii_yoelii_17X product=40S ribosomal processing protein, putative location=Py17X_10_v2:334289-335704(+) length=471 sequence_SO=chromosome SO=protein_coding	471	0.00212314	5.68127e-06
PY17X_1008300	1	6	7	organism=Plasmodium_yoelii_yoelii_17X product=conserved Plasmodium protein, unknown function location=Py17X_10_v2:336203-339264(-) length=896 sequence_SO=chromosome SO=protein_coding	896	0.0078125	2.09053e-05
PY17X_1008400	1	7	11	organism=Plasmodium_yoelii_yoelii_17X product=DnaJ protein, putative location=Py17X_10_v2:340697-342565(+) length=622 sequence_SO=chromosome SO=protein_coding	622	0.0176849	4.73226e-05
PY17X_1008800	0.9294	1	1	organism=Plasmodium_yoelii_yoelii_17X product=zinc finger protein, putative location=Py17X_10_v2:353265-354842(+) length=525 sequence_SO=chromosome SO=protein_coding	525	0.00190476	5.09691e-06
PY17X_1009400	1	5	6	organism=Plasmodium_yoelii_yoelii_17X product=exosome complex component RRP4, putative (RRP4) location=Py17X_10_v2:368760-369740(+) length=326 sequence_SO=chromosome SO=protein_coding	326	0.0184049	4.92493e-05
PY17X_1009600	1	11	24	organism=Plasmodium_yoelii_yoelii_17X product=conserved Plasmodium protein, unknown function location=Py17X_10_v2:373402-374735(+) length=312 sequence_SO=chromosome SO=protein_coding	312	0.0769231	0.000205837
PY17X_1009800	1	13	21	organism=Plasmodium_yoelii_yoelii_17X product=cGMP-dependent protein kinase, putative (PKG) location=Py17X_10_v2:378719-382052(+) length=853 sequence_SO=chromosome SO=protein_coding	853	0.024619	6.58774e-05
PY17X_1010100	1	13	43	organism=Plasmodium_yoelii_yoelii_17X product=translocon component PTEX150, putative (PTEX150) location=Py17X_10_v2:389284-391896(-) length=870 sequence_SO=chromosome SO=protein_coding	870	0.0494253	0.000132256
PY17X_1010400	1	36	149	organism=Plasmodium_yoelii_yoelii_17X product=glucose-6-phosphate isomerase, putative location=Py17X_10_v2:408017-409777(-) length=586 sequence_SO=chromosome SO=protein_coding	586	0.254266	0.000680385
PY17X_1011000	1	3	8	organism=Plasmodium_yoelii_yoelii_17X product=conserved protein, unknown function location=Py17X_10_v2:432596-433168(+) length=190 sequence_SO=chromosome SO=protein_coding	190	0.0421053	0.000112668
PY17X_1011400	1	5	6	organism=Plasmodium_yoelii_yoelii_17X product=cytochrome c oxidase assembly protein, putative location=Py17X_10_v2:451299-452600(-) length=433 sequence_SO=chromosome SO=protein_coding	433	0.0138568	3.70791e-05
PY17X_1011600	1	19	151	organism=Plasmodium_yoelii_yoelii_17X product=mitochondrial acidic protein MAM33, putative location=Py17X_10_v2:455569-456327(-) length=252 sequence_SO=chromosome SO=protein_coding	252	0.599206	0.0016034
PY17X_1011800	1	4	12	organism=Plasmodium_yoelii_yoelii_17X product=methionine aminopeptidase 2, putative (METAP2) location=Py17X_10_v2:460234-461949(-) length=571 sequence_SO=chromosome SO=protein_coding	571	0.0210158	5.62356e-05
PY17X_1011900	1	3	6	organism=Plasmodium_yoelii_yoelii_17X product=dynein-related AAA-type ATPase, putative location=Py17X_10_v2:463492-485334(+) length=7280 sequence_SO=chromosome SO=protein_coding	7280	0.000824176	2.20539e-06
PY17X_1012100	1	23	93	organism=Plasmodium_yoelii_yoelii_17X product=Hsp70/Hsp90 organizing protein, putative (HOP) location=Py17X_10_v2:488797-490476(-) length=559 sequence_SO=chromosome SO=protein_coding	559	0.166369	0.000445182
PY17X_1012200	1	15	35	organism=Plasmodium_yoelii_yoelii_17X product=calmodulin, putative (CAM) location=Py17X_10_v2:493612-494408(+) length=149 sequence_SO=chromosome SO=protein_coding	149	0.234899	0.000628562
PY17X_1012300	1	2	2	organism=Plasmodium_yoelii_yoelii_17X product=queuine tRNA-ribosyltransferase, putative location=Py17X_10_v2:495212-496408(-) length=398 sequence_SO=chromosome SO=protein_coding	398	0.00502513	1.34466e-05
PY17X_1012400	1	25	153	organism=Plasmodium_yoelii_yoelii_17X product=CCR4-associated factor 16, putative (CAF16) location=Py17X_10_v2:497276-498783(+) length=257 sequence_SO=chromosome SO=protein_coding	257	0.595331	0.00159303
PY17X_1012900	1	15	33	organism=Plasmodium_yoelii_yoelii_17X product=DNA topoisomerase II, putative location=Py17X_10_v2:525340-530208(+) length=1472 sequence_SO=chromosome SO=protein_coding	1472	0.0224185	5.99891e-05
PY17X_1013600	0.9518	1	1	organism=Plasmodium_yoelii_yoelii_17X product=conserved Plasmodium protein, unknown function location=Py17X_10_v2:563424-565358(+) length=644 sequence_SO=chromosome SO=protein_coding	644	0.0015528	4.15509e-06
PY17X_1013700	1	4	5	organism=Plasmodium_yoelii_yoelii_17X product=protein-L-isoaspartate(D-aspartate) O-methyltransferase, putative location=Py17X_10_v2:566958-568087(+) length=224 sequence_SO=chromosome SO=protein_coding	224	0.0223214	5.97294e-05
PY17X_1014300	1	23	118	organism=Plasmodium_yoelii_yoelii_17X product=voltage-dependent anion-selective channel protein, putative location=Py17X_10_v2:595106-597161(-) length=289 sequence_SO=chromosome SO=protein_coding	289	0.408304	0.00109257
PY17X_1014500	1	4	4	organism=Plasmodium_yoelii_yoelii_17X product=conserved Plasmodium membrane protein, unknown function location=Py17X_10_v2:600871-604261(-) length=736 sequence_SO=chromosome SO=protein_coding	736	0.00543478	1.45428e-05
PY17X_1014600	1	13	167	organism=Plasmodium_yoelii_yoelii_17X product=60S ribosomal protein L14, putative location=Py17X_10_v2:605632-606534(-) length=158 sequence_SO=chromosome SO=protein_coding	158	1.05696	0.0028283
PY17X_1014700	1	17	54	organism=Plasmodium_yoelii_yoelii_17X product=ATP-specific succinyl-CoA synthetase beta subunit, putative location=Py17X_10_v2:608054-609430(-) length=458 sequence_SO=chromosome SO=protein_coding	458	0.117904	0.000315496
PY17X_1015000	0.9518	1	1	organism=Plasmodium_yoelii_yoelii_17X product=cytosolic preribosomal GTPase, putative location=Py17X_10_v2:618116-620520(-) length=763 sequence_SO=chromosome SO=protein_coding	763	0.00131062	3.50705e-06
PY17X_1015300	1	7	9	organism=Plasmodium_yoelii_yoelii_17X product=cytochrome c oxidase subunit 2, putative location=Py17X_10_v2:626029-626547(+) length=172 sequence_SO=chromosome SO=protein_coding	172	0.0523256	0.000140017
PY17X_1015400	0.9473	1	1	organism=Plasmodium_yoelii_yoelii_17X product=conserved Plasmodium protein, unknown function location=Py17X_10_v2:627077-627808(-) length=243 sequence_SO=chromosome SO=protein_coding	243	0.00411523	1.10118e-05
PY17X_1015500	1	3	3	organism=Plasmodium_yoelii_yoelii_17X product=NADP-specific glutamate dehydrogenase, putative (GDH2) location=Py17X_10_v2:628740-630761(-) length=510 sequence_SO=chromosome SO=protein_coding	510	0.00588235	1.57405e-05
PY17X_1016400	1	28	87	organism=Plasmodium_yoelii_yoelii_17X product=coatamer protein, beta subunit, putative location=Py17X_10_v2:660686-664977(-) length=1286 sequence_SO=chromosome SO=protein_coding	1286	0.0676516	0.000181027
PY17X_1016600	1	5	30	organism=Plasmodium_yoelii_yoelii_17X product=conserved Plasmodium protein, unknown function location=Py17X_10_v2:668398-668967(-) length=189 sequence_SO=chromosome SO=protein_coding	189	0.15873	0.000424742
PY17X_1016700	0.9984	2	5	organism=Plasmodium_yoelii_yoelii_17X product=diphthamide synthesis protein, putative location=Py17X_10_v2:670385-672418(-) length=677 sequence_SO=chromosome SO=protein_coding	677	0.00738552	1.97628e-05
PY17X_1016800	0.9854	2	2	organism=Plasmodium_yoelii_yoelii_17X product=rRNA (adenosine-2'-O-)-methyltransferase, putative location=Py17X_10_v2:672918-680057(-) length=2379 sequence_SO=chromosome SO=protein_coding	2379	0.000840689	2.24958e-06
PY17X_1017200	0.9518	1	1	organism=Plasmodium_yoelii_yoelii_17X product=protein archease, putative location=Py17X_10_v2:692588-693241(+) length=217 sequence_SO=chromosome SO=protein_coding	217	0.00460829	1.23312e-05
PY17X_1017800	1	14	58	organism=Plasmodium_yoelii_yoelii_17X product=proliferation-associated protein 2g4, putative location=Py17X_10_v2:713492-714887(+) length=377 sequence_SO=chromosome SO=protein_coding	377	0.153846	0.000411673
PY17X_1018100	0.9518	1	4	organism=Plasmodium_yoelii_yoelii_17X product=conserved Plasmodium protein, unknown function location=Py17X_10_v2:721069-723096(-) length=412 sequence_SO=chromosome SO=protein_coding	412	0.00970874	2.59794e-05
PY17X_1018200	1	20	94	organism=Plasmodium_yoelii_yoelii_17X product=conserved Plasmodium protein, unknown function location=Py17X_10_v2:724644-725483(-) length=279 sequence_SO=chromosome SO=protein_coding	279	0.336918	0.00090155
PY17X_1018600	1	4	4	organism=Plasmodium_yoelii_yoelii_17X product=DNA mismatch repair protein MSH2, putative location=Py17X_10_v2:734182-736617(-) length=811 sequence_SO=chromosome SO=protein_coding	811	0.00493218	1.31979e-05
PY17X_1018700	1	3	3	organism=Plasmodium_yoelii_yoelii_17X product=conserved Plasmodium protein, unknown function location=Py17X_10_v2:738477-740765(+) length=526 sequence_SO=chromosome SO=protein_coding	526	0.00570342	1.52617e-05
PY17X_1019200	1	2	4	organism=Plasmodium_yoelii_yoelii_17X product=ubiquinol-cytochrome c reductase hinge protein, putative location=Py17X_10_v2:763898-764164(+) length=88 sequence_SO=chromosome SO=protein_coding	88	0.0454545	0.000121631
PY17X_1019400	1	28	82	organism=Plasmodium_yoelii_yoelii_17X product=phosphoenolpyruvate carboxylase, putative (PEPC) location=Py17X_10_v2:774155-777538(+) length=1127 sequence_SO=chromosome SO=protein_coding	1127	0.0727595	0.000194696
PY17X_1019600	1	6	8	organism=Plasmodium_yoelii_yoelii_17X product=ATP-binding cassette sub-family G member 2, putative (ABCG2) location=Py17X_10_v2:783201-785171(+) length=656 sequence_SO=chromosome SO=protein_coding	656	0.0121951	3.26326e-05
PY17X_1019800	1	3	3	organism=Plasmodium_yoelii_yoelii_17X product=dynein-associated protein, putative location=Py17X_10_v2:787179-788957(+) length=592 sequence_SO=chromosome SO=protein_coding	592	0.00506757	1.35602e-05
PY17X_1019900	1	11	27	organism=Plasmodium_yoelii_yoelii_17X product=arginine methyltransferase 1, putative (PRMT1) location=Py17X_10_v2:790408-791589(+) length=393 sequence_SO=chromosome SO=protein_coding	393	0.0687023	0.000183839
PY17X_1020000	1	11	66	organism=Plasmodium_yoelii_yoelii_17X product=transcription factor 3b, putative location=Py17X_10_v2:793817-794341(+) length=174 sequence_SO=chromosome SO=protein_coding	174	0.37931	0.00101499
PY17X_1020100	1	3	65	organism=Plasmodium_yoelii_yoelii_17X product=60S ribosomal protein L21, putative (RPL21) location=Py17X_10_v2:796181-796666(+) length=161 sequence_SO=chromosome SO=protein_coding	161	0.403727	0.00108032
PY17X_1020200	1	7	14	organism=Plasmodium_yoelii_yoelii_17X product=conserved Plasmodium protein, unknown function location=Py17X_10_v2:798381-799988(+) length=364 sequence_SO=chromosome SO=protein_coding	364	0.0384615	0.000102918
PY17X_1020500	0.9294	1	1	organism=Plasmodium_yoelii_yoelii_17X product=conserved Plasmodium protein, unknown function location=Py17X_10_v2:806029-806714(-) length=168 sequence_SO=chromosome SO=protein_coding	168	0.00595238	1.59278e-05
PY17X_1020800	0.9999	2	2	organism=Plasmodium_yoelii_yoelii_17X product=enoyl-CoA hydratase, putative location=Py17X_10_v2:814147-815391(+) length=414 sequence_SO=chromosome SO=protein_coding	414	0.00483092	1.29269e-05
PY17X_1020900	1	20	139	organism=Plasmodium_yoelii_yoelii_17X product=60S ribosomal protein L7-3, putative location=Py17X_10_v2:819123-820431(-) length=284 sequence_SO=chromosome SO=protein_coding	284	0.489437	0.00130967
PY17X_1021000	1	39	206	organism=Plasmodium_yoelii_yoelii_17X product=60S ribosomal protein L5, putative location=Py17X_10_v2:822076-823715(+) length=293 sequence_SO=chromosome SO=protein_coding	293	0.703072	0.00188133
PY17X_1021500	0.9999	2	2	organism=Plasmodium_yoelii_yoelii_17X product=vacuolar protein sorting-associated protein 3, putative (VPS3) location=Py17X_10_v2:825345-829778(-) length=1373 sequence_SO=chromosome SO=protein_coding	1373	0.00145666	3.89785e-06
PY17X_1021600	1	16	45	organism=Plasmodium_yoelii_yoelii_17X product=conserved Plasmodium protein, unknown function location=Py17X_10_v2:833007-836483(+) length=1158 sequence_SO=chromosome SO=protein_coding	1158	0.0388601	0.000103985
PY17X_1022000	1	7	8	organism=Plasmodium_yoelii_yoelii_17X product=serine/threonine protein phosphatase 7, putative (PP7) location=Py17X_10_v2:851329-856139(-) length=954 sequence_SO=chromosome SO=protein_coding	954	0.00838574	2.24392e-05
PY17X_1022300	1	11	13	organism=Plasmodium_yoelii_yoelii_17X product=GTPase, putative location=Py17X_10_v2:864843-866486(+) length=547 sequence_SO=chromosome SO=protein_coding	547	0.023766	6.35949e-05
PY17X_1022500	1	7	10	organism=Plasmodium_yoelii_yoelii_17X product=actin-related protein, putative (ARP4a) location=Py17X_10_v2:870606-872063(+) length=485 sequence_SO=chromosome SO=protein_coding	485	0.0206186	5.51727e-05
PY17X_1022600	1	10	18	organism=Plasmodium_yoelii_yoelii_17X product=conserved Plasmodium protein, unknown function location=Py17X_10_v2:872870-875650(-) length=926 sequence_SO=chromosome SO=protein_coding	926	0.0194384	5.20149e-05
PY17X_1022800	0.9338	1	2	organism=Plasmodium_yoelii_yoelii_17X product=ERAD-associated E3 ubiquitin-protein ligase HRD1, putative (HRD1) location=Py17X_10_v2:879871-881762(-) length=507 sequence_SO=chromosome SO=protein_coding	507	0.00394477	1.05557e-05
PY17X_1022900	1	15	40	organism=Plasmodium_yoelii_yoelii_17X product=conserved Plasmodium protein, unknown function location=Py17X_10_v2:882750-886895(-) length=1381 sequence_SO=chromosome SO=protein_coding	1381	0.0289645	7.75055e-05
PY17X_1023700	0.9518	1	1	organism=Plasmodium_yoelii_yoelii_17X product=mitochondrial import inner membrane translocase subunit TIM8, putative (TIM8) location=Py17X_10_v2:902008-902516(-) length=100 sequence_SO=chromosome SO=protein_coding	100	0.01	2.67588e-05
PY17X_1023900	1	7	62	organism=Plasmodium_yoelii_yoelii_17X product=40S ribosomal protein S25, putative location=Py17X_10_v2:906710-907394(+) length=105 sequence_SO=chromosome SO=protein_coding	105	0.590476	0.00158004
PY17X_1024000	1	8	9	organism=Plasmodium_yoelii_yoelii_17X product=conserved Plasmodium protein, unknown function location=Py17X_10_v2:908155-911121(-) length=988 sequence_SO=chromosome SO=protein_coding	988	0.00910931	2.43754e-05
PY17X_1024100	1	3	3	organism=Plasmodium_yoelii_yoelii_17X product=conserved Plasmodium protein, unknown function location=Py17X_10_v2:912388-913477(+) length=174 sequence_SO=chromosome SO=protein_coding	174	0.0172414	4.61358e-05
PY17X_1024500	0.9999	2	2	organism=Plasmodium_yoelii_yoelii_17X product=pantothenate kinase, putative location=Py17X_10_v2:923106-925055(+) length=549 sequence_SO=chromosome SO=protein_coding	549	0.00364299	9.74818e-06
PY17X_1024700	1	22	112	organism=Plasmodium_yoelii_yoelii_17X product=glycine--tRNA ligase, putative (GlyRS) location=Py17X_10_v2:929366-931786(-) length=806 sequence_SO=chromosome SO=protein_coding	806	0.138958	0.000371834
PY17X_1024800	1	2	3	organism=Plasmodium_yoelii_yoelii_17X product=zinc finger protein, putative location=Py17X_10_v2:933027-933767(-) length=246 sequence_SO=chromosome SO=protein_coding	246	0.0121951	3.26326e-05
PY17X_1024900	1	10	11	organism=Plasmodium_yoelii_yoelii_17X product=conserved Plasmodium protein, unknown function location=Py17X_10_v2:934381-937878(+) length=1165 sequence_SO=chromosome SO=protein_coding	1165	0.00944206	2.52658e-05
PY17X_1025100	1	2	4	organism=Plasmodium_yoelii_yoelii_17X product=splicing factor 3B subunit 4, putative (SF3B4) location=Py17X_10_v2:946188-947750(+) length=416 sequence_SO=chromosome SO=protein_coding	416	0.00961538	2.57296e-05
PY17X_1025300	1	19	39	organism=Plasmodium_yoelii_yoelii_17X product=glutathione reductase, putative (GR) location=Py17X_10_v2:951930-953665(+) length=497 sequence_SO=chromosome SO=protein_coding	497	0.0784708	0.000209978
PY17X_1025400	1	30	107	organism=Plasmodium_yoelii_yoelii_17X product=conserved Plasmodium protein, unknown function location=Py17X_10_v2:954540-955949(-) length=469 sequence_SO=chromosome SO=protein_coding	469	0.228145	0.000610488
PY17X_1025500	0.9338	1	1	organism=Plasmodium_yoelii_yoelii_17X product=conserved Plasmodium protein, unknown function location=Py17X_10_v2:957379-960785(+) length=475 sequence_SO=chromosome SO=protein_coding	475	0.00210526	5.63342e-06
PY17X_1025700	1	12	26	organism=Plasmodium_yoelii_yoelii_17X product=conserved Plasmodium protein, unknown function location=Py17X_10_v2:963960-970179(+) length=1888 sequence_SO=chromosome SO=protein_coding	1888	0.0137712	3.685e-05
PY17X_1025800	1	14	53	organism=Plasmodium_yoelii_yoelii_17X product=glutathione S-transferase, putative location=Py17X_10_v2:970927-971791(-) length=205 sequence_SO=chromosome SO=protein_coding	205	0.258537	0.000691812
PY17X_1025900	1	7	14	organism=Plasmodium_yoelii_yoelii_17X product=thioredoxin-like protein, putative location=Py17X_10_v2:973984-976159(+) length=612 sequence_SO=chromosome SO=protein_coding	612	0.0228758	6.12129e-05
PY17X_1026000	0.9996	2	2	organism=Plasmodium_yoelii_yoelii_17X product=ATP-dependent RNA helicase, putative location=Py17X_10_v2:977011-979962(-) length=983 sequence_SO=chromosome SO=protein_coding	983	0.00203459	5.44431e-06
PY17X_1027100	0.9999	2	3	organism=Plasmodium_yoelii_yoelii_17X product=ubiquitin fusion degradation protein UFD1, putative location=Py17X_10_v2:1011610-1013591(+) length=278 sequence_SO=chromosome SO=protein_coding	278	0.0107914	2.88764e-05
PY17X_1027200	1	5	11	organism=Plasmodium_yoelii_yoelii_17X product=conserved Plasmodium protein, unknown function location=Py17X_10_v2:1014286-1015342(+) length=144 sequence_SO=chromosome SO=protein_coding	144	0.0763889	0.000204407
PY17X_1027300	1	11	20	organism=Plasmodium_yoelii_yoelii_17X product=DNA replication licensing factor MCM2, putative (MCM2) location=Py17X_10_v2:1015889-1018999(-) length=971 sequence_SO=chromosome SO=protein_coding	971	0.0205973	5.51159e-05
PY17X_1027400	1	2	2	organism=Plasmodium_yoelii_yoelii_17X product=conserved Plasmodium protein, unknown function location=Py17X_10_v2:1020458-1021810(-) length=212 sequence_SO=chromosome SO=protein_coding	212	0.00943396	2.52441e-05
PY17X_1027600	1	15	53	organism=Plasmodium_yoelii_yoelii_17X product=H/ACA ribonucleoprotein complex subunit 4, putative (CBF5) location=Py17X_10_v2:1039235-1040611(+) length=458 sequence_SO=chromosome SO=protein_coding	458	0.115721	0.000309654
PY17X_1027900	0.9999	2	7	organism=Plasmodium_yoelii_yoelii_17X product=NOT family protein, putative location=Py17X_10_v2:1058579-1071346(-) length=4215 sequence_SO=chromosome SO=protein_coding	4215	0.00166074	4.44392e-06
PY17X_1028200	1	5	6	organism=Plasmodium_yoelii_yoelii_17X product=prefoldin subunit 2, putative location=Py17X_10_v2:1079306-1080168(+) length=128 sequence_SO=chromosome SO=protein_coding	128	0.046875	0.000125432
PY17X_1028600	1	34	226	organism=Plasmodium_yoelii_yoelii_17X product=NADP-specific glutamate dehydrogenase, putative (GDH1) location=Py17X_10_v2:1096149-1097561(-) length=470 sequence_SO=chromosome SO=protein_coding	470	0.480851	0.0012867
PY17X_1029000	1	37	125	organism=Plasmodium_yoelii_yoelii_17X product=GTP-binding protein, putative location=Py17X_10_v2:1114814-1117561(+) length=915 sequence_SO=chromosome SO=protein_coding	915	0.136612	0.000365557
PY17X_1029300	1	2	2	organism=Plasmodium_yoelii_yoelii_17X product=dimethyladenosine transferase, putative location=Py17X_10_v2:1121577-1122824(-) length=415 sequence_SO=chromosome SO=protein_coding	415	0.00481928	1.28958e-05
PY17X_1029400	1	3	3	organism=Plasmodium_yoelii_yoelii_17X product=serine C-palmitoyltransferase, putative location=Py17X_10_v2:1124730-1126439(+) length=569 sequence_SO=chromosome SO=protein_coding	569	0.00527241	1.41083e-05
PY17X_1029600	0.9983	2	3	organism=Plasmodium_yoelii_yoelii_17X product=conserved Plasmodium protein, unknown function location=Py17X_10_v2:1132675-1136471(+) length=1138 sequence_SO=chromosome SO=protein_coding	1138	0.0026362	7.05416e-06
PY17X_1029900	1	3	7	organism=Plasmodium_yoelii_yoelii_17X product=RNA polymerase small subunit, putative location=Py17X_10_v2:1145175-1145876(-) length=96 sequence_SO=chromosome SO=protein_coding	96	0.0729167	0.000195116
PY17X_1030300	1	7	19	organism=Plasmodium_yoelii_yoelii_17X product=small nuclear ribonucleoprotein-associated protein B, putative (SNRPB) location=Py17X_10_v2:1156921-1157616(+) length=194 sequence_SO=chromosome SO=protein_coding	194	0.0979381	0.00026207
PY17X_1030500	0.9518	1	1	organism=Plasmodium_yoelii_yoelii_17X product=RNA guanylyltransferase, putative location=Py17X_10_v2:1164768-1166105(-) length=445 sequence_SO=chromosome SO=protein_coding	445	0.00224719	6.01321e-06
PY17X_1030700	1	17	57	organism=Plasmodium_yoelii_yoelii_17X product=serine/threonine protein phosphatase PP1, putative (PP1) location=Py17X_10_v2:1175824-1177044(-) length=304 sequence_SO=chromosome SO=protein_coding	304	0.1875	0.000501727
PY17X_1030800	1	17	198	organism=Plasmodium_yoelii_yoelii_17X product=60S ribosomal protein L10, putative location=Py17X_10_v2:1180177-1180836(-) length=219 sequence_SO=chromosome SO=protein_coding	219	0.90411	0.00241929
PY17X_1031100	1	3	9	organism=Plasmodium_yoelii_yoelii_17X product=26S proteasome regulatory subunit RPN13, putative (RPN13) location=Py17X_10_v2:1193109-1195492(+) length=252 sequence_SO=chromosome SO=protein_coding	252	0.0357143	9.5567e-05
PY17X_1031200	1	8	12	organism=Plasmodium_yoelii_yoelii_17X product=DnaJ protein, putative location=Py17X_10_v2:1195703-1197158(-) length=381 sequence_SO=chromosome SO=protein_coding	381	0.0314961	8.42796e-05
PY17X_1031800	0.9518	1	1	organism=Plasmodium_yoelii_yoelii_17X product=conserved Plasmodium protein, unknown function location=Py17X_10_v2:1214411-1216487(+) length=348 sequence_SO=chromosome SO=protein_coding	348	0.00287356	7.6893e-06
PY17X_1032100	1	3	7	organism=Plasmodium_yoelii_yoelii_17X product=ubiquitin-conjugating enzyme, putative location=Py17X_10_v2:1223721-1225614(-) length=306 sequence_SO=chromosome SO=protein_coding	306	0.0228758	6.12129e-05
PY17X_1032200	1	13	22	organism=Plasmodium_yoelii_yoelii_17X product=glycylpeptide N-tetradecanoyltransferase, putative (NMT) location=Py17X_10_v2:1227606-1229308(+) length=411 sequence_SO=chromosome SO=protein_coding	411	0.053528	0.000143234
PY17X_1032300	0.9711	1	1	organism=Plasmodium_yoelii_yoelii_17X product=AAA family ATPase, putative location=Py17X_10_v2:1229800-1232904(-) length=1034 sequence_SO=chromosome SO=protein_coding	1034	0.000967118	2.58789e-06
PY17X_1032400	1	9	15	organism=Plasmodium_yoelii_yoelii_17X product=deoxyhypusine synthase, putative (DHS) location=Py17X_10_v2:1234005-1235291(+) length=428 sequence_SO=chromosome SO=protein_coding	428	0.0350467	9.37807e-05
PY17X_1032500	1	9	67	organism=Plasmodium_yoelii_yoelii_17X product=actin II location=Py17X_10_v2:1236152-1237423(-) length=376 sequence_SO=chromosome SO=protein_coding	376	0.178191	0.000476818
PY17X_1032700	1	13	47	organism=Plasmodium_yoelii_yoelii_17X product=nuclear transport factor 2, putative (NTF2) location=Py17X_10_v2:1250951-1251696(+) length=125 sequence_SO=chromosome SO=protein_coding	125	0.376	0.00100613
PY17X_1032900	1	3	4	organism=Plasmodium_yoelii_yoelii_17X product=conserved Plasmodium protein, unknown function location=Py17X_10_v2:1255700-1258432(-) length=910 sequence_SO=chromosome SO=protein_coding	910	0.0043956	1.17621e-05
PY17X_1033000	1	38	150	organism=Plasmodium_yoelii_yoelii_17X product=p1/s1 nuclease, putative location=Py17X_10_v2:1260447-1261433(-) length=328 sequence_SO=chromosome SO=protein_coding	328	0.457317	0.00122372
PY17X_1033400	1	5	6	organism=Plasmodium_yoelii_yoelii_17X product=conserved Plasmodium protein, unknown function location=Py17X_10_v2:1268724-1271870(-) length=980 sequence_SO=chromosome SO=protein_coding	980	0.00612245	1.63829e-05
PY17X_1033600	0.9518	1	2	organism=Plasmodium_yoelii_yoelii_17X product=conserved Plasmodium protein, unknown function location=Py17X_10_v2:1279518-1281727(-) length=577 sequence_SO=chromosome SO=protein_coding	577	0.0034662	9.27514e-06
PY17X_1034200	1	12	21	organism=Plasmodium_yoelii_yoelii_17X product=conserved Plasmodium protein, unknown function location=Py17X_10_v2:1308402-1309603(+) length=341 sequence_SO=chromosome SO=protein_coding	341	0.0615836	0.00016479
PY17X_1034300	1	28	101	organism=Plasmodium_yoelii_yoelii_17X product=eukaryotic translation initiation factor 2 gamma subunit, putative location=Py17X_10_v2:1310936-1312333(-) length=465 sequence_SO=chromosome SO=protein_coding	465	0.217204	0.000581212
PY17X_1034500	1	69	400	organism=Plasmodium_yoelii_yoelii_17X product=rhoptry-associated protein 1, putative (RAP1) location=Py17X_10_v2:1315813-1317639(-) length=608 sequence_SO=chromosome SO=protein_coding	608	0.657895	0.00176045
PY17X_1034700	1	19	50	organism=Plasmodium_yoelii_yoelii_17X product=cytidine triphosphate synthetase, putative location=Py17X_10_v2:1332729-1334999(-) length=756 sequence_SO=chromosome SO=protein_coding	756	0.0661376	0.000176976
PY17X_1034900	1	3	14	organism=Plasmodium_yoelii_yoelii_17X product=conserved Plasmodium protein, unknown function location=Py17X_10_v2:1341229-1342119(+) length=296 sequence_SO=chromosome SO=protein_coding	296	0.0472973	0.000126562
PY17X_1035100	1	7	33	organism=Plasmodium_yoelii_yoelii_17X product=RNA binding protein Bruno, putative (HoBo) location=Py17X_10_v2:1347995-1349518(-) length=507 sequence_SO=chromosome SO=protein_coding	507	0.0650888	0.000174169
PY17X_1035300	1	6	8	organism=Plasmodium_yoelii_yoelii_17X product=conserved Plasmodium protein, unknown function location=Py17X_10_v2:1356315-1357841(-) length=508 sequence_SO=chromosome SO=protein_coding	508	0.015748	4.21398e-05
PY17X_1035500	1	6	27	organism=Plasmodium_yoelii_yoelii_17X product=conserved Plasmodium protein, unknown function location=Py17X_10_v2:1365680-1367335(+) length=262 sequence_SO=chromosome SO=protein_coding	262	0.103053	0.000275758
PY17X_1035600	1	8	13	organism=Plasmodium_yoelii_yoelii_17X product=DNA damage-inducible protein 1, putative (DDI1) location=Py17X_10_v2:1368387-1369544(-) length=385 sequence_SO=chromosome SO=protein_coding	385	0.0337662	9.03543e-05
PY17X_1036000	0.9518	1	1	organism=Plasmodium_yoelii_yoelii_17X product=tRNA-dihydrouridine synthase, putative location=Py17X_10_v2:1379804-1380820(+) length=338 sequence_SO=chromosome SO=protein_coding	338	0.00295858	7.91679e-06
PY17X_1036200	1	3	5	organism=Plasmodium_yoelii_yoelii_17X product=conserved Plasmodium protein, unknown function location=Py17X_10_v2:1385146-1404821(+) length=6514 sequence_SO=chromosome SO=protein_coding	6514	0.000767578	2.05394e-06
PY17X_1036300	1	16	245	organism=Plasmodium_yoelii_yoelii_17X product=40S ribosomal protein S8e, putative location=Py17X_10_v2:1405665-1406697(-) length=219 sequence_SO=chromosome SO=protein_coding	219	1.11872	0.00299356
PY17X_1036800	1	63	1837	organism=Plasmodium_yoelii_yoelii_17X product=plasmepsin IV (PM4) location=Py17X_10_v2:1428013-1429365(-) length=450 sequence_SO=chromosome SO=protein_coding	450	4.08222	0.0109235
PY17X_1037100	1	5	10	organism=Plasmodium_yoelii_yoelii_17X product=nucleolar preribosomal GTPase, putative location=Py17X_10_v2:1441790-1442893(-) length=125 sequence_SO=chromosome SO=protein_coding	125	0.08	0.00021407
PY17X_1037500	1	19	57	organism=Plasmodium_yoelii_yoelii_17X product=fibrillarin, putative (NOP1) location=Py17X_10_v2:1452028-1453280(-) length=321 sequence_SO=chromosome SO=protein_coding	321	0.17757	0.000475156
PY17X_1037600	1	39	100	organism=Plasmodium_yoelii_yoelii_17X product=Scavenger Receptor-like protein,LCCL domain-containing protein (CCp3) location=Py17X_10_v2:1454547-1458446(-) length=1299 sequence_SO=chromosome SO=protein_coding	1299	0.0769823	0.000205995
PY17X_1037800	1	3	9	organism=Plasmodium_yoelii_yoelii_17X product=glideosome associated protein with multiple membrane spans 3, putative (GAPM3) location=Py17X_10_v2:1464257-1465785(+) length=283 sequence_SO=chromosome SO=protein_coding	283	0.0318021	8.50986e-05
PY17X_1037900	1	3	4	organism=Plasmodium_yoelii_yoelii_17X product=vacuolar protein sorting-associated protein 29, putative (VPS29) location=Py17X_10_v2:1467111-1467686(-) length=191 sequence_SO=chromosome SO=protein_coding	191	0.0209424	5.60393e-05
PY17X_1038000	0.9427	1	1	organism=Plasmodium_yoelii_yoelii_17X product=ATP-dependent Clp protease, putative location=Py17X_10_v2:1468678-1472079(-) length=1133 sequence_SO=chromosome SO=protein_coding	1133	0.000882613	2.36176e-06
PY17X_1038100	0.9999	2	2	organism=Plasmodium_yoelii_yoelii_17X product=conserved Plasmodium protein, unknown function location=Py17X_10_v2:1473818-1478355(+) length=1440 sequence_SO=chromosome SO=protein_coding	1440	0.00138889	3.7165e-06
PY17X_1038300	1	9	21	organism=Plasmodium_yoelii_yoelii_17X product=glycerophosphodiester phosphodiesterase, putative (GDPD) location=Py17X_10_v2:1481766-1483151(-) length=461 sequence_SO=chromosome SO=protein_coding	461	0.0455531	0.000121895
PY17X_1038400	1	18	56	organism=Plasmodium_yoelii_yoelii_17X product=conserved Plasmodium protein, unknown function location=Py17X_10_v2:1485324-1492943(-) length=2539 sequence_SO=chromosome SO=protein_coding	2539	0.0220559	5.90189e-05
PY17X_1038600	1	7	16	organism=Plasmodium_yoelii_yoelii_17X product=RNA-binding protein, putative location=Py17X_10_v2:1498044-1498940(-) length=107 sequence_SO=chromosome SO=protein_coding	107	0.149533	0.000400131
PY17X_1038700	1	5	6	organism=Plasmodium_yoelii_yoelii_17X product=RNA-binding protein, putative location=Py17X_10_v2:1500107-1503187(-) length=985 sequence_SO=chromosome SO=protein_coding	985	0.00609137	1.62998e-05
PY17X_1038800	1	13	22	organism=Plasmodium_yoelii_yoelii_17X product=BOP1-like protein, putative location=Py17X_10_v2:1504334-1507600(+) length=845 sequence_SO=chromosome SO=protein_coding	845	0.0260355	6.96678e-05
PY17X_1039000	1	17	41	organism=Plasmodium_yoelii_yoelii_17X product=ribonucleotide reductase small subunit, putative location=Py17X_10_v2:1513545-1514594(+) length=349 sequence_SO=chromosome SO=protein_coding	349	0.117479	0.000314358
PY17X_1039100	0.9916	1	1	organism=Plasmodium_yoelii_yoelii_17X product=COBW domain-containing protein 1, putative (CBWD1) location=Py17X_10_v2:1515134-1516789(-) length=551 sequence_SO=chromosome SO=protein_coding	551	0.00181488	4.8564e-06
PY17X_1039700	1	18	54	organism=Plasmodium_yoelii_yoelii_17X product=conserved Plasmodium protein, unknown function location=Py17X_10_v2:1536659-1537537(-) length=292 sequence_SO=chromosome SO=protein_coding	292	0.184932	0.000494854
PY17X_1040000	1	3	3	organism=Plasmodium_yoelii_yoelii_17X product=rRNA biogenesis protein RRP5, putative (RRP5) location=Py17X_10_v2:1547847-1549163(-) length=438 sequence_SO=chromosome SO=protein_coding	438	0.00684932	1.83279e-05
PY17X_1040300	1	6	11	organism=Plasmodium_yoelii_yoelii_17X product=conserved Plasmodium protein, unknown function location=Py17X_10_v2:1553283-1553860(-) length=155 sequence_SO=chromosome SO=protein_coding	155	0.0709677	0.000189901
PY17X_1040400	1	6	42	organism=Plasmodium_yoelii_yoelii_17X product=cytochrome c, putative location=Py17X_10_v2:1556052-1556706(+) length=116 sequence_SO=chromosome SO=protein_coding	116	0.362069	0.000968852
PY17X_1040700	0.9518	1	2	organism=Plasmodium_yoelii_yoelii_17X product=translocation associated membrane protein, putative (TRAM) location=Py17X_10_v2:1565967-1567353(+) length=360 sequence_SO=chromosome SO=protein_coding	360	0.00555556	1.4866e-05
PY17X_1040900	0.9518	1	1	organism=Plasmodium_yoelii_yoelii_17X product=conserved Plasmodium protein, unknown function location=Py17X_10_v2:1569073-1571039(+) length=270 sequence_SO=chromosome SO=protein_coding	270	0.0037037	9.91065e-06
PY17X_1041200	0.9518	1	6	organism=Plasmodium_yoelii_yoelii_17X product=conserved Plasmodium protein, unknown function location=Py17X_10_v2:1580481-1581098(+) length=205 sequence_SO=chromosome SO=protein_coding	205	0.0292683	7.83183e-05
PY17X_1042100	1	18	60	organism=Plasmodium_yoelii_yoelii_17X product=26S proteasome regulatory subunit RPN6, putative (RPN6) location=Py17X_10_v2:1608859-1610727(+) length=622 sequence_SO=chromosome SO=protein_coding	622	0.096463	0.000258123
PY17X_1042200	1	10	20	organism=Plasmodium_yoelii_yoelii_17X product=conserved Plasmodium protein, unknown function location=Py17X_10_v2:1611490-1612053(-) length=187 sequence_SO=chromosome SO=protein_coding	187	0.106952	0.00028619
PY17X_1042400	0.9518	1	1	organism=Plasmodium_yoelii_yoelii_17X product=conserved Plasmodium protein, unknown function location=Py17X_10_v2:1616912-1620364(+) length=501 sequence_SO=chromosome SO=protein_coding	501	0.00199601	5.34107e-06
PY17X_1042600	1	6	12	organism=Plasmodium_yoelii_yoelii_17X product=choline kinase (CK) location=Py17X_10_v2:1624636-1625961(-) length=441 sequence_SO=chromosome SO=protein_coding	441	0.0272109	7.2813e-05
PY17X_1043400,PY17X_1400100	0.9518	1	1	organism=Plasmodium_yoelii_yoelii_17X product=YIR protein,PIR protein location=Py17X_10_v2:1658107-1659196(+) length=297 sequence_SO=chromosome SO=protein_coding, organism=Plasmodium_yoelii_yoelii_17X product=YIR protein,PIR protein location=Py17X_14_v2:2033-3137(-) length=296 sequence_SO=chromosome SO=protein_coding	297	0.003367	9.00969e-06
PY17X_1101900	0.9518	1	1	organism=Plasmodium_yoelii_yoelii_17X product=fam-c protein location=Py17X_11_v2:71381-71815(-) length=101 sequence_SO=chromosome SO=protein_coding	101	0.00990099	2.64938e-05
PY17X_1102000	0.9518	1	1	organism=Plasmodium_yoelii_yoelii_17X product=fam-a protein location=Py17X_11_v2:75173-77694(+) length=609 sequence_SO=chromosome SO=protein_coding	609	0.00164204	4.39389e-06
PY17X_1102400	1	27	235	organism=Plasmodium_yoelii_yoelii_17X product=conserved rodent malaria protein, unknown function location=Py17X_11_v2:91995-94106(+) length=669 sequence_SO=chromosome SO=protein_coding	669	0.351271	0.000939957
PY17X_1102500	1	34	234	organism=Plasmodium_yoelii_yoelii_17X product=rhoptry-associated protein 2/3 (RAP2/3) location=Py17X_11_v2:95094-96263(-) length=389 sequence_SO=chromosome SO=protein_coding	389	0.601542	0.00160965
PY17X_1102900	0.9999	2	3	organism=Plasmodium_yoelii_yoelii_17X product=vacuolar protein sorting-associated protein 11, putative (VPS11) location=Py17X_11_v2:107888-111651(+) length=1097 sequence_SO=chromosome SO=protein_coding	1097	0.00273473	7.3178e-06
PY17X_1103300	1	33	196	organism=Plasmodium_yoelii_yoelii_17X product=merozoite surface protein 8 (MSP8) location=Py17X_11_v2:120153-121382(-) length=409 sequence_SO=chromosome SO=protein_coding	409	0.479218	0.00128233
PY17X_1103500	1	4	5	organism=Plasmodium_yoelii_yoelii_17X product=conserved Plasmodium protein, unknown function location=Py17X_11_v2:127128-128304(-) length=351 sequence_SO=chromosome SO=protein_coding	351	0.014245	3.81179e-05
PY17X_1104100	1	4	11	organism=Plasmodium_yoelii_yoelii_17X product=serine/arginine-rich splicing factor 12, putative (SRSF12) location=Py17X_11_v2:142895-143941(-) length=348 sequence_SO=chromosome SO=protein_coding	348	0.0316092	8.45823e-05
PY17X_1104200	1	14	56	organism=Plasmodium_yoelii_yoelii_17X product=actin-depolymerizing factor 1 (ADF1) location=Py17X_11_v2:147319-147777(+) length=122 sequence_SO=chromosome SO=protein_coding	122	0.459016	0.00122827
PY17X_1104300	0.9899	1	1	organism=Plasmodium_yoelii_yoelii_17X product=protein kinase, putative location=Py17X_11_v2:148778-150832(-) length=684 sequence_SO=chromosome SO=protein_coding	684	0.00146199	3.9121e-06
PY17X_1104500	1	11	38	organism=Plasmodium_yoelii_yoelii_17X product=60S ribosomal protein L31, putative (RPL31) location=Py17X_11_v2:156604-157495(-) length=119 sequence_SO=chromosome SO=protein_coding	119	0.319328	0.000854482
PY17X_1104700	1	3	3	organism=Plasmodium_yoelii_yoelii_17X product=cation transporting P-ATPase, putative (ATPase3) location=Py17X_11_v2:161665-167411(+) length=1879 sequence_SO=chromosome SO=protein_coding	1879	0.00159659	4.27229e-06
PY17X_1105300	1	28	97	organism=Plasmodium_yoelii_yoelii_17X product=2-oxoisovalerate dehydrogenase subunit beta, mitochondrial, putative (BCKDHB) location=Py17X_11_v2:181429-182544(+) length=371 sequence_SO=chromosome SO=protein_coding	371	0.261456	0.000699623
PY17X_1105400	1	3	3	organism=Plasmodium_yoelii_yoelii_17X product=conserved Plasmodium protein, unknown function location=Py17X_11_v2:183971-185452(+) length=493 sequence_SO=chromosome SO=protein_coding	493	0.00608519	1.62832e-05
PY17X_1105600	0.9518	1	1	organism=Plasmodium_yoelii_yoelii_17X product=conserved protein, unknown function location=Py17X_11_v2:200788-202350(+) length=178 sequence_SO=chromosome SO=protein_coding	178	0.00561798	1.5033e-05
PY17X_1105700	0.9908	1	2	organism=Plasmodium_yoelii_yoelii_17X product=conserved Plasmodium protein, unknown function location=Py17X_11_v2:202550-209657(-) length=2294 sequence_SO=chromosome SO=protein_coding	2294	0.00087184	2.33294e-06
PY17X_1105800	0.9996	2	4	organism=Plasmodium_yoelii_yoelii_17X product=trafficking protein particle complex subunit 8, putative (TRS85) location=Py17X_11_v2:211587-218583(+) length=2280 sequence_SO=chromosome SO=protein_coding	2280	0.00175439	4.69452e-06
PY17X_1105900	1	8	16	organism=Plasmodium_yoelii_yoelii_17X product=actin-like protein, putative (ALP2b) location=Py17X_11_v2:220249-221919(+) length=556 sequence_SO=chromosome SO=protein_coding	556	0.028777	7.70036e-05
PY17X_1106200	1	10	17	organism=Plasmodium_yoelii_yoelii_17X product=DNA mismatch repair protein MSH6, putative (MSH6) location=Py17X_11_v2:228911-232630(-) length=1239 sequence_SO=chromosome SO=protein_coding	1239	0.0137207	3.6715e-05
PY17X_1106300	0.9518	1	1	organism=Plasmodium_yoelii_yoelii_17X product=conserved Plasmodium protein, unknown function location=Py17X_11_v2:235060-235905(+) length=281 sequence_SO=chromosome SO=protein_coding	281	0.00355872	9.52269e-06
PY17X_1106400	1	4	18	organism=Plasmodium_yoelii_yoelii_17X product=conserved Plasmodium protein, unknown function location=Py17X_11_v2:237576-238931(-) length=451 sequence_SO=chromosome SO=protein_coding	451	0.0399113	0.000106798
PY17X_1106500	1	5	9	organism=Plasmodium_yoelii_yoelii_17X product=small ubiquitin-related modifier, putative (SUMO) location=Py17X_11_v2:241340-241873(-) length=103 sequence_SO=chromosome SO=protein_coding	103	0.0873786	0.000233814
PY17X_1106600	1	2	3	organism=Plasmodium_yoelii_yoelii_17X product=conserved Plasmodium protein, unknown function location=Py17X_11_v2:242938-244070(-) length=129 sequence_SO=chromosome SO=protein_coding	129	0.0232558	6.22297e-05
PY17X_1106800	0.996	2	5	organism=Plasmodium_yoelii_yoelii_17X product=60S ribosomal subunit protein L24, putative location=Py17X_11_v2:246096-247021(-) length=204 sequence_SO=chromosome SO=protein_coding	204	0.0245098	6.55852e-05
PY17X_1107500	1	3	5	organism=Plasmodium_yoelii_yoelii_17X product=transcription factor 25, putative (TCF25) location=Py17X_11_v2:270117-273138(+) length=842 sequence_SO=chromosome SO=protein_coding	842	0.00593824	1.589e-05
PY17X_1107600	0.9997	2	2	organism=Plasmodium_yoelii_yoelii_17X product=rhomboid protease ROM4, putative (ROM4) location=Py17X_11_v2:273788-275767(-) length=659 sequence_SO=chromosome SO=protein_coding	659	0.0030349	8.12102e-06
PY17X_1107800	1	36	544	organism=Plasmodium_yoelii_yoelii_17X product=60S ribosomal protein L4, putative (RPL4) location=Py17X_11_v2:279311-280546(-) length=411 sequence_SO=chromosome SO=protein_coding	411	1.3236	0.00354179
PY17X_1108300	1	9	17	organism=Plasmodium_yoelii_yoelii_17X product=cell differentiation protein, putative (CAF40) location=Py17X_11_v2:296416-298284(+) length=622 sequence_SO=chromosome SO=protein_coding	622	0.0273312	7.31349e-05
PY17X_1108400	1	6	9	organism=Plasmodium_yoelii_yoelii_17X product=nuclear protein localization protein 4, putative (NPL4) location=Py17X_11_v2:299166-300728(-) length=520 sequence_SO=chromosome SO=protein_coding	520	0.0173077	4.63133e-05
PY17X_1108700	0.9383	1	1	organism=Plasmodium_yoelii_yoelii_17X product=6-cysteine protein (P38) location=Py17X_11_v2:309611-310645(-) length=344 sequence_SO=chromosome SO=protein_coding	344	0.00290698	7.77871e-06
PY17X_1108900	1	2	3	organism=Plasmodium_yoelii_yoelii_17X product=longevity-assurance (LAG1) protein, putative location=Py17X_11_v2:317644-319208(-) length=357 sequence_SO=chromosome SO=protein_coding	357	0.00840336	2.24864e-05
PY17X_1109000	1	6	31	organism=Plasmodium_yoelii_yoelii_17X product=triose phosphate transporter, putative (TPT) location=Py17X_11_v2:321989-323014(+) length=341 sequence_SO=chromosome SO=protein_coding	341	0.0909091	0.000243262
PY17X_1109500	1	3	3	organism=Plasmodium_yoelii_yoelii_17X product=single-stranded DNA-binding protein, putative (SSB) location=Py17X_11_v2:342738-343562(-) length=274 sequence_SO=chromosome SO=protein_coding	274	0.0109489	2.92979e-05
PY17X_1109700	1	9	18	organism=Plasmodium_yoelii_yoelii_17X product=SNAP protein, putative location=Py17X_11_v2:354822-356337(-) length=298 sequence_SO=chromosome SO=protein_coding	298	0.0604027	0.00016163
PY17X_1110100	1	15	26	organism=Plasmodium_yoelii_yoelii_17X product=RNA polymerase I, putative location=Py17X_11_v2:367945-376061(-) length=2594 sequence_SO=chromosome SO=protein_coding	2594	0.0100231	2.68207e-05
PY17X_1110300	0.9916	1	1	organism=Plasmodium_yoelii_yoelii_17X product=asparagine--tRNA ligase, putative location=Py17X_11_v2:380664-382776(+) length=653 sequence_SO=chromosome SO=protein_coding	653	0.00153139	4.09782e-06
PY17X_1110900	0.9518	1	2	organism=Plasmodium_yoelii_yoelii_17X product=peptidyl-prolyl cis-trans isomerase, putative (CYP87) location=Py17X_11_v2:410610-412907(+) length=765 sequence_SO=chromosome SO=protein_coding	765	0.00261438	6.99576e-06
PY17X_1111200	1	5	10	organism=Plasmodium_yoelii_yoelii_17X product=topoisomerase I, putative location=Py17X_11_v2:418528-421188(-) length=886 sequence_SO=chromosome SO=protein_coding	886	0.0112867	3.02018e-05
PY17X_1111700	1	14	44	organism=Plasmodium_yoelii_yoelii_17X product=translationally-controlled tumor protein homolog, putative (TCTP) location=Py17X_11_v2:436175-436690(-) length=171 sequence_SO=chromosome SO=protein_coding	171	0.25731	0.00068853
PY17X_1111900	1	8	16	organism=Plasmodium_yoelii_yoelii_17X product=stearoyl-CoA desaturase, putative (SCP) location=Py17X_11_v2:439488-442430(+) length=944 sequence_SO=chromosome SO=protein_coding	944	0.0169492	4.53538e-05
PY17X_1112200	1	8	12	organism=Plasmodium_yoelii_yoelii_17X product=RNA pseudouridylate synthase, putative location=Py17X_11_v2:454119-483799(+) length=9786 sequence_SO=chromosome SO=protein_coding	9786	0.00122624	3.28127e-06
PY17X_1112400	1	3	6	organism=Plasmodium_yoelii_yoelii_17X product=EKC/KEOPS complex subunit CGI121, putative (CGI121) location=Py17X_11_v2:486684-487629(+) length=180 sequence_SO=chromosome SO=protein_coding	180	0.0333333	8.91959e-05
PY17X_1112500	1	27	98	organism=Plasmodium_yoelii_yoelii_17X product=inositol-3-phosphate synthase, putative (INO1) location=Py17X_11_v2:488225-490214(-) length=603 sequence_SO=chromosome SO=protein_coding	603	0.162521	0.000434885
PY17X_1112700	1	2	7	organism=Plasmodium_yoelii_yoelii_17X product=prefoldin subunit, putative location=Py17X_11_v2:494503-495672(+) length=119 sequence_SO=chromosome SO=protein_coding	119	0.0588235	0.000157405
PY17X_1112900	1	17	32	organism=Plasmodium_yoelii_yoelii_17X product=glutathione synthetase (GS) location=Py17X_11_v2:497096-498994(-) length=632 sequence_SO=chromosome SO=protein_coding	632	0.0506329	0.000135487
PY17X_1113300	1	4	5	organism=Plasmodium_yoelii_yoelii_17X product=conserved Plasmodium protein, unknown function location=Py17X_11_v2:507620-510379(-) length=794 sequence_SO=chromosome SO=protein_coding	794	0.00629723	1.68506e-05
PY17X_1113400	1	6	54	organism=Plasmodium_yoelii_yoelii_17X product=ras-related protein Rab-1B, putative (RAB1b) location=Py17X_11_v2:512767-514565(+) length=200 sequence_SO=chromosome SO=protein_coding	200	0.27	0.000722487
PY17X_1113500	1	11	43	organism=Plasmodium_yoelii_yoelii_17X product=orotate phosphoribosyltransferase, putative (OPRT) location=Py17X_11_v2:515435-516208(-) length=257 sequence_SO=chromosome SO=protein_coding	257	0.167315	0.000447715
PY17X_1113800	1	4	5	organism=Plasmodium_yoelii_yoelii_17X product=conserved Plasmodium protein, unknown function location=Py17X_11_v2:523260-524066(+) length=268 sequence_SO=chromosome SO=protein_coding	268	0.0186567	4.99231e-05
PY17X_1113900	1	5	5	organism=Plasmodium_yoelii_yoelii_17X product=conserved Plasmodium protein, unknown function location=Py17X_11_v2:524879-525971(-) length=251 sequence_SO=chromosome SO=protein_coding	251	0.0199203	5.33043e-05
PY17X_1114000	0.9995	4	7	organism=Plasmodium_yoelii_yoelii_17X product=conserved Plasmodium protein, unknown function location=Py17X_11_v2:527452-534562(+) length=2232 sequence_SO=chromosome SO=protein_coding	2232	0.0031362	8.39209e-06
PY17X_1114100	1	62	945	organism=Plasmodium_yoelii_yoelii_17X product=purine nucleoside phosphorylase, putative (PNP) location=Py17X_11_v2:535301-536035(-) length=244 sequence_SO=chromosome SO=protein_coding	244	3.87295	0.0103635
PY17X_1114300	1	2	2	organism=Plasmodium_yoelii_yoelii_17X product=mitochondrial import inner membrane translocase subunit TIM16, putative (PAM16) location=Py17X_11_v2:539604-540309(+) length=124 sequence_SO=chromosome SO=protein_coding	124	0.016129	4.31593e-05
PY17X_1114500	1	33	205	organism=Plasmodium_yoelii_yoelii_17X product=6-cysteine protein,secreted ookinete protein, putative (PSOP12) location=Py17X_11_v2:545524-547899(+) length=721 sequence_SO=chromosome SO=protein_coding	721	0.284327	0.000760825
PY17X_1114600	1	6	19	organism=Plasmodium_yoelii_yoelii_17X product=ras-related protein Rab-1A, putative (RAB1a) location=Py17X_11_v2:548436-549059(-) length=207 sequence_SO=chromosome SO=protein_coding	207	0.0917874	0.000245612
PY17X_1115400	0.9518	1	1	organism=Plasmodium_yoelii_yoelii_17X product=ribose 5-phosphate epimerase, putative location=Py17X_11_v2:569026-570288(-) length=238 sequence_SO=chromosome SO=protein_coding	238	0.00420168	1.12432e-05
PY17X_1116400	1	15	38	organism=Plasmodium_yoelii_yoelii_17X product=conserved Plasmodium protein, unknown function location=Py17X_11_v2:608457-613026(+) length=1150 sequence_SO=chromosome SO=protein_coding	1150	0.0330435	8.84203e-05
PY17X_1116500	1	2	10	organism=Plasmodium_yoelii_yoelii_17X product=glideosome-associated protein 40, putative (GAP40) location=Py17X_11_v2:613953-615329(-) length=458 sequence_SO=chromosome SO=protein_coding	458	0.0218341	5.84253e-05
PY17X_1116600	1	10	23	organism=Plasmodium_yoelii_yoelii_17X product=BolA-like protein, putative location=Py17X_11_v2:617957-618211(-) length=84 sequence_SO=chromosome SO=protein_coding	84	0.27381	0.000732681
PY17X_1116700	1	4	5	organism=Plasmodium_yoelii_yoelii_17X product=NLI interacting factor-like phosphatase, putative (NIF2) location=Py17X_11_v2:619815-620801(-) length=328 sequence_SO=chromosome SO=protein_coding	328	0.0152439	4.07908e-05
PY17X_1117000	0.9999	2	3	organism=Plasmodium_yoelii_yoelii_17X product=conserved Plasmodium protein, unknown function location=Py17X_11_v2:627887-628483(-) length=198 sequence_SO=chromosome SO=protein_coding	198	0.0151515	4.05436e-05
PY17X_1117500	1	14	58	organism=Plasmodium_yoelii_yoelii_17X product=malate:quinone oxidoreductase, putative location=Py17X_11_v2:644779-646341(+) length=520 sequence_SO=chromosome SO=protein_coding	520	0.111538	0.000298463
PY17X_1117700	1	14	35	organism=Plasmodium_yoelii_yoelii_17X product=mitochondrial import receptor subunit TOM40, putative location=Py17X_11_v2:652777-653967(-) length=396 sequence_SO=chromosome SO=protein_coding	396	0.0883838	0.000236504
PY17X_1117800	0.9999	3	4	organism=Plasmodium_yoelii_yoelii_17X product=AP-2 complex subunit alpha, putative location=Py17X_11_v2:656895-661403(+) length=1254 sequence_SO=chromosome SO=protein_coding	1254	0.00318979	8.53549e-06
PY17X_1117900	1	41	114	organism=Plasmodium_yoelii_yoelii_17X product=conserved Plasmodium protein, unknown function location=Py17X_11_v2:664480-666227(+) length=448 sequence_SO=chromosome SO=protein_coding	448	0.254464	0.000680915
PY17X_1118000	1	2	2	organism=Plasmodium_yoelii_yoelii_17X product=conserved Plasmodium protein, unknown function location=Py17X_11_v2:667999-668686(+) length=139 sequence_SO=chromosome SO=protein_coding	139	0.0143885	3.85018e-05
PY17X_1118100	1	31	666	organism=Plasmodium_yoelii_yoelii_17X product=histone H2A, putative (H2A) location=Py17X_11_v2:671119-671520(-) length=133 sequence_SO=chromosome SO=protein_coding	133	5.00752	0.0133995
PY17X_1118200	1	16	64	organism=Plasmodium_yoelii_yoelii_17X product=histone H3 variant, putative (H3.3) location=Py17X_11_v2:675956-676366(+) length=136 sequence_SO=chromosome SO=protein_coding	136	0.470588	0.00125924
PY17X_1118400	0.9999	2	4	organism=Plasmodium_yoelii_yoelii_17X product=conserved Plasmodium protein, unknown function location=Py17X_11_v2:682368-684362(+) length=664 sequence_SO=chromosome SO=protein_coding	664	0.0060241	1.61197e-05
PY17X_1118500	1	4	12	organism=Plasmodium_yoelii_yoelii_17X product=conserved Plasmodium protein, unknown function location=Py17X_11_v2:684783-685256(-) length=157 sequence_SO=chromosome SO=protein_coding	157	0.0764331	0.000204526
PY17X_1118600	1	5	35	organism=Plasmodium_yoelii_yoelii_17X product=ribosomal protein L27a, putative location=Py17X_11_v2:688033-688664(+) length=148 sequence_SO=chromosome SO=protein_coding	148	0.236486	0.000632809
PY17X_1118800	1	16	75	organism=Plasmodium_yoelii_yoelii_17X product=malate dehydrogenase, putative (MDH) location=Py17X_11_v2:693342-694283(+) length=313 sequence_SO=chromosome SO=protein_coding	313	0.239617	0.000641185
PY17X_1118900	1	3	7	organism=Plasmodium_yoelii_yoelii_17X product=rhomboid protease ROM10, putative location=Py17X_11_v2:694989-696724(-) length=275 sequence_SO=chromosome SO=protein_coding	275	0.0254545	6.81132e-05
PY17X_1119500	0.9995	3	3	organism=Plasmodium_yoelii_yoelii_17X product=conserved Plasmodium protein, unknown function location=Py17X_11_v2:716204-719415(+) length=1030 sequence_SO=chromosome SO=protein_coding	1030	0.00291262	7.79382e-06
PY17X_1119700	1	53	355	organism=Plasmodium_yoelii_yoelii_17X product=cell division cycle protein 48 homologue, putative location=Py17X_11_v2:731695-734298(-) length=815 sequence_SO=chromosome SO=protein_coding	815	0.435583	0.00116557
PY17X_1119800	1	20	47	organism=Plasmodium_yoelii_yoelii_17X product=acyl-CoA synthetase, putative location=Py17X_11_v2:736056-740174(-) length=1372 sequence_SO=chromosome SO=protein_coding	1372	0.0342566	9.16663e-05
PY17X_1119900	0.9057	2	2	organism=Plasmodium_yoelii_yoelii_17X product=conserved Plasmodium protein, unknown function location=Py17X_11_v2:741127-743328(+) length=733 sequence_SO=chromosome SO=protein_coding	733	0.00272851	7.30116e-06
PY17X_1120200	1	4	6	organism=Plasmodium_yoelii_yoelii_17X product=splicing factor 3A subunit 2, putative (SF3A2) location=Py17X_11_v2:754973-755668(+) length=231 sequence_SO=chromosome SO=protein_coding	231	0.025974	6.95033e-05
PY17X_1120400	1	5	9	organism=Plasmodium_yoelii_yoelii_17X product=conserved Plasmodium protein, unknown function location=Py17X_11_v2:759398-759919(+) length=128 sequence_SO=chromosome SO=protein_coding	128	0.0703125	0.000188148
PY17X_1120800	0.9916	1	3	organism=Plasmodium_yoelii_yoelii_17X product=cleavage stimulation factor subunit 1, putative location=Py17X_11_v2:768476-770266(+) length=596 sequence_SO=chromosome SO=protein_coding	596	0.00503356	1.34692e-05
PY17X_1121500	1	11	37	organism=Plasmodium_yoelii_yoelii_17X product=pyridoxine biosynthesis protein PDX1, putative (PDX1) location=Py17X_11_v2:783741-784634(-) length=297 sequence_SO=chromosome SO=protein_coding	297	0.124579	0.000333358
PY17X_1121600	1	16	31	organism=Plasmodium_yoelii_yoelii_17X product=conserved Plasmodium protein, unknown function location=Py17X_11_v2:786064-788082(+) length=672 sequence_SO=chromosome SO=protein_coding	672	0.046131	0.000123441
PY17X_1122100	1	10	92	organism=Plasmodium_yoelii_yoelii_17X product=nascent polypeptide associated complex alpha chain, putative location=Py17X_11_v2:803431-804217(+) length=185 sequence_SO=chromosome SO=protein_coding	185	0.497297	0.00133071
PY17X_1122200	1	26	37	organism=Plasmodium_yoelii_yoelii_17X product=signal recognition particle subunit SRP68, putative (SRP68) location=Py17X_11_v2:805091-807247(-) length=718 sequence_SO=chromosome SO=protein_coding	718	0.051532	0.000137893
PY17X_1122500	1	6	13	organism=Plasmodium_yoelii_yoelii_17X product=radical SAM protein, putative location=Py17X_11_v2:816040-818493(-) length=817 sequence_SO=chromosome SO=protein_coding	817	0.0159119	4.25782e-05
PY17X_1122700	0.9518	1	1	organism=Plasmodium_yoelii_yoelii_17X product=conserved Plasmodium protein, unknown function location=Py17X_11_v2:823262-823633(+) length=123 sequence_SO=chromosome SO=protein_coding	123	0.00813008	2.17551e-05
PY17X_1122800	0.9518	1	3	organism=Plasmodium_yoelii_yoelii_17X product=RNA methyltransferase, putative location=Py17X_11_v2:824052-825431(-) length=459 sequence_SO=chromosome SO=protein_coding	459	0.00653595	1.74894e-05
PY17X_1122900	1	6	39	organism=Plasmodium_yoelii_yoelii_17X product=conserved Plasmodium protein, unknown function location=Py17X_11_v2:826251-826951(+) length=96 sequence_SO=chromosome SO=protein_coding	96	0.40625	0.00108707
PY17X_1123100	1	35	121	organism=Plasmodium_yoelii_yoelii_17X product=leucine--tRNA ligase, putative location=Py17X_11_v2:830938-834774(+) length=1278 sequence_SO=chromosome SO=protein_coding	1278	0.0946792	0.00025335
PY17X_1123400	1	5	8	organism=Plasmodium_yoelii_yoelii_17X product=coronin binding protein, putative location=Py17X_11_v2:850011-854492(-) length=786 sequence_SO=chromosome SO=protein_coding	786	0.0101781	2.72354e-05
PY17X_1123800	1	5	6	organism=Plasmodium_yoelii_yoelii_17X product=superoxide dismutase [Fe], putative (SOD2) location=Py17X_11_v2:863369-865671(-) length=269 sequence_SO=chromosome SO=protein_coding	269	0.0223048	5.9685e-05
PY17X_1123900	1	6	13	organism=Plasmodium_yoelii_yoelii_17X product=conserved Plasmodium protein, unknown function location=Py17X_11_v2:867187-869191(+) length=605 sequence_SO=chromosome SO=protein_coding	605	0.0214876	5.74982e-05
PY17X_1124100	0.9891	1	1	organism=Plasmodium_yoelii_yoelii_17X product=tyrosine kinase-like protein, putative (TKL4) location=Py17X_11_v2:873571-879708(-) length=2045 sequence_SO=chromosome SO=protein_coding	2045	0.000488998	1.3085e-06
PY17X_1124200	0.9997	2	3	organism=Plasmodium_yoelii_yoelii_17X product=ribonuclease H2 subunit A, putative location=Py17X_11_v2:884285-885151(+) length=288 sequence_SO=chromosome SO=protein_coding	288	0.0104167	2.78737e-05
PY17X_1124300	1	43	300	organism=Plasmodium_yoelii_yoelii_17X product=hexokinase, putative location=Py17X_11_v2:887321-888805(+) length=494 sequence_SO=chromosome SO=protein_coding	494	0.607287	0.00162503
PY17X_1124700	0.9999	2	2	organism=Plasmodium_yoelii_yoelii_17X product=conserved Plasmodium protein, unknown function location=Py17X_11_v2:896313-898301(-) length=662 sequence_SO=chromosome SO=protein_coding	662	0.00302115	8.08422e-06
PY17X_1124900	1	25	85	organism=Plasmodium_yoelii_yoelii_17X product=SNF2 helicase, putative (ISWI) location=Py17X_11_v2:904211-912023(+) length=2569 sequence_SO=chromosome SO=protein_coding	2569	0.0330868	8.85362e-05
PY17X_1125000	1	4	6	organism=Plasmodium_yoelii_yoelii_17X product=N-acetylglucosaminylphosphatidylinositol deacetylase, putative location=Py17X_11_v2:913359-914643(-) length=246 sequence_SO=chromosome SO=protein_coding	246	0.0243902	6.52653e-05
PY17X_1125300	1	4	11	organism=Plasmodium_yoelii_yoelii_17X product=sphingomyelin synthase 1, putative (SMS1) location=Py17X_11_v2:925324-926968(+) length=395 sequence_SO=chromosome SO=protein_coding	395	0.0278481	7.45181e-05
PY17X_1125700	1	7	12	organism=Plasmodium_yoelii_yoelii_17X product=conserved Plasmodium protein, unknown function location=Py17X_11_v2:937171-938286(-) length=371 sequence_SO=chromosome SO=protein_coding	371	0.032345	8.65513e-05
PY17X_1126000	1	4	10	organism=Plasmodium_yoelii_yoelii_17X product=conserved Plasmodium protein, unknown function location=Py17X_11_v2:945714-946004(-) length=96 sequence_SO=chromosome SO=protein_coding	96	0.104167	0.000278737
PY17X_1126200	1	6	11	organism=Plasmodium_yoelii_yoelii_17X product=conserved Plasmodium protein, unknown function location=Py17X_11_v2:949993-954603(-) length=1536 sequence_SO=chromosome SO=protein_coding	1536	0.00716146	1.91632e-05
PY17X_1126300	1	7	13	organism=Plasmodium_yoelii_yoelii_17X product=oxidoreductase, putative location=Py17X_11_v2:955738-958112(+) length=385 sequence_SO=chromosome SO=protein_coding	385	0.0337662	9.03543e-05
PY17X_1126400	1	2	4	organism=Plasmodium_yoelii_yoelii_17X product=conserved Plasmodium protein, unknown function location=Py17X_11_v2:958195-959346(-) length=383 sequence_SO=chromosome SO=protein_coding	383	0.0104439	2.79465e-05
PY17X_1126900	1	6	17	organism=Plasmodium_yoelii_yoelii_17X product=conserved Plasmodium protein, unknown function location=Py17X_11_v2:973185-974291(+) length=368 sequence_SO=chromosome SO=protein_coding	368	0.0461957	0.000123614
PY17X_1127000	1	105	1794	organism=Plasmodium_yoelii_yoelii_17X product=pyruvate kinase, putative location=Py17X_11_v2:977080-979333(+) length=511 sequence_SO=chromosome SO=protein_coding	511	3.51076	0.00939437
PY17X_1127600	0.9518	1	1	organism=Plasmodium_yoelii_yoelii_17X product=mitochondrial import inner membrane translocase subunit TIM22, putative (TIM22) location=Py17X_11_v2:994665-995210(-) length=181 sequence_SO=chromosome SO=protein_coding	181	0.00552486	1.47838e-05
PY17X_1127700	1	28	310	organism=Plasmodium_yoelii_yoelii_17X product=protein DJ-1, putative (DJ1) location=Py17X_11_v2:995993-997059(-) length=189 sequence_SO=chromosome SO=protein_coding	189	1.64021	0.004389
PY17X_1127900	1	17	62	organism=Plasmodium_yoelii_yoelii_17X product=transportin, putative location=Py17X_11_v2:1002467-1005967(+) length=1166 sequence_SO=chromosome SO=protein_coding	1166	0.0531732	0.000142285
PY17X_1128000	1	7	10	organism=Plasmodium_yoelii_yoelii_17X product=acetyl-CoA synthetase, putative (ACS) location=Py17X_11_v2:1008110-1010965(-) length=951 sequence_SO=chromosome SO=protein_coding	951	0.0105152	2.81375e-05
PY17X_1128200	1	6	7	organism=Plasmodium_yoelii_yoelii_17X product=6-pyruvoyltetrahydropterin synthase, putative location=Py17X_11_v2:1014695-1015213(+) length=172 sequence_SO=chromosome SO=protein_coding	172	0.0406977	0.000108902
PY17X_1128400	0.9518	1	1	organism=Plasmodium_yoelii_yoelii_17X product=eukaryotic translation initiation factor 2-alpha kinase, putative (PK4) location=Py17X_11_v2:1046717-1054477(+) length=2586 sequence_SO=chromosome SO=protein_coding	2586	0.000386698	1.03476e-06
PY17X_1128500	1	5	55	organism=Plasmodium_yoelii_yoelii_17X product=choline/ethanolaminephosphotransferase (CEPT) location=Py17X_11_v2:1055581-1058075(-) length=390 sequence_SO=chromosome SO=protein_coding	390	0.141026	0.000377367
PY17X_1128800	1	2	2	organism=Plasmodium_yoelii_yoelii_17X product=conserved Plasmodium protein, unknown function location=Py17X_11_v2:1064679-1066387(-) length=385 sequence_SO=chromosome SO=protein_coding	385	0.00519481	1.39007e-05
PY17X_1129100	0.9383	1	1	organism=Plasmodium_yoelii_yoelii_17X product=conserved Plasmodium protein, unknown function location=Py17X_11_v2:1073129-1074001(-) length=290 sequence_SO=chromosome SO=protein_coding	290	0.00344828	9.22716e-06
PY17X_1129200	1	20	87	organism=Plasmodium_yoelii_yoelii_17X product=nicotinate phosphoribosyltransferase, putative (NAPRT) location=Py17X_11_v2:1074644-1076656(-) length=670 sequence_SO=chromosome SO=protein_coding	670	0.129851	0.000347465
PY17X_1129300	1	19	41	organism=Plasmodium_yoelii_yoelii_17X product=DnaJ protein, putative location=Py17X_11_v2:1078146-1079285(-) length=379 sequence_SO=chromosome SO=protein_coding	379	0.108179	0.000289475
PY17X_1129700	1	6	7	organism=Plasmodium_yoelii_yoelii_17X product=RNA-binding protein, putative location=Py17X_11_v2:1092707-1094314(+) length=535 sequence_SO=chromosome SO=protein_coding	535	0.0130841	3.50115e-05
PY17X_1129800	0.9848	2	2	organism=Plasmodium_yoelii_yoelii_17X product=amino acid transporter, putative (AAT1) location=Py17X_11_v2:1095551-1097520(-) length=626 sequence_SO=chromosome SO=protein_coding	626	0.00319489	8.54913e-06
PY17X_1129900	0.9518	1	1	organism=Plasmodium_yoelii_yoelii_17X product=conserved Plasmodium protein, unknown function location=Py17X_11_v2:1098819-1099665(+) length=241 sequence_SO=chromosome SO=protein_coding	241	0.00414938	1.11032e-05
PY17X_1130000	0.9473	1	1	organism=Plasmodium_yoelii_yoelii_17X product=SET domain protein, putative location=Py17X_11_v2:1101795-1121018(+) length=6195 sequence_SO=chromosome SO=protein_coding	6195	0.000161421	4.31941e-07
PY17X_1130100	0.9871	2	2	organism=Plasmodium_yoelii_yoelii_17X product=cullin-like protein, putative location=Py17X_11_v2:1121688-1125088(-) length=1011 sequence_SO=chromosome SO=protein_coding	1011	0.00197824	5.29352e-06
PY17X_1130200	0.9473	1	2	organism=Plasmodium_yoelii_yoelii_17X product=phosphatidylinositol/phosphatidylcholine transfer protein, putative location=Py17X_11_v2:1127136-1128412(+) length=322 sequence_SO=chromosome SO=protein_coding	322	0.00621118	1.66204e-05
PY17X_1130600	1	5	9	organism=Plasmodium_yoelii_yoelii_17X product=DNA polymerase epsilon, catalytic subunit a, putative location=Py17X_11_v2:1137280-1146202(-) length=2818 sequence_SO=chromosome SO=protein_coding	2818	0.00319375	8.54609e-06
PY17X_1131100	1	7	8	organism=Plasmodium_yoelii_yoelii_17X product=ATP-dependent RNA helicase HAS1, putative (HAS1) location=Py17X_11_v2:1160240-1162581(-) length=680 sequence_SO=chromosome SO=protein_coding	680	0.0117647	3.14809e-05
PY17X_1131600	1	8	24	organism=Plasmodium_yoelii_yoelii_17X product=ER lumen protein retaining receptor, putative (ERD2) location=Py17X_11_v2:1179306-1180371(-) length=221 sequence_SO=chromosome SO=protein_coding	221	0.108597	0.000290593
PY17X_1131700	1	2	15	organism=Plasmodium_yoelii_yoelii_17X product=conserved Plasmodium protein, unknown function location=Py17X_11_v2:1182985-1183491(+) length=168 sequence_SO=chromosome SO=protein_coding	168	0.0892857	0.000238918
PY17X_1131800	1	13	26	organism=Plasmodium_yoelii_yoelii_17X product=proteasome subunit alpha type-4, putative location=Py17X_11_v2:1184289-1185149(-) length=246 sequence_SO=chromosome SO=protein_coding	246	0.105691	0.000282816
PY17X_1131900	1	20	75	organism=Plasmodium_yoelii_yoelii_17X product=proteasome subunit alpha type-7, putative location=Py17X_11_v2:1186698-1187832(+) length=241 sequence_SO=chromosome SO=protein_coding	241	0.311203	0.000832742
PY17X_1132200	1	6	9	organism=Plasmodium_yoelii_yoelii_17X product=inositol-polyphosphate 5-phosphatase, putative location=Py17X_11_v2:1192757-1195201(-) length=814 sequence_SO=chromosome SO=protein_coding	814	0.0110565	2.95859e-05
PY17X_1132300	1	7	14	organism=Plasmodium_yoelii_yoelii_17X product=methyltransferase, putative location=Py17X_11_v2:1196344-1199505(-) length=991 sequence_SO=chromosome SO=protein_coding	991	0.0141271	3.78025e-05
PY17X_1132400	1	2	6	organism=Plasmodium_yoelii_yoelii_17X product=V-type proton ATPase 21 kDa proteolipid subunit, putative location=Py17X_11_v2:1201092-1202278(-) length=181 sequence_SO=chromosome SO=protein_coding	181	0.0331492	8.87031e-05
PY17X_1132500	1	17	52	organism=Plasmodium_yoelii_yoelii_17X product=adenylosuccinate synthetase, putative (ADSS) location=Py17X_11_v2:1205070-1206523(+) length=439 sequence_SO=chromosome SO=protein_coding	439	0.118451	0.00031696
PY17X_1132600	1	10	16	organism=Plasmodium_yoelii_yoelii_17X product=60S ribosomal protein L7-2, putative location=Py17X_11_v2:1207229-1208332(-) length=255 sequence_SO=chromosome SO=protein_coding	255	0.0627451	0.000167898
PY17X_1133000	1	6	11	organism=Plasmodium_yoelii_yoelii_17X product=DNA replication licensing factor MCM6, putative (MCM6) location=Py17X_11_v2:1218642-1221467(+) length=941 sequence_SO=chromosome SO=protein_coding	941	0.0116897	3.12802e-05
PY17X_1133200	0.9977	2	2	organism=Plasmodium_yoelii_yoelii_17X product=histone-lysine N-methyltransferase, putative location=Py17X_11_v2:1225546-1227081(+) length=511 sequence_SO=chromosome SO=protein_coding	511	0.00391389	1.04731e-05
PY17X_1133400	1	17	58	organism=Plasmodium_yoelii_yoelii_17X product=serine/threonine protein phosphatase 5, putative (PP5) location=Py17X_11_v2:1229638-1231728(+) length=696 sequence_SO=chromosome SO=protein_coding	696	0.0833333	0.00022299
PY17X_1133600	1	4	6	organism=Plasmodium_yoelii_yoelii_17X product=splicing factor 3B subunit 5, putative (SF3B5) location=Py17X_11_v2:1242670-1243428(+) length=85 sequence_SO=chromosome SO=protein_coding	85	0.0705882	0.000188885
PY17X_1134000	0.9518	1	1	organism=Plasmodium_yoelii_yoelii_17X product=mitochondrial import inner membrane translocase subunit TIM23, putative (TIM23) location=Py17X_11_v2:1255588-1256361(-) length=167 sequence_SO=chromosome SO=protein_coding	167	0.00598802	1.60232e-05
PY17X_1134100	1	7	12	organism=Plasmodium_yoelii_yoelii_17X product=ubiquitin-conjugating enzyme, putative location=Py17X_11_v2:1259050-1260539(+) length=202 sequence_SO=chromosome SO=protein_coding	202	0.0594059	0.000158963
PY17X_1134700	1	2	2	organism=Plasmodium_yoelii_yoelii_17X product=cdc2-related kinase 2 (CRK2) location=Py17X_11_v2:1287625-1289177(-) length=288 sequence_SO=chromosome SO=protein_coding	288	0.00694444	1.85825e-05
PY17X_1134900	1	111	3118	organism=Plasmodium_yoelii_yoelii_17X product=elongation factor 1-alpha, putative location=Py17X_11_v2:1290945-1292276(+) length=443 sequence_SO=chromosome SO=protein_coding	443	7.03837	0.0188338
PY17X_1135500	1	13	34	organism=Plasmodium_yoelii_yoelii_17X product=U3 snoRNA-associated small subunit rRNA processing protein, putative location=Py17X_11_v2:1307800-1311967(-) length=1246 sequence_SO=chromosome SO=protein_coding	1246	0.0272873	7.30175e-05
PY17X_1135600	1	32	133	organism=Plasmodium_yoelii_yoelii_17X product=TCP-1/cpn60 chaperonin, putative location=Py17X_11_v2:1313141-1315528(+) length=529 sequence_SO=chromosome SO=protein_coding	529	0.251418	0.000672763
PY17X_1135700	1	11	13	organism=Plasmodium_yoelii_yoelii_17X product=pyrroline-5-carboxylate reductase, putative location=Py17X_11_v2:1316701-1318265(+) length=260 sequence_SO=chromosome SO=protein_coding	260	0.05	0.000133794
PY17X_1135900	1	5	8	organism=Plasmodium_yoelii_yoelii_17X product=conserved Plasmodium protein, unknown function location=Py17X_11_v2:1326146-1328431(-) length=761 sequence_SO=chromosome SO=protein_coding	761	0.0105125	2.81301e-05
PY17X_1136000	0.9907	2	2	organism=Plasmodium_yoelii_yoelii_17X product=conserved Plasmodium protein, unknown function location=Py17X_11_v2:1329645-1333985(+) length=1446 sequence_SO=chromosome SO=protein_coding	1446	0.00138313	3.70107e-06
PY17X_1136200	1	3	7	organism=Plasmodium_yoelii_yoelii_17X product=conserved Plasmodium protein, unknown function location=Py17X_11_v2:1337338-1338271(+) length=136 sequence_SO=chromosome SO=protein_coding	136	0.0514706	0.000137729
PY17X_1136300	1	6	13	organism=Plasmodium_yoelii_yoelii_17X product=zinc finger protein, putative location=Py17X_11_v2:1338847-1340562(+) length=571 sequence_SO=chromosome SO=protein_coding	571	0.0227671	6.09219e-05
PY17X_1136500	1	5	110	organism=Plasmodium_yoelii_yoelii_17X product=HVA22-like protein, putative location=Py17X_11_v2:1346355-1346816(-) length=153 sequence_SO=chromosome SO=protein_coding	153	0.718954	0.00192383
PY17X_1136600	1	17	92	organism=Plasmodium_yoelii_yoelii_17X product=40S ribosomal protein S15, putative (RPS15) location=Py17X_11_v2:1350675-1351130(+) length=151 sequence_SO=chromosome SO=protein_coding	151	0.609272	0.00163034
PY17X_1136700	1	3	5	organism=Plasmodium_yoelii_yoelii_17X product=GTP-binding protein, putative location=Py17X_11_v2:1351626-1354677(-) length=367 sequence_SO=chromosome SO=protein_coding	367	0.013624	3.64561e-05
PY17X_1136800	1	24	49	organism=Plasmodium_yoelii_yoelii_17X product=conserved Plasmodium protein, unknown function location=Py17X_11_v2:1355503-1364679(-) length=3058 sequence_SO=chromosome SO=protein_coding	3058	0.0160235	4.2877e-05
PY17X_1137200	1	21	58	organism=Plasmodium_yoelii_yoelii_17X product=RNA-binding protein, putative location=Py17X_11_v2:1377142-1378829(-) length=511 sequence_SO=chromosome SO=protein_coding	511	0.113503	0.00030372
PY17X_1137700	1	4	7	organism=Plasmodium_yoelii_yoelii_17X product=conserved Plasmodium protein, unknown function location=Py17X_11_v2:1402744-1403277(-) length=177 sequence_SO=chromosome SO=protein_coding	177	0.039548	0.000105826
PY17X_1137800	1	2	3	organism=Plasmodium_yoelii_yoelii_17X product=RNA-binding protein, putative location=Py17X_11_v2:1404321-1405531(-) length=180 sequence_SO=chromosome SO=protein_coding	180	0.0166667	4.45979e-05
PY17X_1137900	1	10	14	organism=Plasmodium_yoelii_yoelii_17X product=conserved Plasmodium protein, unknown function location=Py17X_11_v2:1406282-1407682(-) length=256 sequence_SO=chromosome SO=protein_coding	256	0.0546875	0.000146337
PY17X_1138400	1	79	371	organism=Plasmodium_yoelii_yoelii_17X product=falcilysin, putative (FLN) location=Py17X_11_v2:1432747-1436196(+) length=1149 sequence_SO=chromosome SO=protein_coding	1149	0.322889	0.000864012
PY17X_1138500	0.9518	1	5	organism=Plasmodium_yoelii_yoelii_17X product=protein arginine N-methyltransferase 5, putative (PRMT5) location=Py17X_11_v2:1436840-1439029(-) length=729 sequence_SO=chromosome SO=protein_coding	729	0.00685871	1.83531e-05
PY17X_1138600	1	18	88	organism=Plasmodium_yoelii_yoelii_17X product=protein transport protein Sec24A, putative (SEC24A) location=Py17X_11_v2:1442069-1445745(+) length=942 sequence_SO=chromosome SO=protein_coding	942	0.0934183	0.000249976
PY17X_1139000	1	2	3	organism=Plasmodium_yoelii_yoelii_17X product=conserved Plasmodium protein, unknown function location=Py17X_11_v2:1458330-1458734(-) length=134 sequence_SO=chromosome SO=protein_coding	134	0.0223881	5.99077e-05
PY17X_1139200	1	90	585	organism=Plasmodium_yoelii_yoelii_17X product=conserved Plasmodium protein, unknown function location=Py17X_11_v2:1462873-1470993(+) length=2605 sequence_SO=chromosome SO=protein_coding	2605	0.224568	0.000600917
PY17X_1139300	1	22	84	organism=Plasmodium_yoelii_yoelii_17X product=proliferating cell nuclear antigen, putative (PCNA) location=Py17X_11_v2:1471687-1472511(-) length=274 sequence_SO=chromosome SO=protein_coding	274	0.306569	0.000820342
PY17X_1139400	1	5	9	organism=Plasmodium_yoelii_yoelii_17X product=conserved Plasmodium protein, unknown function location=Py17X_11_v2:1475520-1476116(+) length=198 sequence_SO=chromosome SO=protein_coding	198	0.0454545	0.000121631
PY17X_1139600	1	23	52	organism=Plasmodium_yoelii_yoelii_17X product=RuvB-like helicase 3, putative (RUVB3) location=Py17X_11_v2:1480494-1481921(-) length=475 sequence_SO=chromosome SO=protein_coding	475	0.109474	0.000292938
PY17X_1139700	1	3	4	organism=Plasmodium_yoelii_yoelii_17X product=conserved Plasmodium protein, unknown function location=Py17X_11_v2:1483451-1484032(+) length=193 sequence_SO=chromosome SO=protein_coding	193	0.0207254	5.54586e-05
PY17X_1140500	0.9518	1	2	organism=Plasmodium_yoelii_yoelii_17X product=conserved Plasmodium protein, unknown function location=Py17X_11_v2:1522457-1525678(+) length=986 sequence_SO=chromosome SO=protein_coding	986	0.0020284	5.42774e-06
PY17X_1140800	1	7	10	organism=Plasmodium_yoelii_yoelii_17X product=polyubiquitin binding protein, putative (DOA1) location=Py17X_11_v2:1529515-1532211(-) length=849 sequence_SO=chromosome SO=protein_coding	849	0.0117786	3.1518e-05
PY17X_1141000	0.9518	1	1	organism=Plasmodium_yoelii_yoelii_17X product=conserved Plasmodium protein, unknown function location=Py17X_11_v2:1536292-1536834(-) length=180 sequence_SO=chromosome SO=protein_coding	180	0.00555556	1.4866e-05
PY17X_1141300	1	8	88	organism=Plasmodium_yoelii_yoelii_17X product=conserved Plasmodium protein, unknown function location=Py17X_11_v2:1546089-1546628(+) length=179 sequence_SO=chromosome SO=protein_coding	179	0.49162	0.00131551
PY17X_1141400	0.9971	2	2	organism=Plasmodium_yoelii_yoelii_17X product=conserved Plasmodium protein, unknown function location=Py17X_11_v2:1548817-1551144(+) length=775 sequence_SO=chromosome SO=protein_coding	775	0.00258065	6.90549e-06
PY17X_1141800	1	4	8	organism=Plasmodium_yoelii_yoelii_17X product=exosome complex component RRP45, putative (RRP45) location=Py17X_11_v2:1575297-1576844(+) length=515 sequence_SO=chromosome SO=protein_coding	515	0.015534	4.1567e-05
PY17X_1142000	1	4	8	organism=Plasmodium_yoelii_yoelii_17X product=DNA-directed RNA polymerase II, putative location=Py17X_11_v2:1580785-1582255(-) length=205 sequence_SO=chromosome SO=protein_coding	205	0.0390244	0.000104424
PY17X_1142700	1	7	11	organism=Plasmodium_yoelii_yoelii_17X product=aminomethyltransferase, putative location=Py17X_11_v2:1595193-1596675(+) length=399 sequence_SO=chromosome SO=protein_coding	399	0.0275689	7.3771e-05
PY17X_1142900	1	2	5	organism=Plasmodium_yoelii_yoelii_17X product=SNARE associated Golgi protein, putative location=Py17X_11_v2:1600671-1602260(-) length=379 sequence_SO=chromosome SO=protein_coding	379	0.0131926	3.53018e-05
PY17X_1143100	1	11	113	organism=Plasmodium_yoelii_yoelii_17X product=ubiquitin-60S ribosomal protein L40, putative location=Py17X_11_v2:1607957-1608743(-) length=128 sequence_SO=chromosome SO=protein_coding	128	0.882812	0.0023623
PY17X_1143400	0.9383	1	1	organism=Plasmodium_yoelii_yoelii_17X product=conserved Plasmodium protein, unknown function location=Py17X_11_v2:1613843-1614286(+) length=147 sequence_SO=chromosome SO=protein_coding	147	0.00680272	1.82032e-05
PY17X_1143500	1	5	6	organism=Plasmodium_yoelii_yoelii_17X product=conserved Plasmodium protein, unknown function location=Py17X_11_v2:1614741-1626103(-) length=3390 sequence_SO=chromosome SO=protein_coding	3390	0.00176991	4.73606e-06
PY17X_1143700	1	8	16	organism=Plasmodium_yoelii_yoelii_17X product=nucleoside diphosphate kinase b, putative location=Py17X_11_v2:1635053-1635502(+) length=149 sequence_SO=chromosome SO=protein_coding	149	0.107383	0.000287342
PY17X_1143800	1	12	24	organism=Plasmodium_yoelii_yoelii_17X product=signal recognition particle receptor alpha subunit, putative location=Py17X_11_v2:1636691-1638265(-) length=524 sequence_SO=chromosome SO=protein_coding	524	0.0458015	0.000122559
PY17X_1144100	1	6	11	organism=Plasmodium_yoelii_yoelii_17X product=conserved Plasmodium protein, unknown function location=Py17X_11_v2:1647854-1650367(+) length=597 sequence_SO=chromosome SO=protein_coding	597	0.0184255	4.93043e-05
PY17X_1144200	1	3	6	organism=Plasmodium_yoelii_yoelii_17X product=suppressor of kinetochore protein 1, putative (SKP1) location=Py17X_11_v2:1651637-1652713(-) length=162 sequence_SO=chromosome SO=protein_coding	162	0.037037	9.91065e-05
PY17X_1144300	0.9999	2	2	organism=Plasmodium_yoelii_yoelii_17X product=U1 small nuclear ribonucleoprotein, putative location=Py17X_11_v2:1653906-1655000(+) length=364 sequence_SO=chromosome SO=protein_coding	364	0.00549451	1.47026e-05
PY17X_1144700	1	2	3	organism=Plasmodium_yoelii_yoelii_17X product=NADH-cytochrome b5 reductase, putative location=Py17X_11_v2:1664784-1665967(+) length=356 sequence_SO=chromosome SO=protein_coding	356	0.00842697	2.25495e-05
PY17X_1144800	1	3	4	organism=Plasmodium_yoelii_yoelii_17X product=ribosome biogenesis protein MRT4, putative location=Py17X_11_v2:1666714-1667848(-) length=224 sequence_SO=chromosome SO=protein_coding	224	0.0178571	4.77835e-05
PY17X_1144900	1	29	105	organism=Plasmodium_yoelii_yoelii_17X product=alanine--tRNA ligase, putative (AlaRS) location=Py17X_11_v2:1668910-1672566(+) length=1218 sequence_SO=chromosome SO=protein_coding	1218	0.0862069	0.000230679
PY17X_1145300	1	8	24	organism=Plasmodium_yoelii_yoelii_17X product=26S proteasome regulatory subunit RPN11, putative (RPN11) location=Py17X_11_v2:1682333-1683587(-) length=311 sequence_SO=chromosome SO=protein_coding	311	0.0771704	0.000206499
PY17X_1145400	1	17	48	organism=Plasmodium_yoelii_yoelii_17X product=RNAse L inhibitor protein, putative location=Py17X_11_v2:1685367-1687421(-) length=619 sequence_SO=chromosome SO=protein_coding	619	0.0775444	0.000207499
PY17X_1145800	0.9518	1	2	organism=Plasmodium_yoelii_yoelii_17X product=mitochondrial import inner membrane translocase subunit TIM9, putative (TIM9) location=Py17X_11_v2:1697266-1697544(-) length=92 sequence_SO=chromosome SO=protein_coding	92	0.0217391	5.81712e-05
PY17X_1146100	0.9518	1	1	organism=Plasmodium_yoelii_yoelii_17X product=conserved Plasmodium protein, unknown function location=Py17X_11_v2:1708145-1709711(+) length=366 sequence_SO=chromosome SO=protein_coding	366	0.00273224	7.31114e-06
PY17X_1146600	0.9473	1	1	organism=Plasmodium_yoelii_yoelii_17X product=conserved Plasmodium protein, unknown function location=Py17X_11_v2:1727403-1735581(+) length=2674 sequence_SO=chromosome SO=protein_coding	2674	0.000373972	1.0007e-06
PY17X_1146800	1	8	15	organism=Plasmodium_yoelii_yoelii_17X product=conserved Plasmodium protein, unknown function location=Py17X_11_v2:1739549-1742915(+) length=1060 sequence_SO=chromosome SO=protein_coding	1060	0.0141509	3.78662e-05
PY17X_1147000	1	7	13	organism=Plasmodium_yoelii_yoelii_17X product=U2 small nuclear ribonucleoprotein A', putative location=Py17X_11_v2:1747745-1748799(-) length=175 sequence_SO=chromosome SO=protein_coding	175	0.0742857	0.000198779
PY17X_1147600	1	9	46	organism=Plasmodium_yoelii_yoelii_17X product=conserved rodent malaria protein, unknown function location=Py17X_11_v2:1755672-1756524(+) length=166 sequence_SO=chromosome SO=protein_coding	166	0.277108	0.000741508
PY17X_1147700	1	17	78	organism=Plasmodium_yoelii_yoelii_17X product=conserved rodent malaria protein, unknown function location=Py17X_11_v2:1757755-1758874(+) length=286 sequence_SO=chromosome SO=protein_coding	286	0.272727	0.000729785
PY17X_1147800	1	4	6	organism=Plasmodium_yoelii_yoelii_17X product=conserved rodent malaria protein, unknown function location=Py17X_11_v2:1760268-1762639(-) length=732 sequence_SO=chromosome SO=protein_coding	732	0.00819672	2.19334e-05
PY17X_1148900	1	2	2	organism=Plasmodium_yoelii_yoelii_17X product=fam-b protein location=Py17X_11_v2:1801024-1801968(+) length=255 sequence_SO=chromosome SO=protein_coding	255	0.00784314	2.09873e-05
PY17X_1203500	1	5	9	organism=Plasmodium_yoelii_yoelii_17X product=fam-b protein location=Py17X_12_v2:124527-125497(-) length=265 sequence_SO=chromosome SO=protein_coding	265	0.0339623	9.08788e-05
PY17X_1203900	1	3	5	organism=Plasmodium_yoelii_yoelii_17X product=RNA-binding protein, putative location=Py17X_12_v2:145764-148161(+) length=248 sequence_SO=chromosome SO=protein_coding	248	0.0201613	5.39491e-05
PY17X_1204400	1	6	12	organism=Plasmodium_yoelii_yoelii_17X product=conserved Plasmodium protein, unknown function location=Py17X_12_v2:164065-164963(+) length=127 sequence_SO=chromosome SO=protein_coding	127	0.0944882	0.000252839
PY17X_1204600	1	3	9	organism=Plasmodium_yoelii_yoelii_17X product=conserved Plasmodium protein, unknown function location=Py17X_12_v2:171855-172560(+) length=94 sequence_SO=chromosome SO=protein_coding	94	0.0957447	0.000256201
PY17X_1205000	1	6	20	organism=Plasmodium_yoelii_yoelii_17X product=40S ribosomal protein S20e, putative location=Py17X_12_v2:184458-185348(-) length=118 sequence_SO=chromosome SO=protein_coding	118	0.169492	0.000453538
PY17X_1205200	1	3	5	organism=Plasmodium_yoelii_yoelii_17X product=conserved Plasmodium protein, unknown function location=Py17X_12_v2:190277-193717(-) length=1146 sequence_SO=chromosome SO=protein_coding	1146	0.004363	1.16749e-05
PY17X_1205300	1	24	74	organism=Plasmodium_yoelii_yoelii_17X product=U5 small nuclear ribonuclear protein, putative location=Py17X_12_v2:196558-200175(-) length=1205 sequence_SO=chromosome SO=protein_coding	1205	0.0614108	0.000164328
PY17X_1205500	1	9	91	organism=Plasmodium_yoelii_yoelii_17X product=60S ribosomal protein L13, putative location=Py17X_12_v2:203352-204339(-) length=202 sequence_SO=chromosome SO=protein_coding	202	0.450495	0.00120547
PY17X_1205600	1	4	5	organism=Plasmodium_yoelii_yoelii_17X product=conserved Plasmodium protein, unknown function location=Py17X_12_v2:206579-214227(-) length=2513 sequence_SO=chromosome SO=protein_coding	2513	0.00198965	5.32407e-06
PY17X_1205800	0.9999	2	5	organism=Plasmodium_yoelii_yoelii_17X product=RNA-binding protein, putative location=Py17X_12_v2:222736-224883(-) length=715 sequence_SO=chromosome SO=protein_coding	715	0.00699301	1.87124e-05
PY17X_1205900	1	3	4	organism=Plasmodium_yoelii_yoelii_17X product=conserved Plasmodium protein, unknown function location=Py17X_12_v2:228528-229130(-) length=200 sequence_SO=chromosome SO=protein_coding	200	0.02	5.35175e-05
PY17X_1206900	0.9987	2	3	organism=Plasmodium_yoelii_yoelii_17X product=regulator of nonsense transcripts, putative location=Py17X_12_v2:251777-255670(-) length=1297 sequence_SO=chromosome SO=protein_coding	1297	0.00231303	6.18938e-06
PY17X_1207500	0.9518	1	1	organism=Plasmodium_yoelii_yoelii_17X product=CCR4-NOT transcription complex subunit 5, putative (NOT5) location=Py17X_12_v2:272698-273880(-) length=185 sequence_SO=chromosome SO=protein_coding	185	0.00540541	1.44642e-05
PY17X_1207600	1	18	147	organism=Plasmodium_yoelii_yoelii_17X product=DNA/RNA-binding protein Alba 3, putative (ALBA3) location=Py17X_12_v2:276401-277103(-) length=107 sequence_SO=chromosome SO=protein_coding	107	1.37383	0.0036762
PY17X_1207900	1	2	4	organism=Plasmodium_yoelii_yoelii_17X product=conserved Plasmodium protein, unknown function location=Py17X_12_v2:284493-285302(+) length=269 sequence_SO=chromosome SO=protein_coding	269	0.0148699	3.979e-05
PY17X_1208000	1	3	4	organism=Plasmodium_yoelii_yoelii_17X product=phosducin-like protein, putative (PhLP1) location=Py17X_12_v2:285607-286188(-) length=193 sequence_SO=chromosome SO=protein_coding	193	0.0207254	5.54586e-05
PY17X_1208100	1	2	4	organism=Plasmodium_yoelii_yoelii_17X product=conserved Plasmodium protein, unknown function location=Py17X_12_v2:287406-288379(+) length=261 sequence_SO=chromosome SO=protein_coding	261	0.0153257	4.10096e-05
PY17X_1208200	1	13	90	organism=Plasmodium_yoelii_yoelii_17X product=RNA-binding protein, putative location=Py17X_12_v2:290186-291541(+) length=233 sequence_SO=chromosome SO=protein_coding	233	0.386266	0.0010336
PY17X_1208400	1	4	6	organism=Plasmodium_yoelii_yoelii_17X product=conserved membrane protein, unknown function location=Py17X_12_v2:296228-297931(+) length=271 sequence_SO=chromosome SO=protein_coding	271	0.0221402	5.92445e-05
PY17X_1208600	0.9999	2	2	organism=Plasmodium_yoelii_yoelii_17X product=rhoGAP GTPase, putative location=Py17X_12_v2:299784-302285(-) length=535 sequence_SO=chromosome SO=protein_coding	535	0.00373832	1.00033e-05
PY17X_1209100	1	4	21	organism=Plasmodium_yoelii_yoelii_17X product=transcription factor with AP2 domain(s), putative (ApiAP2) location=Py17X_12_v2:312865-317073(-) length=1402 sequence_SO=chromosome SO=protein_coding	1402	0.0149786	4.00809e-05
PY17X_1209300	1	21	107	organism=Plasmodium_yoelii_yoelii_17X product=eukaryotic translation initiation factor 3 subunit 7, putative location=Py17X_12_v2:325944-327557(+) length=537 sequence_SO=chromosome SO=protein_coding	537	0.199255	0.000533182
PY17X_1209400	1	6	8	organism=Plasmodium_yoelii_yoelii_17X product=histone deacetylase 2, putative (HDA2) location=Py17X_12_v2:330836-336934(+) length=2032 sequence_SO=chromosome SO=protein_coding	2032	0.00393701	1.05349e-05
PY17X_1209500	1	4	11	organism=Plasmodium_yoelii_yoelii_17X product=conserved Plasmodium protein, unknown function (UIS11) location=Py17X_12_v2:340478-351157(+) length=3559 sequence_SO=chromosome SO=protein_coding	3559	0.00309076	8.27048e-06
PY17X_1209700	0.9518	1	1	organism=Plasmodium_yoelii_yoelii_17X product=conserved Plasmodium protein, unknown function location=Py17X_12_v2:354051-355432(+) length=202 sequence_SO=chromosome SO=protein_coding	202	0.0049505	1.32469e-05
PY17X_1209800	1	16	56	organism=Plasmodium_yoelii_yoelii_17X product=26S protease regulatory subunit 4, putative location=Py17X_12_v2:356019-357763(-) length=447 sequence_SO=chromosome SO=protein_coding	447	0.12528	0.000335233
PY17X_1210100	1	47	244	organism=Plasmodium_yoelii_yoelii_17X product=tubulin beta chain, putative location=Py17X_12_v2:368643-370819(-) length=445 sequence_SO=chromosome SO=protein_coding	445	0.548315	0.00146722
PY17X_1210200	1	18	34	organism=Plasmodium_yoelii_yoelii_17X product=nucleolar protein 5, putative (NOP5) location=Py17X_12_v2:372937-374346(-) length=469 sequence_SO=chromosome SO=protein_coding	469	0.0724947	0.000193987
PY17X_1210300	0.997	2	2	organism=Plasmodium_yoelii_yoelii_17X product=Plasmodium exported protein, unknown function location=Py17X_12_v2:376041-377148(+) length=309 sequence_SO=chromosome SO=protein_coding	309	0.00647249	1.73196e-05
PY17X_1210400	1	16	74	organism=Plasmodium_yoelii_yoelii_17X product=adenylate kinase, putative (AK1) location=Py17X_12_v2:377998-379056(-) length=242 sequence_SO=chromosome SO=protein_coding	242	0.305785	0.000818243
PY17X_1210500	0.9999	2	3	organism=Plasmodium_yoelii_yoelii_17X product=diphthine synthase, putative location=Py17X_12_v2:380084-380908(+) length=274 sequence_SO=chromosome SO=protein_coding	274	0.0109489	2.92979e-05
PY17X_1210700	0.9916	1	1	organism=Plasmodium_yoelii_yoelii_17X product=conserved Plasmodium protein, unknown function location=Py17X_12_v2:383589-386171(+) length=860 sequence_SO=chromosome SO=protein_coding	860	0.00116279	3.11148e-06
PY17X_1211500	0.9996	2	2	organism=Plasmodium_yoelii_yoelii_17X product=conserved Plasmodium protein, unknown function location=Py17X_12_v2:416502-418884(+) length=747 sequence_SO=chromosome SO=protein_coding	747	0.00267738	7.16433e-06
PY17X_1211700	1	3	7	organism=Plasmodium_yoelii_yoelii_17X product=conserved Plasmodium protein, unknown function location=Py17X_12_v2:420826-421689(+) length=287 sequence_SO=chromosome SO=protein_coding	287	0.0243902	6.52653e-05
PY17X_1211800	1	5	5	organism=Plasmodium_yoelii_yoelii_17X product=DNA2/NAM7 helicase, putative location=Py17X_12_v2:422384-427240(-) length=1618 sequence_SO=chromosome SO=protein_coding	1618	0.00309023	8.26909e-06
PY17X_1211900	1	3	49	organism=Plasmodium_yoelii_yoelii_17X product=succinate dehydrogenase subunit 4, putative (SDH4) location=Py17X_12_v2:429919-430749(+) length=117 sequence_SO=chromosome SO=protein_coding	117	0.418803	0.00112067
PY17X_1212200	1	13	42	organism=Plasmodium_yoelii_yoelii_17X product=eukaryotic translation initiation factor 2 beta subunit, putative location=Py17X_12_v2:435694-436498(-) length=236 sequence_SO=chromosome SO=protein_coding	236	0.177966	0.000476215
PY17X_1212300	1	14	33	organism=Plasmodium_yoelii_yoelii_17X product=dolichyl-phosphate-mannose protein mannosyltransferase, putative location=Py17X_12_v2:438154-439866(+) length=225 sequence_SO=chromosome SO=protein_coding	225	0.146667	0.000392462
PY17X_1212600	1	4	7	organism=Plasmodium_yoelii_yoelii_17X product=inner membrane complex sub-compartment protein 1, putative (ISP1) location=Py17X_12_v2:444550-445570(-) length=143 sequence_SO=chromosome SO=protein_coding	143	0.048951	0.000130987
PY17X_1213000	1	7	36	organism=Plasmodium_yoelii_yoelii_17X product=proteasome subunit beta type-5, putative location=Py17X_12_v2:455480-456292(-) length=270 sequence_SO=chromosome SO=protein_coding	270	0.133333	0.000356784
PY17X_1213300	1	7	18	organism=Plasmodium_yoelii_yoelii_17X product=DNA repair protein RAD23, putative location=Py17X_12_v2:462539-463645(+) length=368 sequence_SO=chromosome SO=protein_coding	368	0.048913	0.000130885
PY17X_1213400	1	58	460	organism=Plasmodium_yoelii_yoelii_17X product=PRE-binding protein, putative (PREBP) location=Py17X_12_v2:467498-470437(+) length=979 sequence_SO=chromosome SO=protein_coding	979	0.469867	0.00125731
PY17X_1213800	1	3	3	organism=Plasmodium_yoelii_yoelii_17X product=conserved Plasmodium protein, unknown function location=Py17X_12_v2:482104-482986(+) length=261 sequence_SO=chromosome SO=protein_coding	261	0.0114943	3.07572e-05
PY17X_1213900	1	14	33	organism=Plasmodium_yoelii_yoelii_17X product=ubiquinol-cytochrome c reductase complex subunit, putative location=Py17X_12_v2:484046-484939(-) length=192 sequence_SO=chromosome SO=protein_coding	192	0.171875	0.000459916
PY17X_1214000	1	76	1648	organism=Plasmodium_yoelii_yoelii_17X product=hypoxanthine-guanine phosphoribosyltransferase, putative (HGPRT) location=Py17X_12_v2:486808-487972(-) length=231 sequence_SO=chromosome SO=protein_coding	231	7.1342	0.0190902
PY17X_1214100	1	8	11	organism=Plasmodium_yoelii_yoelii_17X product=phosphoglucomutase, putative location=Py17X_12_v2:489750-491531(-) length=593 sequence_SO=chromosome SO=protein_coding	593	0.0185497	4.96368e-05
PY17X_1214200	1	18	113	organism=Plasmodium_yoelii_yoelii_17X product=GMP synthetase, putative (GMPS) location=Py17X_12_v2:493548-495182(-) length=544 sequence_SO=chromosome SO=protein_coding	544	0.207721	0.000555835
PY17X_1214500	1	15	67	organism=Plasmodium_yoelii_yoelii_17X product=autophagy-related protein 18, putative (ATG18) location=Py17X_12_v2:504969-506228(-) length=380 sequence_SO=chromosome SO=protein_coding	380	0.176316	0.000471799
PY17X_1214700	1	11	15	organism=Plasmodium_yoelii_yoelii_17X product=U3 snoRNA-associated small subunit rRNA processing protein, putative location=Py17X_12_v2:511262-515027(-) length=1191 sequence_SO=chromosome SO=protein_coding	1191	0.0125945	3.37012e-05
PY17X_1214900	1	27	97	organism=Plasmodium_yoelii_yoelii_17X product=conserved Plasmodium protein, unknown function location=Py17X_12_v2:522369-524168(-) length=599 sequence_SO=chromosome SO=protein_coding	599	0.161937	0.000433322
PY17X_1215700	0.9998	2	2	organism=Plasmodium_yoelii_yoelii_17X product=conserved Plasmodium protein, unknown function location=Py17X_12_v2:558822-562763(+) length=1313 sequence_SO=chromosome SO=protein_coding	1313	0.00152323	4.07597e-06
PY17X_1216000	0.9473	1	1	organism=Plasmodium_yoelii_yoelii_17X product=MO15-related protein kinase (MRK) location=Py17X_12_v2:576319-577293(+) length=324 sequence_SO=chromosome SO=protein_coding	324	0.00308642	8.25888e-06
PY17X_1216200	1	9	18	organism=Plasmodium_yoelii_yoelii_17X product=transcriptional coactivator ADA2, putative (ADA2) location=Py17X_12_v2:583093-590085(-) length=2330 sequence_SO=chromosome SO=protein_coding	2330	0.00772532	2.0672e-05
PY17X_1216300	1	9	27	organism=Plasmodium_yoelii_yoelii_17X product=prohibitin, putative location=Py17X_12_v2:595482-596333(+) length=283 sequence_SO=chromosome SO=protein_coding	283	0.0954064	0.000255296
PY17X_1216800	1	22	46	organism=Plasmodium_yoelii_yoelii_17X product=cysteine--tRNA ligase, putative (CysRS) location=Py17X_12_v2:614795-617454(-) length=665 sequence_SO=chromosome SO=protein_coding	665	0.0691729	0.000185098
PY17X_1216900	1	6	7	organism=Plasmodium_yoelii_yoelii_17X product=methionine aminopeptidase 1b, putative (METAP1b) location=Py17X_12_v2:618168-619643(+) length=491 sequence_SO=chromosome SO=protein_coding	491	0.0142566	3.8149e-05
PY17X_1217200	1	53	498	organism=Plasmodium_yoelii_yoelii_17X product=heat shock protein 60, putative location=Py17X_12_v2:624920-626860(-) length=579 sequence_SO=chromosome SO=protein_coding	579	0.860104	0.00230153
PY17X_1217400	1	14	33	organism=Plasmodium_yoelii_yoelii_17X product=ribonucleotide reductase small subunit, putative location=Py17X_12_v2:631150-632683(+) length=335 sequence_SO=chromosome SO=protein_coding	335	0.0985075	0.000263594
PY17X_1217500	1	86	2547	organism=Plasmodium_yoelii_yoelii_17X product=enolase, putative (ENO) location=Py17X_12_v2:634725-636285(+) length=446 sequence_SO=chromosome SO=protein_coding	446	5.71076	0.0152813
PY17X_1217900	0.9999	2	4	organism=Plasmodium_yoelii_yoelii_17X product=conserved Plasmodium protein, unknown function location=Py17X_12_v2:646048-649116(-) length=1022 sequence_SO=chromosome SO=protein_coding	1022	0.00391389	1.04731e-05
PY17X_1218000	0.9955	2	2	organism=Plasmodium_yoelii_yoelii_17X product=U4/U6.U5 tri-snRNP-associated protein 1, putative (SART1) location=Py17X_12_v2:653567-655549(+) length=660 sequence_SO=chromosome SO=protein_coding	660	0.0030303	8.10872e-06
PY17X_1218200	0.9996	2	2	organism=Plasmodium_yoelii_yoelii_17X product=survival motor neuron-like protein, putative (SMN) location=Py17X_12_v2:659691-661186(-) length=321 sequence_SO=chromosome SO=protein_coding	321	0.00623053	1.66721e-05
PY17X_1218600	0.9518	1	1	organism=Plasmodium_yoelii_yoelii_17X product=conserved Plasmodium protein, unknown function location=Py17X_12_v2:670514-674998(-) length=1494 sequence_SO=chromosome SO=protein_coding	1494	0.000669344	1.79108e-06
PY17X_1218700	1	6	13	organism=Plasmodium_yoelii_yoelii_17X product=translation machinery-associated protein 7, putative (TMA7) location=Py17X_12_v2:676777-677392(+) length=54 sequence_SO=chromosome SO=protein_coding	54	0.240741	0.000644193
PY17X_1218800	1	29	217	organism=Plasmodium_yoelii_yoelii_17X product=40S ribosomal protein S3A, putative location=Py17X_12_v2:679212-680490(+) length=262 sequence_SO=chromosome SO=protein_coding	262	0.828244	0.00221628
PY17X_1219300	1	5	9	organism=Plasmodium_yoelii_yoelii_17X product=regulator of initiation factor 2, putative location=Py17X_12_v2:698895-701351(-) length=746 sequence_SO=chromosome SO=protein_coding	746	0.0120643	3.22827e-05
PY17X_1219400	1	3	4	organism=Plasmodium_yoelii_yoelii_17X product=diacylglycerol O-acyltransferase, putative (DGAT) location=Py17X_12_v2:703636-705318(+) length=560 sequence_SO=chromosome SO=protein_coding	560	0.00714286	1.91134e-05
PY17X_1219700	1	23	136	organism=Plasmodium_yoelii_yoelii_17X product=peptidyl-prolyl cis-trans isomerase, putative (CYP19A) location=Py17X_12_v2:715000-715512(+) length=170 sequence_SO=chromosome SO=protein_coding	170	0.8	0.0021407
PY17X_1219800	0.9208	1	2	organism=Plasmodium_yoelii_yoelii_17X product=cyclic amine resistance locus protein, putative (CARL) location=Py17X_12_v2:716359-720793(-) length=1166 sequence_SO=chromosome SO=protein_coding	1166	0.00171527	4.58984e-06
PY17X_1220100	0.9916	1	1	organism=Plasmodium_yoelii_yoelii_17X product=ATP-dependent RNA helicase, putative location=Py17X_12_v2:740389-742731(-) length=720 sequence_SO=chromosome SO=protein_coding	720	0.00138889	3.7165e-06
PY17X_1220200	0.9978	2	4	organism=Plasmodium_yoelii_yoelii_17X product=peptidase, putative location=Py17X_12_v2:743999-746620(+) length=873 sequence_SO=chromosome SO=protein_coding	873	0.0045819	1.22606e-05
PY17X_1220300	1	4	5	organism=Plasmodium_yoelii_yoelii_17X product=protein kinase, putative location=Py17X_12_v2:747124-748554(-) length=319 sequence_SO=chromosome SO=protein_coding	319	0.015674	4.19416e-05
PY17X_1220800	1	16	94	organism=Plasmodium_yoelii_yoelii_17X product=histone H2A variant, putative (H2A.Z) location=Py17X_12_v2:766924-767854(-) length=158 sequence_SO=chromosome SO=protein_coding	158	0.594937	0.00159198
PY17X_1220900	1	25	100	organism=Plasmodium_yoelii_yoelii_17X product=ATP-dependent RNA helicase DDX6, putative (DOZI) location=Py17X_12_v2:770266-771772(-) length=433 sequence_SO=chromosome SO=protein_coding	433	0.230947	0.000617985
PY17X_1221000	1	7	30	organism=Plasmodium_yoelii_yoelii_17X product=signal peptidase complex subunit 2, putative location=Py17X_12_v2:775565-777088(-) length=183 sequence_SO=chromosome SO=protein_coding	183	0.163934	0.000438668
PY17X_1221200	0.9473	1	1	organism=Plasmodium_yoelii_yoelii_17X product=nicotinamidase, putative location=Py17X_12_v2:779706-781139(-) length=477 sequence_SO=chromosome SO=protein_coding	477	0.00209644	5.6098e-06
PY17X_1221400	1	44	276	organism=Plasmodium_yoelii_yoelii_17X product=T-complex protein 1 epsilon subunit, putative location=Py17X_12_v2:796517-798124(-) length=535 sequence_SO=chromosome SO=protein_coding	535	0.515888	0.00138045
PY17X_1221600	1	7	8	organism=Plasmodium_yoelii_yoelii_17X product=SNARE protein, putative location=Py17X_12_v2:801799-803360(-) length=221 sequence_SO=chromosome SO=protein_coding	221	0.0361991	9.68643e-05
PY17X_1221800	1	3	3	organism=Plasmodium_yoelii_yoelii_17X product=conserved Plasmodium protein, unknown function location=Py17X_12_v2:809468-810310(+) length=280 sequence_SO=chromosome SO=protein_coding	280	0.0107143	2.86701e-05
PY17X_1222000	1	11	19	organism=Plasmodium_yoelii_yoelii_17X product=ABC transporter, putative location=Py17X_12_v2:813063-821610(-) length=2703 sequence_SO=chromosome SO=protein_coding	2703	0.00702923	1.88093e-05
PY17X_1222100	1	18	44	organism=Plasmodium_yoelii_yoelii_17X product=elongation factor 1 (EF-1), putative location=Py17X_12_v2:823107-823937(-) length=157 sequence_SO=chromosome SO=protein_coding	157	0.280255	0.000749927
PY17X_1222400	1	7	20	organism=Plasmodium_yoelii_yoelii_17X product=Cg8 protein, putative location=Py17X_12_v2:830715-831341(-) length=208 sequence_SO=chromosome SO=protein_coding	208	0.0961538	0.000257296
PY17X_1222500	1	52	338	organism=Plasmodium_yoelii_yoelii_17X product=heat shock protein 110, putative (HSP110c) location=Py17X_12_v2:834890-837409(+) length=839 sequence_SO=chromosome SO=protein_coding	839	0.402861	0.00107801
PY17X_1222600	1	2	3	organism=Plasmodium_yoelii_yoelii_17X product=Cg3 protein, putative location=Py17X_12_v2:838655-839515(-) length=286 sequence_SO=chromosome SO=protein_coding	286	0.0104895	2.80686e-05
PY17X_1222700	1	5	11	organism=Plasmodium_yoelii_yoelii_17X product=chloroquine resistance transporter, putative (CRT) location=Py17X_12_v2:840689-843869(+) length=424 sequence_SO=chromosome SO=protein_coding	424	0.0259434	6.94213e-05
PY17X_1222800	1	3	8	organism=Plasmodium_yoelii_yoelii_17X product=cg1 protein, putative location=Py17X_12_v2:845778-848771(+) length=997 sequence_SO=chromosome SO=protein_coding	997	0.00802407	2.14714e-05
PY17X_1223000	0.9998	2	2	organism=Plasmodium_yoelii_yoelii_17X product=Cg2 protein, putative location=Py17X_12_v2:850717-858036(-) length=2439 sequence_SO=chromosome SO=protein_coding	2439	0.000820008	2.19424e-06
PY17X_1223400	1	52	235	organism=Plasmodium_yoelii_yoelii_17X product=lysophospholipase, putative location=Py17X_12_v2:871392-873173(-) length=593 sequence_SO=chromosome SO=protein_coding	593	0.39629	0.00106042
PY17X_1223500	1	19	44	organism=Plasmodium_yoelii_yoelii_17X product=lysophospholipase, putative location=Py17X_12_v2:876226-877356(-) length=376 sequence_SO=chromosome SO=protein_coding	376	0.117021	0.000313135
PY17X_1223900	1	6	12	organism=Plasmodium_yoelii_yoelii_17X product=conserved Plasmodium protein, unknown function location=Py17X_12_v2:899724-901094(+) length=456 sequence_SO=chromosome SO=protein_coding	456	0.0263158	7.04178e-05
PY17X_1224000	0.9518	1	1	organism=Plasmodium_yoelii_yoelii_17X product=conserved Plasmodium protein, unknown function location=Py17X_12_v2:902926-908832(+) length=1968 sequence_SO=chromosome SO=protein_coding	1968	0.00050813	1.35969e-06
PY17X_1224600	1	2	4	organism=Plasmodium_yoelii_yoelii_17X product=conserved Plasmodium protein, unknown function location=Py17X_12_v2:919838-920800(-) length=320 sequence_SO=chromosome SO=protein_coding	320	0.0125	3.34485e-05
PY17X_1224800	1	17	41	organism=Plasmodium_yoelii_yoelii_17X product=cell division cycle ATPase, putative location=Py17X_12_v2:924039-927527(-) length=1162 sequence_SO=chromosome SO=protein_coding	1162	0.035284	9.44156e-05
PY17X_1225000	1	4	4	organism=Plasmodium_yoelii_yoelii_17X product=conserved Plasmodium protein, unknown function location=Py17X_12_v2:931664-934441(+) length=925 sequence_SO=chromosome SO=protein_coding	925	0.00432432	1.15714e-05
PY17X_1225300	1	6	7	organism=Plasmodium_yoelii_yoelii_17X product=regulator of chromosome condensation, putative location=Py17X_12_v2:941063-943060(+) length=665 sequence_SO=chromosome SO=protein_coding	665	0.0105263	2.81671e-05
PY17X_1225400	1	2	4	organism=Plasmodium_yoelii_yoelii_17X product=conserved rodent malaria protein, unknown function location=Py17X_12_v2:944556-944976(+) length=90 sequence_SO=chromosome SO=protein_coding	90	0.0444444	0.000118928
PY17X_1225500	1	9	13	organism=Plasmodium_yoelii_yoelii_17X product=coatomer epsilon subunit, putative location=Py17X_12_v2:945423-946927(-) length=283 sequence_SO=chromosome SO=protein_coding	283	0.0459364	0.00012292
PY17X_1225600	1	3	5	organism=Plasmodium_yoelii_yoelii_17X product=ubiquitin regulatory protein, putative location=Py17X_12_v2:947945-949096(-) length=239 sequence_SO=chromosome SO=protein_coding	239	0.0209205	5.59807e-05
PY17X_1226000	1	7	17	organism=Plasmodium_yoelii_yoelii_17X product=tyrosine--tRNA ligase, putative location=Py17X_12_v2:965646-967014(-) length=372 sequence_SO=chromosome SO=protein_coding	372	0.0456989	0.000122285
PY17X_1226100	1	10	31	organism=Plasmodium_yoelii_yoelii_17X product=26S proteasome regulatory subunit RPN10, putative (RPN10) location=Py17X_12_v2:967988-969364(+) length=420 sequence_SO=chromosome SO=protein_coding	420	0.0738095	0.000197505
PY17X_1226200	1	10	35	organism=Plasmodium_yoelii_yoelii_17X product=conserved Plasmodium protein, unknown function location=Py17X_12_v2:971122-974783(+) length=1107 sequence_SO=chromosome SO=protein_coding	1107	0.031617	8.46031e-05
PY17X_1226300	1	13	34	organism=Plasmodium_yoelii_yoelii_17X product=proteasome subunit alpha type-6, putative location=Py17X_12_v2:975924-977126(-) length=260 sequence_SO=chromosome SO=protein_coding	260	0.130769	0.000349922
PY17X_1226500	1	11	26	organism=Plasmodium_yoelii_yoelii_17X product=ras-related protein Rab-18, putative (RAB18) location=Py17X_12_v2:981348-982519(-) length=201 sequence_SO=chromosome SO=protein_coding	201	0.129353	0.000346133
PY17X_1226600	1	2	4	organism=Plasmodium_yoelii_yoelii_17X product=conserved Plasmodium protein, unknown function location=Py17X_12_v2:984833-986262(-) length=411 sequence_SO=chromosome SO=protein_coding	411	0.00973236	2.60426e-05
PY17X_1226800	1	2	3	organism=Plasmodium_yoelii_yoelii_17X product=gas41 homologue, putative location=Py17X_12_v2:991770-993390(-) length=221 sequence_SO=chromosome SO=protein_coding	221	0.0135747	3.63241e-05
PY17X_1227000	1	20	48	organism=Plasmodium_yoelii_yoelii_17X product=vacuolar proton translocating ATPase subunit A, putative location=Py17X_12_v2:997628-1000745(+) length=952 sequence_SO=chromosome SO=protein_coding	952	0.0504202	0.000134918
PY17X_1227200	1	5	11	organism=Plasmodium_yoelii_yoelii_17X product=conserved Plasmodium protein, unknown function location=Py17X_12_v2:1003478-1009472(-) length=1925 sequence_SO=chromosome SO=protein_coding	1925	0.00571429	1.52907e-05
PY17X_1227400	1	5	9	organism=Plasmodium_yoelii_yoelii_17X product=DnaJ protein, putative location=Py17X_12_v2:1016364-1019066(+) length=900 sequence_SO=chromosome SO=protein_coding	900	0.01	2.67588e-05
PY17X_1227600	0.9518	1	1	organism=Plasmodium_yoelii_yoelii_17X product=ferlin, putative location=Py17X_12_v2:1022621-1027797(+) length=1638 sequence_SO=chromosome SO=protein_coding	1638	0.000610501	1.63362e-06
PY17X_1227700	1	3	12	organism=Plasmodium_yoelii_yoelii_17X product=conserved Plasmodium protein, unknown function location=Py17X_12_v2:1027997-1032475(-) length=1067 sequence_SO=chromosome SO=protein_coding	1067	0.0112465	3.00942e-05
PY17X_1228800	1	4	4	organism=Plasmodium_yoelii_yoelii_17X product=alpha/beta hydrolase, putative location=Py17X_12_v2:1073347-1074801(+) length=243 sequence_SO=chromosome SO=protein_coding	243	0.0164609	4.40474e-05
PY17X_1229000	1	3	4	organism=Plasmodium_yoelii_yoelii_17X product=peptidyl-prolyl cis-trans isomerase, putative (CYP24) location=Py17X_12_v2:1078170-1078802(-) length=210 sequence_SO=chromosome SO=protein_coding	210	0.0190476	5.09691e-05
PY17X_1229200	1	4	5	organism=Plasmodium_yoelii_yoelii_17X product=pseudouridylate synthase, putative location=Py17X_12_v2:1087127-1089044(+) length=529 sequence_SO=chromosome SO=protein_coding	529	0.0094518	2.52918e-05
PY17X_1229300	1	10	11	organism=Plasmodium_yoelii_yoelii_17X product=conserved Plasmodium protein, unknown function location=Py17X_12_v2:1089531-1105530(-) length=5293 sequence_SO=chromosome SO=protein_coding	5293	0.00207822	5.56105e-06
PY17X_1230000	1	11	49	organism=Plasmodium_yoelii_yoelii_17X product=proteasome subunit beta type-4, putative location=Py17X_12_v2:1119715-1120612(+) length=256 sequence_SO=chromosome SO=protein_coding	256	0.191406	0.00051218
PY17X_1230100	1	5	8	organism=Plasmodium_yoelii_yoelii_17X product=tubulin gamma chain, putative location=Py17X_12_v2:1121152-1122510(-) length=452 sequence_SO=chromosome SO=protein_coding	452	0.0176991	4.73606e-05
PY17X_1230700	1	5	6	organism=Plasmodium_yoelii_yoelii_17X product=peptidyl-prolyl cis-trans isomerase, putative (CYP81) location=Py17X_12_v2:1146171-1148036(-) length=621 sequence_SO=chromosome SO=protein_coding	621	0.00966184	2.58539e-05
PY17X_1230900	1	5	6	organism=Plasmodium_yoelii_yoelii_17X product=serine/threonine protein phosphatase 2B catalytic subunit A, putative (CNA) location=Py17X_12_v2:1149944-1151637(-) length=523 sequence_SO=chromosome SO=protein_coding	523	0.0114723	3.06984e-05
PY17X_1231400	1	9	22	organism=Plasmodium_yoelii_yoelii_17X product=conserved Plasmodium protein, unknown function location=Py17X_12_v2:1171352-1174474(+) length=1040 sequence_SO=chromosome SO=protein_coding	1040	0.0211538	5.66051e-05
PY17X_1231500	1	11	31	organism=Plasmodium_yoelii_yoelii_17X product=1-cys peroxiredoxin, putative location=Py17X_12_v2:1174942-1175604(-) length=220 sequence_SO=chromosome SO=protein_coding	220	0.140909	0.000377055
PY17X_1231700	1	10	21	organism=Plasmodium_yoelii_yoelii_17X product=glutamate dehydrogenase, putative (GDH3) location=Py17X_12_v2:1187336-1190956(-) length=1206 sequence_SO=chromosome SO=protein_coding	1206	0.0174129	4.65949e-05
PY17X_1231900	1	14	52	organism=Plasmodium_yoelii_yoelii_17X product=mannose-6-phosphate isomerase, putative location=Py17X_12_v2:1211435-1213930(+) length=831 sequence_SO=chromosome SO=protein_coding	831	0.0625752	0.000167444
PY17X_1232100	0.9473	1	2	organism=Plasmodium_yoelii_yoelii_17X product=conserved Plasmodium protein, unknown function location=Py17X_12_v2:1221984-1222358(+) length=124 sequence_SO=chromosome SO=protein_coding	124	0.016129	4.31593e-05
PY17X_1232200	1	4	4	organism=Plasmodium_yoelii_yoelii_17X product=conserved Plasmodium protein, unknown function location=Py17X_12_v2:1223696-1225402(+) length=568 sequence_SO=chromosome SO=protein_coding	568	0.00704225	1.88442e-05
PY17X_1232500	1	26	212	organism=Plasmodium_yoelii_yoelii_17X product=Plasmodium exported protein, unknown function location=Py17X_12_v2:1235138-1238196(+) length=965 sequence_SO=chromosome SO=protein_coding	965	0.219689	0.000587861
PY17X_1232600	1	4	5	organism=Plasmodium_yoelii_yoelii_17X product=conserved protein, unknown function location=Py17X_12_v2:1239823-1240629(+) length=268 sequence_SO=chromosome SO=protein_coding	268	0.0186567	4.99231e-05
PY17X_1232700	1	8	43	organism=Plasmodium_yoelii_yoelii_17X product=60S ribosomal protein L19, putative location=Py17X_12_v2:1241473-1242544(-) length=180 sequence_SO=chromosome SO=protein_coding	180	0.238889	0.000639237
PY17X_1233100	0.9999	2	2	organism=Plasmodium_yoelii_yoelii_17X product=conserved Plasmodium protein, unknown function location=Py17X_12_v2:1253018-1256928(+) length=1214 sequence_SO=chromosome SO=protein_coding	1214	0.00164745	4.40836e-06
PY17X_1233600	0.9999	2	2	organism=Plasmodium_yoelii_yoelii_17X product=ribonuclease, putative location=Py17X_12_v2:1266381-1275781(-) length=2677 sequence_SO=chromosome SO=protein_coding	2677	0.000747105	1.99916e-06
PY17X_1233800	0.9999	2	5	organism=Plasmodium_yoelii_yoelii_17X product=conserved Plasmodium protein, unknown function location=Py17X_12_v2:1282558-1290316(-) length=2233 sequence_SO=chromosome SO=protein_coding	2233	0.00223914	5.99166e-06
PY17X_1233900	0.9935	2	2	organism=Plasmodium_yoelii_yoelii_17X product=RNA and export factor binding protein, putative location=Py17X_12_v2:1290840-1292316(+) length=158 sequence_SO=chromosome SO=protein_coding	158	0.0126582	3.38719e-05
PY17X_1234200	1	9	18	organism=Plasmodium_yoelii_yoelii_17X product=pyridoxal kinase, putative (PDXK) location=Py17X_12_v2:1303019-1304217(+) length=336 sequence_SO=chromosome SO=protein_coding	336	0.0535714	0.000143351
PY17X_1234300	1	5	7	organism=Plasmodium_yoelii_yoelii_17X product=RAP protein, putative location=Py17X_12_v2:1304774-1307698(+) length=921 sequence_SO=chromosome SO=protein_coding	921	0.00760043	2.03378e-05
PY17X_1234400	1	29	83	organism=Plasmodium_yoelii_yoelii_17X product=40S ribosomal protein S11, putative location=Py17X_12_v2:1308615-1309490(-) length=151 sequence_SO=chromosome SO=protein_coding	151	0.549669	0.00147085
PY17X_1234800	0.9944	2	6	organism=Plasmodium_yoelii_yoelii_17X product=translation initiation factor IF-2, putative,sporozoite surface antigen MB2, putative (MB2) location=Py17X_12_v2:1318247-1322359(-) length=1370 sequence_SO=chromosome SO=protein_coding	1370	0.00437956	1.17192e-05
PY17X_1234900	1	8	12	organism=Plasmodium_yoelii_yoelii_17X product=ubiquitin carboxyl-terminal hydrolase 2, putative location=Py17X_12_v2:1324165-1328100(+) length=1219 sequence_SO=chromosome SO=protein_coding	1219	0.00984413	2.63417e-05
PY17X_1235100	1	22	203	organism=Plasmodium_yoelii_yoelii_17X product=60S ribosomal protein L2, putative (RPL2) location=Py17X_12_v2:1340645-1341606(-) length=260 sequence_SO=chromosome SO=protein_coding	260	0.780769	0.00208924
PY17X_1235200	1	10	86	organism=Plasmodium_yoelii_yoelii_17X product=60S ribosomal protein L12, putative location=Py17X_12_v2:1343281-1344102(-) length=165 sequence_SO=chromosome SO=protein_coding	165	0.521212	0.0013947
PY17X_1235500	1	7	41	organism=Plasmodium_yoelii_yoelii_17X product=pre-mRNA-splicing factor, putative (SR1) location=Py17X_12_v2:1351359-1352495(-) length=309 sequence_SO=chromosome SO=protein_coding	309	0.132686	0.000355052
PY17X_1235600	1	31	79	organism=Plasmodium_yoelii_yoelii_17X product=FACT complex subunit SPT16, putative (FACT-L) location=Py17X_12_v2:1356475-1360028(+) length=1099 sequence_SO=chromosome SO=protein_coding	1099	0.0718835	0.000192351
PY17X_1235900	1	47	150	organism=Plasmodium_yoelii_yoelii_17X product=eukaryotic translation initiation factor 3 subunit, putative location=Py17X_12_v2:1367963-1370113(+) length=716 sequence_SO=chromosome SO=protein_coding	716	0.209497	0.000560589
PY17X_1236400	1	3	8	organism=Plasmodium_yoelii_yoelii_17X product=SWIB/MDM2 domain-containing protein, putative location=Py17X_12_v2:1382681-1383076(-) length=131 sequence_SO=chromosome SO=protein_coding	131	0.0610687	0.000163412
PY17X_1236500	1	9	28	organism=Plasmodium_yoelii_yoelii_17X product=proteasome subunit beta type-1, putative location=Py17X_12_v2:1384095-1385432(-) length=242 sequence_SO=chromosome SO=protein_coding	242	0.115702	0.000309606
PY17X_1236700	0.9958	2	2	organism=Plasmodium_yoelii_yoelii_17X product=ATP-dependent RNA helicase DDX23, putative (DDX23) location=Py17X_12_v2:1388484-1391387(-) length=967 sequence_SO=chromosome SO=protein_coding	967	0.00206825	5.53439e-06
PY17X_1237400	1	8	55	organism=Plasmodium_yoelii_yoelii_17X product=V-type proton ATPase 16 kDa proteolipid subunit, putative location=Py17X_12_v2:1414128-1415408(-) length=165 sequence_SO=chromosome SO=protein_coding	165	0.333333	0.000891959
PY17X_1237600	1	13	59	organism=Plasmodium_yoelii_yoelii_17X product=40S ribosomal protein S24, putative (RPS24) location=Py17X_12_v2:1420396-1420938(-) length=133 sequence_SO=chromosome SO=protein_coding	133	0.443609	0.00118704
PY17X_1237900	1	5	12	organism=Plasmodium_yoelii_yoelii_17X product=conserved Plasmodium protein, unknown function location=Py17X_12_v2:1436139-1438482(+) length=195 sequence_SO=chromosome SO=protein_coding	195	0.0615385	0.000164669
PY17X_1238000	1	4	13	organism=Plasmodium_yoelii_yoelii_17X product=conserved Plasmodium protein, unknown function location=Py17X_12_v2:1440029-1442640(-) length=825 sequence_SO=chromosome SO=protein_coding	825	0.0157576	4.21653e-05
PY17X_1238200	1	15	80	organism=Plasmodium_yoelii_yoelii_17X product=40S ribosomal protein S9, putative location=Py17X_12_v2:1449087-1450337(+) length=189 sequence_SO=chromosome SO=protein_coding	189	0.42328	0.00113265
PY17X_1238400	1	3	3	organism=Plasmodium_yoelii_yoelii_17X product=conserved Plasmodium protein, unknown function location=Py17X_12_v2:1455873-1457783(-) length=636 sequence_SO=chromosome SO=protein_coding	636	0.00471698	1.26221e-05
PY17X_1238500	1	6	18	organism=Plasmodium_yoelii_yoelii_17X product=U6 snRNA-associated Sm-like protein LSm2, putative (LSM2) location=Py17X_12_v2:1458643-1459454(+) length=104 sequence_SO=chromosome SO=protein_coding	104	0.173077	0.000463133
PY17X_1238600	1	8	23	organism=Plasmodium_yoelii_yoelii_17X product=conserved Plasmodium protein, unknown function location=Py17X_12_v2:1459992-1460933(-) length=313 sequence_SO=chromosome SO=protein_coding	313	0.0734824	0.00019663
PY17X_1238700	1	2	2	organism=Plasmodium_yoelii_yoelii_17X product=bis(5'-nucleosyl)-tetraphosphatase [asymmetrical], putative location=Py17X_12_v2:1461902-1462956(-) length=157 sequence_SO=chromosome SO=protein_coding	157	0.0127389	3.40876e-05
PY17X_1238800	1	3	4	organism=Plasmodium_yoelii_yoelii_17X product=conserved Plasmodium protein, unknown function location=Py17X_12_v2:1463696-1466428(-) length=910 sequence_SO=chromosome SO=protein_coding	910	0.0043956	1.17621e-05
PY17X_1238900	0.9882	2	3	organism=Plasmodium_yoelii_yoelii_17X product=conserved Plasmodium protein, unknown function location=Py17X_12_v2:1467611-1473097(-) length=1828 sequence_SO=chromosome SO=protein_coding	1828	0.00164114	4.39148e-06
PY17X_1239000	1	51	303	organism=Plasmodium_yoelii_yoelii_17X product=adenosylhomocysteinase, putative location=Py17X_12_v2:1474254-1475693(+) length=479 sequence_SO=chromosome SO=protein_coding	479	0.632568	0.00169267
PY17X_1239200	0.9518	1	1	organism=Plasmodium_yoelii_yoelii_17X product=conserved Plasmodium protein, unknown function location=Py17X_12_v2:1483454-1484383(+) length=309 sequence_SO=chromosome SO=protein_coding	309	0.00323625	8.6598e-06
PY17X_1239700	1	7	13	organism=Plasmodium_yoelii_yoelii_17X product=DEAD/DEAH box ATP-dependent RNA helicase, putative location=Py17X_12_v2:1497009-1499501(+) length=830 sequence_SO=chromosome SO=protein_coding	830	0.0156627	4.19113e-05
PY17X_1240300	1	4	8	organism=Plasmodium_yoelii_yoelii_17X product=S-adenosylmethionine-dependent methyltransferase, putative location=Py17X_12_v2:1516187-1518301(-) length=274 sequence_SO=chromosome SO=protein_coding	274	0.0291971	7.81278e-05
PY17X_1240400	0.9998	4	4	organism=Plasmodium_yoelii_yoelii_17X product=conserved Plasmodium protein, unknown function location=Py17X_12_v2:1520913-1548251(+) length=8952 sequence_SO=chromosome SO=protein_coding	8952	0.000446828	1.19566e-06
PY17X_1240600	0.9998	2	2	organism=Plasmodium_yoelii_yoelii_17X product=inner membrane complex protein, putative location=Py17X_12_v2:1551937-1553397(+) length=486 sequence_SO=chromosome SO=protein_coding	486	0.00411523	1.10118e-05
PY17X_1240800	1	3	3	organism=Plasmodium_yoelii_yoelii_17X product=G10 protein, putative location=Py17X_12_v2:1555879-1556590(-) length=147 sequence_SO=chromosome SO=protein_coding	147	0.0204082	5.46097e-05
PY17X_1241000	1	87	575	organism=Plasmodium_yoelii_yoelii_17X product=multidrug resistance protein, putative (MDR1) location=Py17X_12_v2:1567398-1571663(+) length=1421 sequence_SO=chromosome SO=protein_coding	1421	0.404645	0.00108278
PY17X_1241100	1	27	104	organism=Plasmodium_yoelii_yoelii_17X product=mitochondrial processing peptidase alpha subunit, putative location=Py17X_12_v2:1572991-1574790(-) length=534 sequence_SO=chromosome SO=protein_coding	534	0.194757	0.000521145
PY17X_1241300	1	6	8	organism=Plasmodium_yoelii_yoelii_17X product=conserved Plasmodium protein, unknown function location=Py17X_12_v2:1579617-1580353(-) length=130 sequence_SO=chromosome SO=protein_coding	130	0.0615385	0.000164669
PY17X_1241400	1	7	8	organism=Plasmodium_yoelii_yoelii_17X product=DnaJ protein, putative location=Py17X_12_v2:1582505-1584777(+) length=533 sequence_SO=chromosome SO=protein_coding	533	0.0150094	4.01633e-05
PY17X_1241800	0.9518	1	1	organism=Plasmodium_yoelii_yoelii_17X product=transporter, putative location=Py17X_12_v2:1597590-1599680(+) length=696 sequence_SO=chromosome SO=protein_coding	696	0.00143678	3.84465e-06
PY17X_1241900	0.9518	1	1	organism=Plasmodium_yoelii_yoelii_17X product=conserved Plasmodium protein, unknown function location=Py17X_12_v2:1600969-1602031(-) length=240 sequence_SO=chromosome SO=protein_coding	240	0.00416667	1.11495e-05
PY17X_1242000	1	125	990	organism=Plasmodium_yoelii_yoelii_17X product=karyopherin beta, putative location=Py17X_12_v2:1606075-1609455(+) length=1126 sequence_SO=chromosome SO=protein_coding	1126	0.879218	0.00235268
PY17X_1242300	1	5	7	organism=Plasmodium_yoelii_yoelii_17X product=conserved Plasmodium protein, unknown function location=Py17X_12_v2:1617872-1619029(-) length=385 sequence_SO=chromosome SO=protein_coding	385	0.0181818	4.86523e-05
PY17X_1242400	1	15	41	organism=Plasmodium_yoelii_yoelii_17X product=cytosolic preribosomal GTP-binding protein, putative location=Py17X_12_v2:1620349-1621446(-) length=365 sequence_SO=chromosome SO=protein_coding	365	0.112329	0.000300578
PY17X_1242500	1	2	2	organism=Plasmodium_yoelii_yoelii_17X product=conserved Plasmodium protein, unknown function location=Py17X_12_v2:1623177-1623551(+) length=124 sequence_SO=chromosome SO=protein_coding	124	0.016129	4.31593e-05
PY17X_1242700	1	3	12	organism=Plasmodium_yoelii_yoelii_17X product=mitochondrial import receptor subunit TOM22, putative location=Py17X_12_v2:1626837-1627259(-) length=140 sequence_SO=chromosome SO=protein_coding	140	0.0857143	0.000229361
PY17X_1242800	0.9518	1	2	organism=Plasmodium_yoelii_yoelii_17X product=ubiquitin fusion degradation protein UFD1, putative location=Py17X_12_v2:1629044-1631594(-) length=686 sequence_SO=chromosome SO=protein_coding	686	0.00291545	7.80139e-06
PY17X_1243000	1	3	6	organism=Plasmodium_yoelii_yoelii_17X product=zinc finger protein, putative location=Py17X_12_v2:1641595-1643619(+) length=674 sequence_SO=chromosome SO=protein_coding	674	0.00890208	2.38209e-05
PY17X_1243100	1	49	329	organism=Plasmodium_yoelii_yoelii_17X product=acyl-CoA synthetase, putative location=Py17X_12_v2:1646602-1648626(+) length=674 sequence_SO=chromosome SO=protein_coding	674	0.488131	0.00130618
PY17X_1244500	1	6	9	organism=Plasmodium_yoelii_yoelii_17X product=conserved Plasmodium protein, unknown function location=Py17X_12_v2:1689808-1693341(+) length=1177 sequence_SO=chromosome SO=protein_coding	1177	0.00764656	2.04612e-05
PY17X_1244900	1	3	9	organism=Plasmodium_yoelii_yoelii_17X product=transmembrane emp24 domain-containing protein, putative location=Py17X_12_v2:1701517-1702569(+) length=210 sequence_SO=chromosome SO=protein_coding	210	0.0428571	0.00011468
PY17X_1245000	1	5	6	organism=Plasmodium_yoelii_yoelii_17X product=DNA replication licensing factor MCM3, putative (MCM3) location=Py17X_12_v2:1702957-1705950(-) length=952 sequence_SO=chromosome SO=protein_coding	952	0.00630252	1.68648e-05
PY17X_1245100	1	11	34	organism=Plasmodium_yoelii_yoelii_17X product=ubiquitin-conjugating enzyme E2 N, putative (UBC13) location=Py17X_12_v2:1707631-1708466(-) length=151 sequence_SO=chromosome SO=protein_coding	151	0.225166	0.000602515
PY17X_1245200	1	13	31	organism=Plasmodium_yoelii_yoelii_17X product=ubiquitin carboxyl-terminal hydrolase, putative location=Py17X_12_v2:1710287-1712349(-) length=531 sequence_SO=chromosome SO=protein_coding	531	0.0583804	0.000156219
PY17X_1245500	1	21	86	organism=Plasmodium_yoelii_yoelii_17X product=Hsc70-interacting protein, putative (HIP) location=Py17X_12_v2:1719533-1720999(+) length=447 sequence_SO=chromosome SO=protein_coding	447	0.192394	0.000514822
PY17X_1245900	1	4	8	organism=Plasmodium_yoelii_yoelii_17X product=RNA helicase, putative location=Py17X_12_v2:1727091-1728980(+) length=629 sequence_SO=chromosome SO=protein_coding	629	0.0127186	3.40334e-05
PY17X_1246000	1	3	5	organism=Plasmodium_yoelii_yoelii_17X product=conserved Plasmodium protein, unknown function location=Py17X_12_v2:1729346-1729720(-) length=124 sequence_SO=chromosome SO=protein_coding	124	0.0403226	0.000107898
PY17X_1246100	1	17	60	organism=Plasmodium_yoelii_yoelii_17X product=AP-1 complex subunit beta, putative location=Py17X_12_v2:1730850-1734581(-) length=936 sequence_SO=chromosome SO=protein_coding	936	0.0641026	0.000171531
PY17X_1246200	1	31	105	organism=Plasmodium_yoelii_yoelii_17X product=eukaryotic translation initiation factor 3, subunit 6, putative location=Py17X_12_v2:1736358-1738081(-) length=527 sequence_SO=chromosome SO=protein_coding	527	0.199241	0.000533144
PY17X_1246400	1	3	7	organism=Plasmodium_yoelii_yoelii_17X product=palmitoyltransferase, putative (DHHC7) location=Py17X_12_v2:1743394-1745755(+) length=398 sequence_SO=chromosome SO=protein_coding	398	0.0175879	4.70632e-05
PY17X_1246700	1	2	3	organism=Plasmodium_yoelii_yoelii_17X product=peptidyl-prolyl cis-trans isomerase, putative (CYP23) location=Py17X_12_v2:1749826-1750434(-) length=202 sequence_SO=chromosome SO=protein_coding	202	0.0148515	3.97407e-05
PY17X_1246800	1	11	19	organism=Plasmodium_yoelii_yoelii_17X product=nucleolar preribosomal GTPase, putative location=Py17X_12_v2:1751839-1753389(-) length=516 sequence_SO=chromosome SO=protein_coding	516	0.0368217	9.85303e-05
PY17X_1247000	1	7	18	organism=Plasmodium_yoelii_yoelii_17X product=conserved Plasmodium protein, unknown function location=Py17X_12_v2:1757529-1759634(-) length=701 sequence_SO=chromosome SO=protein_coding	701	0.0256776	6.87101e-05
PY17X_1247200	0.9473	1	1	organism=Plasmodium_yoelii_yoelii_17X product=apicoplast TIC22 protein, putative (TIC22) location=Py17X_12_v2:1763263-1764383(+) length=271 sequence_SO=chromosome SO=protein_coding	271	0.00369004	9.87408e-06
PY17X_1247300	0.9338	1	1	organism=Plasmodium_yoelii_yoelii_17X product=conserved Plasmodium protein, unknown function location=Py17X_12_v2:1766549-1772216(+) length=1511 sequence_SO=chromosome SO=protein_coding	1511	0.000661813	1.77093e-06
PY17X_1247400	1	8	13	organism=Plasmodium_yoelii_yoelii_17X product=cell cycle regulator protein, putative location=Py17X_12_v2:1773256-1774468(+) length=180 sequence_SO=chromosome SO=protein_coding	180	0.0722222	0.000193258
PY17X_1247800	0.9518	1	3	organism=Plasmodium_yoelii_yoelii_17X product=zinc finger protein, putative location=Py17X_12_v2:1788100-1789371(-) length=284 sequence_SO=chromosome SO=protein_coding	284	0.0105634	2.82663e-05
PY17X_1248000	1	3	7	organism=Plasmodium_yoelii_yoelii_17X product=SNARE protein, putative location=Py17X_12_v2:1794275-1795093(+) length=225 sequence_SO=chromosome SO=protein_coding	225	0.0311111	8.32495e-05
PY17X_1248100	1	4	6	organism=Plasmodium_yoelii_yoelii_17X product=phosphoenolpyruvate/phosphate translocator, putative (PPT) location=Py17X_12_v2:1796536-1798092(-) length=518 sequence_SO=chromosome SO=protein_coding	518	0.011583	3.09947e-05
PY17X_1249400	1	8	21	organism=Plasmodium_yoelii_yoelii_17X product=Plasmodium exported protein, unknown function location=Py17X_12_v2:1865776-1866577(-) length=235 sequence_SO=chromosome SO=protein_coding	235	0.0893617	0.000239121
PY17X_1249600	1	5	7	organism=Plasmodium_yoelii_yoelii_17X product=fam-b protein location=Py17X_12_v2:1879927-1880858(+) length=252 sequence_SO=chromosome SO=protein_coding	252	0.0277778	7.43299e-05
PY17X_1303900	1	3	5	organism=Plasmodium_yoelii_yoelii_17X product=fam-b protein location=Py17X_13_v2:154548-155603(-) length=314 sequence_SO=chromosome SO=protein_coding	314	0.0159236	4.26095e-05
PY17X_1304200	1	8	12	organism=Plasmodium_yoelii_yoelii_17X product=conserved Plasmodium protein, unknown function location=Py17X_13_v2:166897-168780(+) length=627 sequence_SO=chromosome SO=protein_coding	627	0.0191388	5.1213e-05
PY17X_1304300	1	51	182	organism=Plasmodium_yoelii_yoelii_17X product=LCCL domain-containing protein (CCp1) location=Py17X_13_v2:169860-174707(-) length=1615 sequence_SO=chromosome SO=protein_coding	1615	0.112693	0.000301554
PY17X_1304500	0.9473	1	1	organism=Plasmodium_yoelii_yoelii_17X product=cytochrome c oxidase assembly protein COX11, putative (COX11) location=Py17X_13_v2:193627-194310(-) length=227 sequence_SO=chromosome SO=protein_coding	227	0.00440529	1.1788e-05
PY17X_1304900	1	16	49	organism=Plasmodium_yoelii_yoelii_17X product=trailer hitch homolog, putative (CITH) location=Py17X_13_v2:205354-206367(-) length=337 sequence_SO=chromosome SO=protein_coding	337	0.145401	0.000389074
PY17X_1305000	1	16	65	organism=Plasmodium_yoelii_yoelii_17X product=proteasome subunit alpha type-1, putative location=Py17X_13_v2:209288-210406(-) length=253 sequence_SO=chromosome SO=protein_coding	253	0.256917	0.000687478
PY17X_1305200	1	10	26	organism=Plasmodium_yoelii_yoelii_17X product=conserved Plasmodium protein, unknown function location=Py17X_13_v2:214808-216667(-) length=393 sequence_SO=chromosome SO=protein_coding	393	0.0661578	0.00017703
PY17X_1305300	1	6	11	organism=Plasmodium_yoelii_yoelii_17X product=splicing factor 3A subunit 1, putative (SF3A1) location=Py17X_13_v2:218456-220255(+) length=599 sequence_SO=chromosome SO=protein_coding	599	0.0183639	4.91396e-05
PY17X_1305400	0.9916	1	2	organism=Plasmodium_yoelii_yoelii_17X product=conserved Plasmodium protein, unknown function location=Py17X_13_v2:220636-231277(-) length=2793 sequence_SO=chromosome SO=protein_coding	2793	0.000716076	1.91613e-06
PY17X_1305800	1	15	39	organism=Plasmodium_yoelii_yoelii_17X product=translocation protein sec62, putative location=Py17X_13_v2:251641-253240(-) length=380 sequence_SO=chromosome SO=protein_coding	380	0.102632	0.000274629
PY17X_1306200	0.9797	2	5	organism=Plasmodium_yoelii_yoelii_17X product=cleavage and polyadenylation specificity factor, putative location=Py17X_13_v2:270061-272889(-) length=942 sequence_SO=chromosome SO=protein_coding	942	0.00530786	1.42032e-05
PY17X_1306300	1	12	26	organism=Plasmodium_yoelii_yoelii_17X product=conserved protein, unknown function location=Py17X_13_v2:274495-275391(+) length=298 sequence_SO=chromosome SO=protein_coding	298	0.0872483	0.000233466
PY17X_1306400	1	4	4	organism=Plasmodium_yoelii_yoelii_17X product=DNA primase small subunit, putative location=Py17X_13_v2:276838-280286(+) length=446 sequence_SO=chromosome SO=protein_coding	446	0.00896861	2.39989e-05
PY17X_1306600	1	23	123	organism=Plasmodium_yoelii_yoelii_17X product=thioredoxin peroxidase 1 (TPx1) location=Py17X_13_v2:290689-291276(+) length=195 sequence_SO=chromosome SO=protein_coding	195	0.630769	0.00168786
PY17X_1307100	1	15	40	organism=Plasmodium_yoelii_yoelii_17X product=ubiquinol-cytochrome c reductase iron-sulfur subunit, putative location=Py17X_13_v2:315159-316232(-) length=357 sequence_SO=chromosome SO=protein_coding	357	0.112045	0.000299818
PY17X_1307300	1	7	27	organism=Plasmodium_yoelii_yoelii_17X product=conserved Plasmodium protein, unknown function location=Py17X_13_v2:325356-325898(-) length=180 sequence_SO=chromosome SO=protein_coding	180	0.15	0.000401382
PY17X_1307500	1	20	76	organism=Plasmodium_yoelii_yoelii_17X product=vesicle-associated membrane protein, putative location=Py17X_13_v2:330866-331780(+) length=234 sequence_SO=chromosome SO=protein_coding	234	0.324786	0.000869088
PY17X_1307600	1	24	119	organism=Plasmodium_yoelii_yoelii_17X product=triosephosphate isomerase, putative (TIM) location=Py17X_13_v2:333945-335078(+) length=248 sequence_SO=chromosome SO=protein_coding	248	0.479839	0.00128399
PY17X_1308200	0.9518	1	2	organism=Plasmodium_yoelii_yoelii_17X product=allantoicase, putative location=Py17X_13_v2:364697-366133(+) length=478 sequence_SO=chromosome SO=protein_coding	478	0.0041841	1.11961e-05
PY17X_1308700	1	3	4	organism=Plasmodium_yoelii_yoelii_17X product=conserved Plasmodium protein, unknown function location=Py17X_13_v2:379383-381050(-) length=555 sequence_SO=chromosome SO=protein_coding	555	0.00720721	1.92856e-05
PY17X_1308800	1	9	35	organism=Plasmodium_yoelii_yoelii_17X product=conserved Plasmodium protein, unknown function location=Py17X_13_v2:382507-383214(-) length=235 sequence_SO=chromosome SO=protein_coding	235	0.148936	0.000398535
PY17X_1308900	1	38	261	organism=Plasmodium_yoelii_yoelii_17X product=60S ribosomal protein L10a, putative location=Py17X_13_v2:386403-387545(+) length=217 sequence_SO=chromosome SO=protein_coding	217	1.20276	0.00321845
PY17X_1309100	1	14	56	organism=Plasmodium_yoelii_yoelii_17X product=FACT complex subunit SSRP1, putative (FACT-S) location=Py17X_13_v2:399527-401008(+) length=493 sequence_SO=chromosome SO=protein_coding	493	0.11359	0.000303954
PY17X_1309800	1	3	10	organism=Plasmodium_yoelii_yoelii_17X product=replication factor A protein 3, putative (RPA3) location=Py17X_13_v2:414516-415399(-) length=109 sequence_SO=chromosome SO=protein_coding	109	0.0917431	0.000245493
PY17X_1309900	0.9338	1	1	organism=Plasmodium_yoelii_yoelii_17X product=GTP-binding protein, putative location=Py17X_13_v2:416378-419146(-) length=922 sequence_SO=chromosome SO=protein_coding	922	0.0010846	2.90225e-06
PY17X_1310000	1	12	39	organism=Plasmodium_yoelii_yoelii_17X product=tRNA binding protein, putative location=Py17X_13_v2:420026-421513(-) length=403 sequence_SO=chromosome SO=protein_coding	403	0.0967742	0.000258956
PY17X_1310200	1	6	6	organism=Plasmodium_yoelii_yoelii_17X product=protein prenyltransferase alpha subunit, putative location=Py17X_13_v2:430402-433553(-) length=699 sequence_SO=chromosome SO=protein_coding	699	0.00858369	2.29689e-05
PY17X_1310500	1	4	6	organism=Plasmodium_yoelii_yoelii_17X product=conserved Plasmodium protein, unknown function location=Py17X_13_v2:452953-454194(-) length=413 sequence_SO=chromosome SO=protein_coding	413	0.0145278	3.88747e-05
PY17X_1310600	1	9	11	organism=Plasmodium_yoelii_yoelii_17X product=protein transport protein SEC7, putative (SEC7) location=Py17X_13_v2:455898-464897(+) length=2999 sequence_SO=chromosome SO=protein_coding	2999	0.00366789	9.81482e-06
PY17X_1311000	1	3	13	organism=Plasmodium_yoelii_yoelii_17X product=U6 snRNA-associated Sm-like protein LSm5, putative (LSM5) location=Py17X_13_v2:476320-476946(+) length=101 sequence_SO=chromosome SO=protein_coding	101	0.128713	0.00034442
PY17X_1311100	0.9849	1	1	organism=Plasmodium_yoelii_yoelii_17X product=conserved Plasmodium protein, unknown function location=Py17X_13_v2:477343-479935(-) length=785 sequence_SO=chromosome SO=protein_coding	785	0.00127389	3.40876e-06
PY17X_1311400	1	3	11	organism=Plasmodium_yoelii_yoelii_17X product=dephospho-CoA kinase, putative (DPCK) location=Py17X_13_v2:491018-491975(-) length=274 sequence_SO=chromosome SO=protein_coding	274	0.040146	0.000107426
PY17X_1311600	1	9	20	organism=Plasmodium_yoelii_yoelii_17X product=heat shock protein 90, putative location=Py17X_13_v2:496104-498746(+) length=880 sequence_SO=chromosome SO=protein_coding	880	0.0227273	6.08154e-05
PY17X_1312000	1	14	112	organism=Plasmodium_yoelii_yoelii_17X product=1-acyl-sn-glycerol-3-phosphate acyltransferase (LPAAT) location=Py17X_13_v2:525761-526992(+) length=293 sequence_SO=chromosome SO=protein_coding	293	0.382253	0.00102286
PY17X_1312400	1	48	679	organism=Plasmodium_yoelii_yoelii_17X product=fructose-bisphosphate aldolase 2 (ALDO2) location=Py17X_13_v2:539392-540846(-) length=369 sequence_SO=chromosome SO=protein_coding	369	1.84011	0.0049239
PY17X_1312700	1	22	40	organism=Plasmodium_yoelii_yoelii_17X product=histidine--tRNA ligase, putative location=Py17X_13_v2:546727-549933(-) length=1068 sequence_SO=chromosome SO=protein_coding	1068	0.0374532	0.00010022
PY17X_1313300	1	4	6	organism=Plasmodium_yoelii_yoelii_17X product=conserved Plasmodium protein, unknown function location=Py17X_13_v2:567309-568739(-) length=336 sequence_SO=chromosome SO=protein_coding	336	0.0178571	4.77835e-05
PY17X_1313500	1	15	61	organism=Plasmodium_yoelii_yoelii_17X product=ATP-dependent RNA helicase DDX5, putative (DDX5) location=Py17X_13_v2:577281-580276(+) length=517 sequence_SO=chromosome SO=protein_coding	517	0.117988	0.000315722
PY17X_1313800	1	39	271	organism=Plasmodium_yoelii_yoelii_17X product=M17 leucyl aminopeptidase, putative location=Py17X_13_v2:585414-587339(-) length=641 sequence_SO=chromosome SO=protein_coding	641	0.422777	0.0011313
PY17X_1314100	1	5	6	organism=Plasmodium_yoelii_yoelii_17X product=conserved Plasmodium protein, unknown function, fragment location=Py17X_13_v2:597218-605518(+) length=2766 sequence_SO=chromosome SO=protein_coding	2766	0.0021692	5.8045e-06
PY17X_1314200	1	11	28	organism=Plasmodium_yoelii_yoelii_17X product=centrin-2, putative (CEN2) location=Py17X_13_v2:606704-607410(-) length=168 sequence_SO=chromosome SO=protein_coding	168	0.166667	0.000445979
PY17X_1314600	1	22	171	organism=Plasmodium_yoelii_yoelii_17X product=40S ribosomal protein S5, putative location=Py17X_13_v2:618211-619704(+) length=271 sequence_SO=chromosome SO=protein_coding	271	0.630996	0.00168847
PY17X_1314800	0.9376	1	1	organism=Plasmodium_yoelii_yoelii_17X product=conserved Plasmodium protein, unknown function (UIS21) location=Py17X_13_v2:621817-623571(+) length=533 sequence_SO=chromosome SO=protein_coding	533	0.00187617	5.02041e-06
PY17X_1315000	1	3	3	organism=Plasmodium_yoelii_yoelii_17X product=conserved Plasmodium protein, unknown function location=Py17X_13_v2:625607-627027(-) length=249 sequence_SO=chromosome SO=protein_coding	249	0.0120482	3.22395e-05
PY17X_1315300	1	9	41	organism=Plasmodium_yoelii_yoelii_17X product=conserved Plasmodium protein, unknown function location=Py17X_13_v2:631957-632982(-) length=341 sequence_SO=chromosome SO=protein_coding	341	0.120235	0.000321733
PY17X_1315500	1	17	106	organism=Plasmodium_yoelii_yoelii_17X product=multidrug resistance protein 2, putative location=Py17X_13_v2:641333-644209(-) length=958 sequence_SO=chromosome SO=protein_coding	958	0.110647	0.000296078
PY17X_1315600	1	9	14	organism=Plasmodium_yoelii_yoelii_17X product=U3 snoRNA-associated small subunit rRNA processing protein, putative location=Py17X_13_v2:645699-649379(-) length=1171 sequence_SO=chromosome SO=protein_coding	1171	0.0119556	3.19917e-05
PY17X_1316000	0.9999	2	3	organism=Plasmodium_yoelii_yoelii_17X product=ubiquitin-protein ligase, putative location=Py17X_13_v2:664098-666775(-) length=830 sequence_SO=chromosome SO=protein_coding	830	0.00361446	9.67184e-06
PY17X_1316500	1	7	36	organism=Plasmodium_yoelii_yoelii_17X product=gamete egress and sporozoite traversal protein, putative (GEST) location=Py17X_13_v2:674381-675499(-) length=249 sequence_SO=chromosome SO=protein_coding	249	0.144578	0.000386874
PY17X_1317200	1	4	4	organism=Plasmodium_yoelii_yoelii_17X product=exosome complex exonuclease RRP6, putative (RRP6) location=Py17X_13_v2:705310-708552(-) length=1080 sequence_SO=chromosome SO=protein_coding	1080	0.0037037	9.91065e-06
PY17X_1317600	1	9	20	organism=Plasmodium_yoelii_yoelii_17X product=signal recognition particle subunit SRP54, putative (SRP54) location=Py17X_13_v2:717552-719054(-) length=500 sequence_SO=chromosome SO=protein_coding	500	0.04	0.000107035
PY17X_1317900	1	10	15	organism=Plasmodium_yoelii_yoelii_17X product=conserved Plasmodium protein, unknown function location=Py17X_13_v2:724822-729816(-) length=1632 sequence_SO=chromosome SO=protein_coding	1632	0.00919118	2.45945e-05
PY17X_1318300	0.9518	1	1	organism=Plasmodium_yoelii_yoelii_17X product=conserved Plasmodium protein, unknown function location=Py17X_13_v2:743544-744917(-) length=457 sequence_SO=chromosome SO=protein_coding	457	0.00218818	5.85531e-06
PY17X_1318600	1	122	1649	organism=Plasmodium_yoelii_yoelii_17X product=elongation factor 2, putative location=Py17X_13_v2:753348-755846(+) length=832 sequence_SO=chromosome SO=protein_coding	832	1.98197	0.00530351
PY17X_1319200	1	2	2	organism=Plasmodium_yoelii_yoelii_17X product=protein phosphatase 2b regulatory subunit, putative (CNB) location=Py17X_13_v2:777745-779162(-) length=177 sequence_SO=chromosome SO=protein_coding	177	0.0112994	3.02359e-05
PY17X_1319300	1	20	51	organism=Plasmodium_yoelii_yoelii_17X product=sortilin, putative location=Py17X_13_v2:782880-785957(+) length=886 sequence_SO=chromosome SO=protein_coding	886	0.0575621	0.000154029
PY17X_1319400	1	7	16	organism=Plasmodium_yoelii_yoelii_17X product=ribosome biogenesis protein tsr1, putative location=Py17X_13_v2:787202-790159(-) length=985 sequence_SO=chromosome SO=protein_coding	985	0.0162437	4.3466e-05
PY17X_1319500	1	27	96	organism=Plasmodium_yoelii_yoelii_17X product=rhoptry neck protein 2 (RON2) location=Py17X_13_v2:792672-799064(+) length=2130 sequence_SO=chromosome SO=protein_coding	2130	0.0450704	0.000120603
PY17X_1319600	0.9473	1	1	organism=Plasmodium_yoelii_yoelii_17X product=leucine-rich repeat protein (LRR3) location=Py17X_13_v2:799912-800931(+) length=339 sequence_SO=chromosome SO=protein_coding	339	0.00294985	7.89344e-06
PY17X_1319700	0.9997	2	2	organism=Plasmodium_yoelii_yoelii_17X product=aminomethyltransferase, putative location=Py17X_13_v2:801701-803275(+) length=524 sequence_SO=chromosome SO=protein_coding	524	0.00381679	1.02133e-05
PY17X_1320100	0.9701	1	1	organism=Plasmodium_yoelii_yoelii_17X product=conserved Plasmodium protein, unknown function location=Py17X_13_v2:813558-824081(+) length=3202 sequence_SO=chromosome SO=protein_coding	3202	0.000312305	8.35689e-07
PY17X_1320200	1	2	2	organism=Plasmodium_yoelii_yoelii_17X product=U1 snRNA associated protein, putative location=Py17X_13_v2:824807-826827(+) length=318 sequence_SO=chromosome SO=protein_coding	318	0.00628931	1.68294e-05
PY17X_1321200	1	20	107	organism=Plasmodium_yoelii_yoelii_17X product=p23 co-chaperone, putative location=Py17X_13_v2:863432-864800(+) length=258 sequence_SO=chromosome SO=protein_coding	258	0.414729	0.00110976
PY17X_1321300	1	15	37	organism=Plasmodium_yoelii_yoelii_17X product=glucose-6-phosphate dehydrogenase-6-phosphogluconolactonase (G6PD-6PGL) location=Py17X_13_v2:865514-868363(-) length=949 sequence_SO=chromosome SO=protein_coding	949	0.0389884	0.000104328
PY17X_1321400	0.9427	1	1	organism=Plasmodium_yoelii_yoelii_17X product=conserved Plasmodium protein, unknown function location=Py17X_13_v2:870017-872455(+) length=812 sequence_SO=chromosome SO=protein_coding	812	0.00123153	3.29541e-06
PY17X_1321700	1	9	19	organism=Plasmodium_yoelii_yoelii_17X product=conserved Plasmodium protein, unknown function location=Py17X_13_v2:876433-880530(-) length=1365 sequence_SO=chromosome SO=protein_coding	1365	0.0139194	3.72466e-05
PY17X_1321900	1	40	175	organism=Plasmodium_yoelii_yoelii_17X product=aminopeptidase P, putative (APP) location=Py17X_13_v2:887365-889698(+) length=777 sequence_SO=chromosome SO=protein_coding	777	0.225225	0.000602675
PY17X_1322200	1	27	159	organism=Plasmodium_yoelii_yoelii_17X product=6-phosphogluconate dehydrogenase, decarboxylating, putative location=Py17X_13_v2:894021-895439(+) length=472 sequence_SO=chromosome SO=protein_coding	472	0.336864	0.000901408
PY17X_1322700	1	2	3	organism=Plasmodium_yoelii_yoelii_17X product=methyltransferase, putative location=Py17X_13_v2:906964-908365(+) length=205 sequence_SO=chromosome SO=protein_coding	205	0.0146341	3.91592e-05
PY17X_1322900	1	3	3	organism=Plasmodium_yoelii_yoelii_17X product=hemolysin III, putative (HlyIII) location=Py17X_13_v2:914159-915215(-) length=284 sequence_SO=chromosome SO=protein_coding	284	0.0105634	2.82663e-05
PY17X_1323000	1	10	18	organism=Plasmodium_yoelii_yoelii_17X product=AP-1 complex subunit gamma, putative location=Py17X_13_v2:917642-921348(+) length=1078 sequence_SO=chromosome SO=protein_coding	1078	0.0166976	4.46807e-05
PY17X_1323800	1	2	3	organism=Plasmodium_yoelii_yoelii_17X product=conserved Plasmodium protein, unknown function location=Py17X_13_v2:954374-955768(-) length=464 sequence_SO=chromosome SO=protein_coding	464	0.00646552	1.73009e-05
PY17X_1323900	0.9518	1	1	organism=Plasmodium_yoelii_yoelii_17X product=conserved Plasmodium protein, unknown function (UIS25) location=Py17X_13_v2:956857-959545(-) length=788 sequence_SO=chromosome SO=protein_coding	788	0.00126904	3.39578e-06
PY17X_1324100	0.9518	1	1	organism=Plasmodium_yoelii_yoelii_17X product=mitochondrial ribosomal protein L28 precursor, putative location=Py17X_13_v2:968972-969817(-) length=281 sequence_SO=chromosome SO=protein_coding	281	0.00355872	9.52269e-06
PY17X_1324200	1	13	23	organism=Plasmodium_yoelii_yoelii_17X product=conserved Plasmodium protein, unknown function location=Py17X_13_v2:971105-973195(-) length=696 sequence_SO=chromosome SO=protein_coding	696	0.033046	8.8427e-05
PY17X_1324300	1	41	330	organism=Plasmodium_yoelii_yoelii_17X product=V-type H(+)-translocating pyrophosphatase, putative (VP1) location=Py17X_13_v2:976845-978995(-) length=716 sequence_SO=chromosome SO=protein_coding	716	0.460894	0.0012333
PY17X_1324400	0.9518	1	1	organism=Plasmodium_yoelii_yoelii_17X product=conserved protein, unknown function location=Py17X_13_v2:980959-982012(+) length=131 sequence_SO=chromosome SO=protein_coding	131	0.00763359	2.04265e-05
PY17X_1324500	1	4	7	organism=Plasmodium_yoelii_yoelii_17X product=signal peptide peptidase, putative (SPP) location=Py17X_13_v2:983042-985724(-) length=411 sequence_SO=chromosome SO=protein_coding	411	0.0170316	4.55745e-05
PY17X_1324700	1	15	60	organism=Plasmodium_yoelii_yoelii_17X product=thioredoxin 1, putative (TRX1) location=Py17X_13_v2:990520-991046(-) length=104 sequence_SO=chromosome SO=protein_coding	104	0.576923	0.00154378
PY17X_1324800	1	31	73	organism=Plasmodium_yoelii_yoelii_17X product=conserved Plasmodium protein, unknown function location=Py17X_13_v2:992661-994436(-) length=591 sequence_SO=chromosome SO=protein_coding	591	0.123519	0.000330523
PY17X_1325200	1	5	13	organism=Plasmodium_yoelii_yoelii_17X product=large ribosomal subunit nuclear export factor, putative (UIS20) location=Py17X_13_v2:1012128-1016357(+) length=1409 sequence_SO=chromosome SO=protein_coding	1409	0.0092264	2.46887e-05
PY17X_1325400	0.9576	1	9	organism=Plasmodium_yoelii_yoelii_17X product=conserved Plasmodium protein, unknown function location=Py17X_13_v2:1020203-1030216(+) length=3337 sequence_SO=chromosome SO=protein_coding	3337	0.00269703	7.21693e-06
PY17X_1325500	1	10	40	organism=Plasmodium_yoelii_yoelii_17X product=yoelipain-1 (YP1) location=Py17X_13_v2:1031878-1033440(+) length=520 sequence_SO=chromosome SO=protein_coding	520	0.0769231	0.000205837
PY17X_1325800	1	6	9	organism=Plasmodium_yoelii_yoelii_17X product=conserved Plasmodium protein, unknown function location=Py17X_13_v2:1036052-1040722(-) length=1462 sequence_SO=chromosome SO=protein_coding	1462	0.00615595	1.64726e-05
PY17X_1325900	0.9518	1	1	organism=Plasmodium_yoelii_yoelii_17X product=aminodeoxychorismate lyase, putative (ADCL) location=Py17X_13_v2:1041694-1042644(-) length=316 sequence_SO=chromosome SO=protein_coding	316	0.00316456	8.46796e-06
PY17X_1326200	1	2	3	organism=Plasmodium_yoelii_yoelii_17X product=exonuclease V, mitochondrial, putative location=Py17X_13_v2:1053831-1054889(-) length=352 sequence_SO=chromosome SO=protein_coding	352	0.00852273	2.28058e-05
PY17X_1326500	1	14	71	organism=Plasmodium_yoelii_yoelii_17X product=ATP-dependent RNA helicase DBP5, putative location=Py17X_13_v2:1062921-1065035(+) length=704 sequence_SO=chromosome SO=protein_coding	704	0.100852	0.000269868
PY17X_1326800	1	9	14	organism=Plasmodium_yoelii_yoelii_17X product=conserved Plasmodium protein, unknown function location=Py17X_13_v2:1071078-1072100(-) length=340 sequence_SO=chromosome SO=protein_coding	340	0.0411765	0.000110183
PY17X_1327000	0.9999	2	2	organism=Plasmodium_yoelii_yoelii_17X product=conserved Plasmodium protein, unknown function location=Py17X_13_v2:1078314-1080851(+) length=845 sequence_SO=chromosome SO=protein_coding	845	0.00236686	6.33344e-06
PY17X_1327100	1	3	4	organism=Plasmodium_yoelii_yoelii_17X product=pyridoxal 5'-phosphate synthase, putative location=Py17X_13_v2:1081368-1082976(-) length=229 sequence_SO=chromosome SO=protein_coding	229	0.0174672	4.67402e-05
PY17X_1327200	1	2	16	organism=Plasmodium_yoelii_yoelii_17X product=bax inhibitor 1, putative location=Py17X_13_v2:1083798-1085025(-) length=245 sequence_SO=chromosome SO=protein_coding	245	0.0653061	0.000174751
PY17X_1327500	0.9518	1	1	organism=Plasmodium_yoelii_yoelii_17X product=FYVE and coiled-coil domain-containing protein, putative (FCP) location=Py17X_13_v2:1090049-1091008(+) length=319 sequence_SO=chromosome SO=protein_coding	319	0.0031348	8.38833e-06
PY17X_1327900	1	4	4	organism=Plasmodium_yoelii_yoelii_17X product=ubiquitin carboxyl-terminal hydrolase isozyme L3, putative (UCHL3) location=Py17X_13_v2:1098069-1099745(+) length=228 sequence_SO=chromosome SO=protein_coding	228	0.0175439	4.69452e-05
PY17X_1328100	0.9039	1	1	organism=Plasmodium_yoelii_yoelii_17X product=inner membrane complex sub-compartment protein 3, putative (ISP3) location=Py17X_13_v2:1107963-1108415(+) length=150 sequence_SO=chromosome SO=protein_coding	150	0.00666667	1.78392e-05
PY17X_1328200	1	10	52	organism=Plasmodium_yoelii_yoelii_17X product=60S ribosomal protein L27, putative (RPL27) location=Py17X_13_v2:1109458-1110594(-) length=146 sequence_SO=chromosome SO=protein_coding	146	0.356164	0.000953052
PY17X_1328700	1	2	2	organism=Plasmodium_yoelii_yoelii_17X product=U3 small nucleolar ribonucleoprotein protein IMP3, putative (IMP3) location=Py17X_13_v2:1122562-1123113(+) length=183 sequence_SO=chromosome SO=protein_coding	183	0.010929	2.92446e-05
PY17X_1328800	1	6	26	organism=Plasmodium_yoelii_yoelii_17X product=40S ribosomal protein S28e, putative location=Py17X_13_v2:1124739-1124942(+) length=67 sequence_SO=chromosome SO=protein_coding	67	0.38806	0.0010384
PY17X_1329100	1	5	5	organism=Plasmodium_yoelii_yoelii_17X product=splicing factor 3B subunit 2, putative (SF3B2) location=Py17X_13_v2:1130106-1132454(-) length=668 sequence_SO=chromosome SO=protein_coding	668	0.00748503	2.0029e-05
PY17X_1329400	1	27	75	organism=Plasmodium_yoelii_yoelii_17X product=valine--tRNA ligase, putative location=Py17X_13_v2:1140864-1144097(+) length=1077 sequence_SO=chromosome SO=protein_coding	1077	0.0696379	0.000186342
PY17X_1329600	0.9518	1	1	organism=Plasmodium_yoelii_yoelii_17X product=conserved Plasmodium protein, unknown function location=Py17X_13_v2:1145571-1149287(-) length=1238 sequence_SO=chromosome SO=protein_coding	1238	0.000807754	2.16145e-06
PY17X_1329800	1	48	108	organism=Plasmodium_yoelii_yoelii_17X product=conserved Plasmodium protein, unknown function location=Py17X_13_v2:1151109-1155002(-) length=1297 sequence_SO=chromosome SO=protein_coding	1297	0.0832691	0.000222818
PY17X_1330100	1	15	32	organism=Plasmodium_yoelii_yoelii_17X product=cytochrome c1 precursor, putative location=Py17X_13_v2:1166112-1167598(-) length=394 sequence_SO=chromosome SO=protein_coding	394	0.0812183	0.00021733
PY17X_1330200	1	126	2569	organism=Plasmodium_yoelii_yoelii_17X product=glyceraldehyde-3-phosphate dehydrogenase, putative (GAPDH) location=Py17X_13_v2:1170886-1172150(+) length=337 sequence_SO=chromosome SO=protein_coding	337	7.62315	0.0203986
PY17X_1330400	0.9473	1	1	organism=Plasmodium_yoelii_yoelii_17X product=conserved Plasmodium protein, unknown function location=Py17X_13_v2:1176633-1177583(-) length=316 sequence_SO=chromosome SO=protein_coding	316	0.00316456	8.46796e-06
PY17X_1330600	1	11	15	organism=Plasmodium_yoelii_yoelii_17X product=replication factor C3, putative location=Py17X_13_v2:1199352-1200832(+) length=344 sequence_SO=chromosome SO=protein_coding	344	0.0436047	0.000116681
PY17X_1330700	1	5	6	organism=Plasmodium_yoelii_yoelii_17X product=DNA polymerase alpha subunit, putative location=Py17X_13_v2:1202259-1203884(+) length=541 sequence_SO=chromosome SO=protein_coding	541	0.0110906	2.9677e-05
PY17X_1331200	1	7	13	organism=Plasmodium_yoelii_yoelii_17X product=fam-a protein location=Py17X_13_v2:1210354-1212201(-) length=366 sequence_SO=chromosome SO=protein_coding	366	0.0355191	9.50448e-05
PY17X_1331400	1	10	33	organism=Plasmodium_yoelii_yoelii_17X product=fam-a protein location=Py17X_13_v2:1215487-1217018(-) length=279 sequence_SO=chromosome SO=protein_coding	279	0.11828	0.000316502
PY17X_1331500	0.9849	1	1	organism=Plasmodium_yoelii_yoelii_17X product=conserved Plasmodium protein, unknown function location=Py17X_13_v2:1219784-1224968(+) length=1036 sequence_SO=chromosome SO=protein_coding	1036	0.000965251	2.58289e-06
PY17X_1331700	1	4	4	organism=Plasmodium_yoelii_yoelii_17X product=fam-a protein location=Py17X_13_v2:1227240-1228845(-) length=303 sequence_SO=chromosome SO=protein_coding	303	0.0132013	3.53251e-05
PY17X_1331900	1	8	12	organism=Plasmodium_yoelii_yoelii_17X product=fam-a protein location=Py17X_13_v2:1234270-1235824(-) length=290 sequence_SO=chromosome SO=protein_coding	290	0.0413793	0.000110726
PY17X_1332000	1	2	3	organism=Plasmodium_yoelii_yoelii_17X product=fam-a protein location=Py17X_13_v2:1237917-1239445(+) length=276 sequence_SO=chromosome SO=protein_coding	276	0.0108696	2.90856e-05
PY17X_1332300	1	5	5	organism=Plasmodium_yoelii_yoelii_17X product=conserved Plasmodium protein, unknown function location=Py17X_13_v2:1246204-1247501(-) length=349 sequence_SO=chromosome SO=protein_coding	349	0.0143266	3.83363e-05
PY17X_1332600	0.9968	2	2	organism=Plasmodium_yoelii_yoelii_17X product=conserved Plasmodium protein, unknown function location=Py17X_13_v2:1253500-1262889(+) length=2946 sequence_SO=chromosome SO=protein_coding	2946	0.000678887	1.81662e-06
PY17X_1332700	1	4	6	organism=Plasmodium_yoelii_yoelii_17X product=serine/threonine protein phosphatase, putative (UIS2) location=Py17X_13_v2:1264200-1268219(+) length=1339 sequence_SO=chromosome SO=protein_coding	1339	0.00448096	1.19905e-05
PY17X_1332800	1	19	60	organism=Plasmodium_yoelii_yoelii_17X product=ATP synthase (C/AC39) subunit, putative location=Py17X_13_v2:1269630-1270778(-) length=382 sequence_SO=chromosome SO=protein_coding	382	0.157068	0.000420295
PY17X_1333000	1	8	11	organism=Plasmodium_yoelii_yoelii_17X product=ATP-dependent zinc metalloprotease FTSH, putative location=Py17X_13_v2:1274989-1277100(-) length=703 sequence_SO=chromosome SO=protein_coding	703	0.0156472	4.187e-05
PY17X_1333100	1	8	22	organism=Plasmodium_yoelii_yoelii_17X product=conserved Plasmodium protein, unknown function location=Py17X_13_v2:1280048-1280878(+) length=276 sequence_SO=chromosome SO=protein_coding	276	0.0797101	0.000213295
PY17X_1333900	0.9959	2	2	organism=Plasmodium_yoelii_yoelii_17X product=dynein beta chain, putative location=Py17X_13_v2:1306398-1327416(+) length=6473 sequence_SO=chromosome SO=protein_coding	6473	0.000308976	8.26781e-07
PY17X_1334000	1	15	192	organism=Plasmodium_yoelii_yoelii_17X product=40S ribosomal protein S3, putative location=Py17X_13_v2:1328574-1329848(+) length=222 sequence_SO=chromosome SO=protein_coding	222	0.864865	0.00231427
PY17X_1334400	1	17	63	organism=Plasmodium_yoelii_yoelii_17X product=26S proteasome regulatory subunit RPN2, putative (RPN2) location=Py17X_13_v2:1350266-1354206(+) length=1232 sequence_SO=chromosome SO=protein_coding	1232	0.0511364	0.000136835
PY17X_1334800	1	8	10	organism=Plasmodium_yoelii_yoelii_17X product=large ribosomal subunit assembling protein, putative location=Py17X_13_v2:1369500-1370737(+) length=179 sequence_SO=chromosome SO=protein_coding	179	0.0558659	0.00014949
PY17X_1334900	0.9122	1	1	organism=Plasmodium_yoelii_yoelii_17X product=conserved Plasmodium protein, unknown function location=Py17X_13_v2:1371722-1374373(+) length=883 sequence_SO=chromosome SO=protein_coding	883	0.0011325	3.03044e-06
PY17X_1335800	0.9338	1	1	organism=Plasmodium_yoelii_yoelii_17X product=conserved Plasmodium protein, unknown function location=Py17X_13_v2:1396233-1396922(+) length=92 sequence_SO=chromosome SO=protein_coding	92	0.0108696	2.90856e-05
PY17X_1336100	1	51	167	organism=Plasmodium_yoelii_yoelii_17X product=conserved Plasmodium protein, unknown function location=Py17X_13_v2:1413994-1421748(-) length=2584 sequence_SO=chromosome SO=protein_coding	2584	0.0646285	0.000172938
PY17X_1336200	0.9518	1	1	organism=Plasmodium_yoelii_yoelii_17X product=conserved Plasmodium protein, unknown function location=Py17X_13_v2:1426901-1427530(+) length=209 sequence_SO=chromosome SO=protein_coding	209	0.00478469	1.28032e-05
PY17X_1336500	0.9518	1	3	organism=Plasmodium_yoelii_yoelii_17X product=derlin-1, putative (DER1-1) location=Py17X_13_v2:1436484-1437920(-) length=218 sequence_SO=chromosome SO=protein_coding	218	0.0137615	3.6824e-05
PY17X_1336600	1	60	623	organism=Plasmodium_yoelii_yoelii_17X product=eukaryotic initiation factor 4a, putative,helicase 45, putative (eIF4A) location=Py17X_13_v2:1443231-1444793(+) length=398 sequence_SO=chromosome SO=protein_coding	398	1.56533	0.00418862
PY17X_1336700	1	4	5	organism=Plasmodium_yoelii_yoelii_17X product=splicing factor U2AF large subunit, putative (U2AF2) location=Py17X_13_v2:1446128-1448272(-) length=714 sequence_SO=chromosome SO=protein_coding	714	0.0070028	1.87386e-05
PY17X_1336800	1	15	24	organism=Plasmodium_yoelii_yoelii_17X product=conserved Plasmodium protein, unknown function location=Py17X_13_v2:1449742-1452081(-) length=779 sequence_SO=chromosome SO=protein_coding	779	0.0308087	8.24404e-05
PY17X_1337000	0.9518	1	2	organism=Plasmodium_yoelii_yoelii_17X product=conserved Plasmodium protein, unknown function location=Py17X_13_v2:1455848-1456606(+) length=252 sequence_SO=chromosome SO=protein_coding	252	0.00793651	2.12371e-05
PY17X_1337100	1	4	7	organism=Plasmodium_yoelii_yoelii_17X product=shewanella-like protein phosphatase 1, putative (SHLP1) location=Py17X_13_v2:1457455-1458543(-) length=362 sequence_SO=chromosome SO=protein_coding	362	0.019337	5.17435e-05
PY17X_1337200	1	5	8	organism=Plasmodium_yoelii_yoelii_17X product=small subunit rRNA processing KH domain protein, putative location=Py17X_13_v2:1459861-1460625(-) length=254 sequence_SO=chromosome SO=protein_coding	254	0.0314961	8.42796e-05
PY17X_1338300	1	3	8	organism=Plasmodium_yoelii_yoelii_17X product=mitochondrial pyruvate carrier protein 2, putative (MPC2) location=Py17X_13_v2:1497582-1498331(-) length=131 sequence_SO=chromosome SO=protein_coding	131	0.0610687	0.000163412
PY17X_1338500	0.9518	1	1	organism=Plasmodium_yoelii_yoelii_17X product=RAP protein, putative location=Py17X_13_v2:1504752-1505941(-) length=362 sequence_SO=chromosome SO=protein_coding	362	0.00276243	7.39192e-06
PY17X_1338600	0.9518	1	2	organism=Plasmodium_yoelii_yoelii_17X product=conserved Plasmodium protein, unknown function location=Py17X_13_v2:1507011-1508765(+) length=584 sequence_SO=chromosome SO=protein_coding	584	0.00342466	9.16396e-06
PY17X_1338800	1	16	48	organism=Plasmodium_yoelii_yoelii_17X product=proteasome subunit beta type-2, putative location=Py17X_13_v2:1514819-1515658(+) length=195 sequence_SO=chromosome SO=protein_coding	195	0.246154	0.000658677
PY17X_1338900	1	6	7	organism=Plasmodium_yoelii_yoelii_17X product=RNA 3'-terminal phosphate cyclase-like protein, putative location=Py17X_13_v2:1517285-1518946(+) length=553 sequence_SO=chromosome SO=protein_coding	553	0.0126582	3.38719e-05
PY17X_1339000	1	29	216	organism=Plasmodium_yoelii_yoelii_17X product=exported protein 2, putative (EXP2) location=Py17X_13_v2:1520378-1521426(-) length=269 sequence_SO=chromosome SO=protein_coding	269	0.802974	0.00214866
PY17X_1339100	1	8	23	organism=Plasmodium_yoelii_yoelii_17X product=inorganic anion antiporter, putative location=Py17X_13_v2:1524724-1527216(+) length=669 sequence_SO=chromosome SO=protein_coding	669	0.0343797	9.19958e-05
PY17X_1339200	0.9992	2	3	organism=Plasmodium_yoelii_yoelii_17X product=conserved Plasmodium protein, unknown function location=Py17X_13_v2:1527554-1529680(-) length=513 sequence_SO=chromosome SO=protein_coding	513	0.00584795	1.56484e-05
PY17X_1339300	1	7	30	organism=Plasmodium_yoelii_yoelii_17X product=diacylglycerol kinase, putative location=Py17X_13_v2:1531024-1532523(-) length=455 sequence_SO=chromosome SO=protein_coding	455	0.0659341	0.000176431
PY17X_1339900	1	2	3	organism=Plasmodium_yoelii_yoelii_17X product=pre-mRNA-splicing factor ISY1, putative location=Py17X_13_v2:1553283-1554456(+) length=201 sequence_SO=chromosome SO=protein_coding	201	0.0149254	3.99385e-05
PY17X_1340100	1	5	14	organism=Plasmodium_yoelii_yoelii_17X product=histone deacetylase, putative (HDAC2) location=Py17X_13_v2:1557401-1562630(+) length=1640 sequence_SO=chromosome SO=protein_coding	1640	0.00853659	2.28428e-05
PY17X_1340200	0.9999	2	2	organism=Plasmodium_yoelii_yoelii_17X product=conserved Plasmodium protein, unknown function location=Py17X_13_v2:1563695-1566436(+) length=531 sequence_SO=chromosome SO=protein_coding	531	0.00376648	1.00786e-05
PY17X_1340800	1	7	9	organism=Plasmodium_yoelii_yoelii_17X product=dihydroorotase, putative location=Py17X_13_v2:1580993-1582078(+) length=361 sequence_SO=chromosome SO=protein_coding	361	0.0249307	6.67116e-05
PY17X_1341000	0.9999	3	3	organism=Plasmodium_yoelii_yoelii_17X product=GTPase-activating protein, putative location=Py17X_13_v2:1583651-1585650(-) length=616 sequence_SO=chromosome SO=protein_coding	616	0.00487013	1.30319e-05
PY17X_1341100	1	7	12	organism=Plasmodium_yoelii_yoelii_17X product=DnaJ protein, putative location=Py17X_13_v2:1588127-1589023(+) length=298 sequence_SO=chromosome SO=protein_coding	298	0.0402685	0.000107753
PY17X_1341400	0.9518	1	1	organism=Plasmodium_yoelii_yoelii_17X product=conserved Plasmodium protein, unknown function location=Py17X_13_v2:1598563-1600395(-) length=610 sequence_SO=chromosome SO=protein_coding	610	0.00163934	4.38668e-06
PY17X_1341800	1	5	11	organism=Plasmodium_yoelii_yoelii_17X product=splicing factor 1, putative (SF1) location=Py17X_13_v2:1610539-1612736(+) length=698 sequence_SO=chromosome SO=protein_coding	698	0.0157593	4.217e-05
PY17X_1341900	0.9427	1	1	organism=Plasmodium_yoelii_yoelii_17X product=protein transport protein SFT2, putative location=Py17X_13_v2:1616017-1617235(+) length=261 sequence_SO=chromosome SO=protein_coding	261	0.00383142	1.02524e-05
PY17X_1342000	1	2	4	organism=Plasmodium_yoelii_yoelii_17X product=conserved Plasmodium protein, unknown function location=Py17X_13_v2:1619296-1620279(-) length=327 sequence_SO=chromosome SO=protein_coding	327	0.0122324	3.27324e-05
PY17X_1342100	1	14	28	organism=Plasmodium_yoelii_yoelii_17X product=adenosine-diphosphatase, putative location=Py17X_13_v2:1621600-1623720(+) length=559 sequence_SO=chromosome SO=protein_coding	559	0.0500894	0.000134033
PY17X_1342700	1	5	12	organism=Plasmodium_yoelii_yoelii_17X product=conserved Plasmodium protein, unknown function location=Py17X_13_v2:1652425-1652976(+) length=113 sequence_SO=chromosome SO=protein_coding	113	0.106195	0.000284164
PY17X_1343000	1	19	400	organism=Plasmodium_yoelii_yoelii_17X product=60S ribosomal protein L6, putative location=Py17X_13_v2:1657632-1658821(-) length=190 sequence_SO=chromosome SO=protein_coding	190	2.10526	0.00563342
PY17X_1343100	1	4	15	organism=Plasmodium_yoelii_yoelii_17X product=vacuolar ATP synthase subunit g, putative location=Py17X_13_v2:1660680-1661347(-) length=121 sequence_SO=chromosome SO=protein_coding	121	0.123967	0.00033172
PY17X_1343300	1	5	29	organism=Plasmodium_yoelii_yoelii_17X product=60S ribosomal protein L23, putative (RPL23) location=Py17X_13_v2:1664382-1665552(-) length=185 sequence_SO=chromosome SO=protein_coding	185	0.156757	0.000419462
PY17X_1343400	1	6	18	organism=Plasmodium_yoelii_yoelii_17X product=plasmepsin V, putative (PMV) location=Py17X_13_v2:1667933-1669639(+) length=568 sequence_SO=chromosome SO=protein_coding	568	0.0316901	8.47989e-05
PY17X_1343500	1	3	10	organism=Plasmodium_yoelii_yoelii_17X product=conserved Plasmodium protein, unknown function location=Py17X_13_v2:1671154-1672473(+) length=439 sequence_SO=chromosome SO=protein_coding	439	0.022779	6.09539e-05
PY17X_1343600	1	3	41	organism=Plasmodium_yoelii_yoelii_17X product=secreted ookinete protein, putative,glideosome associated protein with multiple membrane spans 1, putative (GAPM1) location=Py17X_13_v2:1674910-1676153(+) length=301 sequence_SO=chromosome SO=protein_coding	301	0.136213	0.000364488
PY17X_1343800	1	4	5	organism=Plasmodium_yoelii_yoelii_17X product=conserved Plasmodium protein, unknown function location=Py17X_13_v2:1681075-1682133(+) length=352 sequence_SO=chromosome SO=protein_coding	352	0.0142045	3.80096e-05
PY17X_1344300	0.9518	1	2	organism=Plasmodium_yoelii_yoelii_17X product=MSF1-like protein, putative location=Py17X_13_v2:1708400-1709730(+) length=193 sequence_SO=chromosome SO=protein_coding	193	0.0103627	2.77293e-05
PY17X_1344600	1	5	11	organism=Plasmodium_yoelii_yoelii_17X product=SNARE protein, putative location=Py17X_13_v2:1720310-1721110(+) length=220 sequence_SO=chromosome SO=protein_coding	220	0.05	0.000133794
PY17X_1344700	1	8	12	organism=Plasmodium_yoelii_yoelii_17X product=dihydrofolate synthase/folylpolyglutamate synthase, putative location=Py17X_13_v2:1722217-1724023(-) length=472 sequence_SO=chromosome SO=protein_coding	472	0.0254237	6.80308e-05
PY17X_1344800	1	110	2188	organism=Plasmodium_yoelii_yoelii_17X product=L-lactate dehydrogenase (LDH) location=Py17X_13_v2:1726274-1727224(+) length=316 sequence_SO=chromosome SO=protein_coding	316	6.92405	0.0185279
PY17X_1344900	1	3	9	organism=Plasmodium_yoelii_yoelii_17X product=U6 snRNA-associated Sm-like protein LSm6, putative (LSM6) location=Py17X_13_v2:1727880-1728113(-) length=77 sequence_SO=chromosome SO=protein_coding	77	0.116883	0.000312765
PY17X_1345000	1	36	133	organism=Plasmodium_yoelii_yoelii_17X product=phosphoribosylpyrophosphate synthetase, putative location=Py17X_13_v2:1729657-1730955(-) length=432 sequence_SO=chromosome SO=protein_coding	432	0.30787	0.000823823
PY17X_1345100	1	8	21	organism=Plasmodium_yoelii_yoelii_17X product=oxidoreductase, putative location=Py17X_13_v2:1733104-1734491(-) length=334 sequence_SO=chromosome SO=protein_coding	334	0.0628743	0.000168244
PY17X_1345400	1	3	4	organism=Plasmodium_yoelii_yoelii_17X product=mitochondrial fission 1 protein, putative (FIS1) location=Py17X_13_v2:1751465-1752066(+) length=141 sequence_SO=chromosome SO=protein_coding	141	0.0283688	7.59114e-05
PY17X_1345800	1	4	6	organism=Plasmodium_yoelii_yoelii_17X product=conserved Plasmodium protein, unknown function location=Py17X_13_v2:1769748-1770711(-) length=168 sequence_SO=chromosome SO=protein_coding	168	0.0357143	9.5567e-05
PY17X_1346200	1	5	6	organism=Plasmodium_yoelii_yoelii_17X product=RNA-binding protein, putative location=Py17X_13_v2:1778058-1780035(-) length=546 sequence_SO=chromosome SO=protein_coding	546	0.010989	2.94052e-05
PY17X_1346600	0.9473	1	1	organism=Plasmodium_yoelii_yoelii_17X product=conserved Plasmodium protein, unknown function location=Py17X_13_v2:1807719-1809239(+) length=506 sequence_SO=chromosome SO=protein_coding	506	0.00197628	5.28829e-06
PY17X_1347500	1	2	4	organism=Plasmodium_yoelii_yoelii_17X product=nicotinate-nucleotide adenylyltransferase, putative (NMNAT) location=Py17X_13_v2:1837647-1838333(+) length=228 sequence_SO=chromosome SO=protein_coding	228	0.0175439	4.69452e-05
PY17X_1347700	1	7	8	organism=Plasmodium_yoelii_yoelii_17X product=ribose-phosphate pyrophosphokinase, putative location=Py17X_13_v2:1842591-1844216(+) length=541 sequence_SO=chromosome SO=protein_coding	541	0.0147874	3.95693e-05
PY17X_1348000	1	6	11	organism=Plasmodium_yoelii_yoelii_17X product=proteasome subunit beta type-7, putative location=Py17X_13_v2:1861062-1861874(+) length=270 sequence_SO=chromosome SO=protein_coding	270	0.0407407	0.000109017
PY17X_1348100	0.9177	2	2	organism=Plasmodium_yoelii_yoelii_17X product=conserved Plasmodium protein, unknown function location=Py17X_13_v2:1863512-1871707(+) length=2552 sequence_SO=chromosome SO=protein_coding	2552	0.000783699	2.09708e-06
PY17X_1348200	1	2	14	organism=Plasmodium_yoelii_yoelii_17X product=conserved Plasmodium protein, unknown function location=Py17X_13_v2:1873136-1874454(-) length=320 sequence_SO=chromosome SO=protein_coding	320	0.04375	0.00011707
PY17X_1348700	1	2	2	organism=Plasmodium_yoelii_yoelii_17X product=conserved Plasmodium protein, unknown function location=Py17X_13_v2:1885157-1886335(-) length=392 sequence_SO=chromosome SO=protein_coding	392	0.00510204	1.36524e-05
PY17X_1348800	0.9701	1	1	organism=Plasmodium_yoelii_yoelii_17X product=DNA-directed RNA polymerase 3 largest subunit, putative location=Py17X_13_v2:1887525-1893848(-) length=1990 sequence_SO=chromosome SO=protein_coding	1990	0.000502513	1.34466e-06
PY17X_1349200	0.9997	2	2	organism=Plasmodium_yoelii_yoelii_17X product=AMP deaminase, putative location=Py17X_13_v2:1910375-1913348(+) length=695 sequence_SO=chromosome SO=protein_coding	695	0.0028777	7.70036e-06
PY17X_1349800	1	2	4	organism=Plasmodium_yoelii_yoelii_17X product=thioredoxin, putative location=Py17X_13_v2:1938263-1939779(+) length=206 sequence_SO=chromosome SO=protein_coding	206	0.0194175	5.19588e-05
PY17X_1350200	1	7	56	organism=Plasmodium_yoelii_yoelii_17X product=ER lumen protein retaining receptor 1, putative location=Py17X_13_v2:1946064-1947487(-) length=284 sequence_SO=chromosome SO=protein_coding	284	0.197183	0.000527638
PY17X_1350400	1	21	57	organism=Plasmodium_yoelii_yoelii_17X product=elongation factor Tu, putative location=Py17X_13_v2:1952217-1953650(-) length=477 sequence_SO=chromosome SO=protein_coding	477	0.119497	0.000319759
PY17X_1350600	1	11	84	organism=Plasmodium_yoelii_yoelii_17X product=conserved Plasmodium protein, unknown function location=Py17X_13_v2:1959121-1961065(+) length=504 sequence_SO=chromosome SO=protein_coding	504	0.166667	0.000445979
PY17X_1351100	1	4	9	organism=Plasmodium_yoelii_yoelii_17X product=signal peptidase 21 kDa subunit, putative location=Py17X_13_v2:1972199-1973009(+) length=184 sequence_SO=chromosome SO=protein_coding	184	0.048913	0.000130885
PY17X_1351400	1	9	42	organism=Plasmodium_yoelii_yoelii_17X product=protein tyrosine phosphatase-like protein, putative (PTPLA) location=Py17X_13_v2:1978397-1979574(-) length=221 sequence_SO=chromosome SO=protein_coding	221	0.190045	0.000508538
PY17X_1351500	1	20	46	organism=Plasmodium_yoelii_yoelii_17X product=glutamine--tRNA ligase, putative location=Py17X_13_v2:1980677-1983304(-) length=875 sequence_SO=chromosome SO=protein_coding	875	0.0525714	0.000140675
PY17X_1351600	1	20	120	organism=Plasmodium_yoelii_yoelii_17X product=60S ribosomal protein L23, putative location=Py17X_13_v2:1985073-1986101(+) length=139 sequence_SO=chromosome SO=protein_coding	139	0.863309	0.00231011
PY17X_1352100	1	4	5	organism=Plasmodium_yoelii_yoelii_17X product=trafficking protein particle complex subunit 2, putative (TRAPPC2) location=Py17X_13_v2:1996894-1997355(+) length=153 sequence_SO=chromosome SO=protein_coding	153	0.0326797	8.7447e-05
PY17X_1352300	1	2	2	organism=Plasmodium_yoelii_yoelii_17X product=SAM-dependent RNA methyltransferase, putative location=Py17X_13_v2:2000651-2001289(+) length=212 sequence_SO=chromosome SO=protein_coding	212	0.00943396	2.52441e-05
PY17X_1352400	0.9518	1	1	organism=Plasmodium_yoelii_yoelii_17X product=apurinic/apyrimidinic endonuclease Apn1, putative location=Py17X_13_v2:2001454-2002836(-) length=460 sequence_SO=chromosome SO=protein_coding	460	0.00217391	5.81712e-06
PY17X_1352500	0.9518	1	2	organism=Plasmodium_yoelii_yoelii_17X product=ATP-dependent RNA helicase, putative location=Py17X_13_v2:2004085-2005563(-) length=492 sequence_SO=chromosome SO=protein_coding	492	0.00406504	1.08775e-05
PY17X_1352600	1	9	35	organism=Plasmodium_yoelii_yoelii_17X product=translation initiation factor 6, putative location=Py17X_13_v2:2006936-2007673(+) length=245 sequence_SO=chromosome SO=protein_coding	245	0.142857	0.000382268
PY17X_1352700	1	40	124	organism=Plasmodium_yoelii_yoelii_17X product=isoleucine--tRNA ligase, putative location=Py17X_13_v2:2008898-2012782(-) length=1294 sequence_SO=chromosome SO=protein_coding	1294	0.0958269	0.000256421
PY17X_1352800	1	11	26	organism=Plasmodium_yoelii_yoelii_17X product=20 kDa chaperonin, putative (CPN20) location=Py17X_13_v2:2013751-2015353(+) length=260 sequence_SO=chromosome SO=protein_coding	260	0.1	0.000267588
PY17X_1353000	1	8	16	organism=Plasmodium_yoelii_yoelii_17X product=transmembrane protein Tmp21 homologue, putative location=Py17X_13_v2:2021585-2022229(-) length=214 sequence_SO=chromosome SO=protein_coding	214	0.0747664	0.000200066
PY17X_1353100	1	7	10	organism=Plasmodium_yoelii_yoelii_17X product=conserved Plasmodium protein, unknown function location=Py17X_13_v2:2023224-2023919(+) length=231 sequence_SO=chromosome SO=protein_coding	231	0.04329	0.000115839
PY17X_1353300	1	11	15	organism=Plasmodium_yoelii_yoelii_17X product=U3 snoRNA-associated small subunit rRNA processing associated protein, putative location=Py17X_13_v2:2026443-2030006(-) length=1187 sequence_SO=chromosome SO=protein_coding	1187	0.0126369	3.38148e-05
PY17X_1353500	0.9251	1	2	organism=Plasmodium_yoelii_yoelii_17X product=conserved Plasmodium protein, unknown function location=Py17X_13_v2:2033530-2034255(+) length=241 sequence_SO=chromosome SO=protein_coding	241	0.00829876	2.22064e-05
PY17X_1353900	1	9	37	organism=Plasmodium_yoelii_yoelii_17X product=chaperone binding protein, putative location=Py17X_13_v2:2048801-2050330(+) length=509 sequence_SO=chromosome SO=protein_coding	509	0.0726916	0.000194514
PY17X_1354000	1	12	35	organism=Plasmodium_yoelii_yoelii_17X product=MSP7-like protein (MSRP2) location=Py17X_13_v2:2050991-2052217(-) length=408 sequence_SO=chromosome SO=protein_coding	408	0.0857843	0.000229548
PY17X_1354100	1	6	31	organism=Plasmodium_yoelii_yoelii_17X product=merozoite surface protein 7 (MSP7) location=Py17X_13_v2:2053101-2054072(-) length=323 sequence_SO=chromosome SO=protein_coding	323	0.0959752	0.000256818
PY17X_1355700	1	9	15	organism=Plasmodium_yoelii_yoelii_17X product=nuclear movement protein, putative location=Py17X_13_v2:2093811-2094827(+) length=338 sequence_SO=chromosome SO=protein_coding	338	0.0443787	0.000118752
PY17X_1355800	1	18	32	organism=Plasmodium_yoelii_yoelii_17X product=tryptophan--tRNA ligase, putative location=Py17X_13_v2:2095255-2097512(-) length=666 sequence_SO=chromosome SO=protein_coding	666	0.048048	0.000128571
PY17X_1355900	0.995	2	2	organism=Plasmodium_yoelii_yoelii_17X product=endopeptidase, putative location=Py17X_13_v2:2098032-2101027(-) length=939 sequence_SO=chromosome SO=protein_coding	939	0.00212993	5.69942e-06
PY17X_1356100	1	4	12	organism=Plasmodium_yoelii_yoelii_17X product=1-deoxy-D-xylulose 5-phosphate synthase, putative (DXS) location=Py17X_13_v2:2104531-2107674(+) length=1047 sequence_SO=chromosome SO=protein_coding	1047	0.0114613	3.06691e-05
PY17X_1356200	1	5	6	organism=Plasmodium_yoelii_yoelii_17X product=exoribonuclease, putative location=Py17X_13_v2:2109273-2111848(+) length=816 sequence_SO=chromosome SO=protein_coding	816	0.00735294	1.96756e-05
PY17X_1357000	1	22	55	organism=Plasmodium_yoelii_yoelii_17X product=26S proteasome regulatory subunit RPN3, putative (RPN3) location=Py17X_13_v2:2141944-2143600(+) length=500 sequence_SO=chromosome SO=protein_coding	500	0.11	0.000294346
PY17X_1357100	1	26	241	organism=Plasmodium_yoelii_yoelii_17X product=60S ribosomal protein L6-2, putative location=Py17X_13_v2:2144278-2144982(-) length=234 sequence_SO=chromosome SO=protein_coding	234	1.02991	0.00275592
PY17X_1357200	1	22	181	organism=Plasmodium_yoelii_yoelii_17X product=elongation factor 1-gamma, putative location=Py17X_13_v2:2147918-2149412(+) length=404 sequence_SO=chromosome SO=protein_coding	404	0.44802	0.00119885
PY17X_1357400	1	4	4	organism=Plasmodium_yoelii_yoelii_17X product=conserved Plasmodium protein, unknown function location=Py17X_13_v2:2153521-2155746(+) length=741 sequence_SO=chromosome SO=protein_coding	741	0.00539811	1.44447e-05
PY17X_1358200	0.9679	1	1	organism=Plasmodium_yoelii_yoelii_17X product=conserved Plasmodium protein, unknown function location=Py17X_13_v2:2180796-2181508(-) length=160 sequence_SO=chromosome SO=protein_coding	160	0.00625	1.67242e-05
PY17X_1358400	0.9518	1	1	organism=Plasmodium_yoelii_yoelii_17X product=conserved Plasmodium protein, unknown function location=Py17X_13_v2:2183633-2185204(+) length=474 sequence_SO=chromosome SO=protein_coding	474	0.0021097	5.64531e-06
PY17X_1358700	1	4	8	organism=Plasmodium_yoelii_yoelii_17X product=ABC transporter, putative location=Py17X_13_v2:2194009-2196471(+) length=820 sequence_SO=chromosome SO=protein_coding	820	0.0097561	2.61061e-05
PY17X_1359100	1	8	17	organism=Plasmodium_yoelii_yoelii_17X product=nucleolar complex protein 2, putative location=Py17X_13_v2:2203490-2206057(+) length=855 sequence_SO=chromosome SO=protein_coding	855	0.019883	5.32046e-05
PY17X_1359500	1	7	10	organism=Plasmodium_yoelii_yoelii_17X product=ras-related protein Rab-11B, putative (RAB11b) location=Py17X_13_v2:2216766-2218070(-) length=228 sequence_SO=chromosome SO=protein_coding	228	0.0438596	0.000117363
PY17X_1359700	0.998	2	7	organism=Plasmodium_yoelii_yoelii_17X product=sodium-dependent phosphate transporter, putative (PiT) location=Py17X_13_v2:2223748-2225574(+) length=568 sequence_SO=chromosome SO=protein_coding	568	0.0123239	3.29774e-05
PY17X_1360000	1	16	172	organism=Plasmodium_yoelii_yoelii_17X product=60S ribosomal protein L18, putative location=Py17X_13_v2:2228555-2229392(-) length=184 sequence_SO=chromosome SO=protein_coding	184	0.934783	0.00250136
PY17X_1360100	1	15	94	organism=Plasmodium_yoelii_yoelii_17X product=60S ribosomal protein L18-2, putative location=Py17X_13_v2:2231058-2232299(+) length=187 sequence_SO=chromosome SO=protein_coding	187	0.502674	0.00134509
PY17X_1360400	1	5	8	organism=Plasmodium_yoelii_yoelii_17X product=GPI mannosyltransferase 3, putative (GPI10) location=Py17X_13_v2:2236464-2238800(+) length=778 sequence_SO=chromosome SO=protein_coding	778	0.0102828	2.75154e-05
PY17X_1360800	1	15	136	organism=Plasmodium_yoelii_yoelii_17X product=40S ribosomal protein S6, putative location=Py17X_13_v2:2247072-2248001(-) length=309 sequence_SO=chromosome SO=protein_coding	309	0.440129	0.00117773
PY17X_1360900	1	18	84	organism=Plasmodium_yoelii_yoelii_17X product=aconitate hydratase, putative location=Py17X_13_v2:2251832-2254576(+) length=914 sequence_SO=chromosome SO=protein_coding	914	0.0919037	0.000245923
PY17X_1361200	1	2	14	organism=Plasmodium_yoelii_yoelii_17X product=casein kinase II beta chain, putative (CK2beta2) location=Py17X_13_v2:2261249-2262449(-) length=352 sequence_SO=chromosome SO=protein_coding	352	0.0397727	0.000106427
PY17X_1361400	1	14	17	organism=Plasmodium_yoelii_yoelii_17X product=myosin A (MyoA) location=Py17X_13_v2:2268202-2270894(+) length=817 sequence_SO=chromosome SO=protein_coding	817	0.0208078	5.56792e-05
PY17X_1361500	0.9518	1	1	organism=Plasmodium_yoelii_yoelii_17X product=transcription activator, putative location=Py17X_13_v2:2271531-2271970(-) length=58 sequence_SO=chromosome SO=protein_coding	58	0.0172414	4.61358e-05
PY17X_1361900	0.9518	1	1	organism=Plasmodium_yoelii_yoelii_17X product=tRNA guanosine-2'-O-methyltransferase, putative location=Py17X_13_v2:2294279-2295838(+) length=519 sequence_SO=chromosome SO=protein_coding	519	0.00192678	5.15583e-06
PY17X_1362400	1	9	36	organism=Plasmodium_yoelii_yoelii_17X product=kelch protein K13, putative location=Py17X_13_v2:2312639-2314855(-) length=738 sequence_SO=chromosome SO=protein_coding	738	0.0487805	0.000130531
PY17X_1362600	1	3	3	organism=Plasmodium_yoelii_yoelii_17X product=U4/U6 small nuclear ribonucleoprotein PRP4, putative (PRPF4) location=Py17X_13_v2:2340734-2342593(+) length=619 sequence_SO=chromosome SO=protein_coding	619	0.00484653	1.29687e-05
PY17X_1362800	0.9916	1	1	organism=Plasmodium_yoelii_yoelii_17X product=conserved Plasmodium protein, unknown function location=Py17X_13_v2:2347832-2350039(+) length=735 sequence_SO=chromosome SO=protein_coding	735	0.00136054	3.64065e-06
PY17X_1362900	1	58	334	organism=Plasmodium_yoelii_yoelii_17X product=heat shock protein 110, putative (HSP110) location=Py17X_13_v2:2352113-2354902(+) length=929 sequence_SO=chromosome SO=protein_coding	929	0.359526	0.000962048
PY17X_1363000	0.9518	1	1	organism=Plasmodium_yoelii_yoelii_17X product=conserved Plasmodium protein, unknown function location=Py17X_13_v2:2357577-2360818(-) length=900 sequence_SO=chromosome SO=protein_coding	900	0.00111111	2.9732e-06
PY17X_1363400	1	19	100	organism=Plasmodium_yoelii_yoelii_17X product=aspartate carbamoyltransferase, putative location=Py17X_13_v2:2373080-2374438(+) length=372 sequence_SO=chromosome SO=protein_coding	372	0.268817	0.000719322
PY17X_1363700	1	4	8	organism=Plasmodium_yoelii_yoelii_17X product=thioredoxin 2, putative (TRX2) location=Py17X_13_v2:2385333-2386568(-) length=157 sequence_SO=chromosome SO=protein_coding	157	0.0509554	0.00013635
PY17X_1363900	0.9518	1	1	organism=Plasmodium_yoelii_yoelii_17X product=conserved Plasmodium protein, unknown function location=Py17X_13_v2:2390487-2391231(-) length=86 sequence_SO=chromosome SO=protein_coding	86	0.0116279	3.11148e-05
PY17X_1364300	1	22	101	organism=Plasmodium_yoelii_yoelii_17X product=isocitrate dehydrogenase (NADP), mitochondrial precursor, putative (IDH) location=Py17X_13_v2:2404924-2406333(-) length=469 sequence_SO=chromosome SO=protein_coding	469	0.215352	0.000576255
PY17X_1364400	0.9996	3	3	organism=Plasmodium_yoelii_yoelii_17X product=conserved Plasmodium protein, unknown function location=Py17X_13_v2:2408371-2411339(+) length=936 sequence_SO=chromosome SO=protein_coding	936	0.00320513	8.57653e-06
PY17X_1364500	1	4	4	organism=Plasmodium_yoelii_yoelii_17X product=conserved Plasmodium protein, unknown function location=Py17X_13_v2:2411902-2413482(-) length=216 sequence_SO=chromosome SO=protein_coding	216	0.0185185	4.95533e-05
PY17X_1364600	0.9931	2	4	organism=Plasmodium_yoelii_yoelii_17X product=dynactin subunit 2, putative location=Py17X_13_v2:2414685-2417032(-) length=731 sequence_SO=chromosome SO=protein_coding	731	0.00547196	1.46423e-05
PY17X_1364700	1	31	118	organism=Plasmodium_yoelii_yoelii_17X product=protein transport protein SEC61 subunit alpha, putative (SEC61) location=Py17X_13_v2:2419873-2421713(+) length=472 sequence_SO=chromosome SO=protein_coding	472	0.25	0.000668969
PY17X_1364800	1	2	2	organism=Plasmodium_yoelii_yoelii_17X product=nuclear import protein MOG1, putative location=Py17X_13_v2:2422647-2423150(-) length=167 sequence_SO=chromosome SO=protein_coding	167	0.011976	3.20464e-05
PY17X_1364900	1	9	127	organism=Plasmodium_yoelii_yoelii_17X product=DNA/RNA-binding protein Alba 2, putative (ALBA2) location=Py17X_13_v2:2425038-2425981(+) length=202 sequence_SO=chromosome SO=protein_coding	202	0.628713	0.00168236
PY17X_1365000	1	9	12	organism=Plasmodium_yoelii_yoelii_17X product=conserved Plasmodium protein, unknown function location=Py17X_13_v2:2427391-2443689(+) length=5432 sequence_SO=chromosome SO=protein_coding	5432	0.00220913	5.91136e-06
PY17X_1365200	1	4	5	organism=Plasmodium_yoelii_yoelii_17X product=conserved Plasmodium protein, unknown function location=Py17X_13_v2:2446713-2447402(-) length=229 sequence_SO=chromosome SO=protein_coding	229	0.0218341	5.84253e-05
PY17X_1365300	0.9518	1	2	organism=Plasmodium_yoelii_yoelii_17X product=6-cysteine protein (P48/45) location=Py17X_13_v2:2448307-2449674(-) length=455 sequence_SO=chromosome SO=protein_coding	455	0.0043956	1.17621e-05
PY17X_1365400	1	22	60	organism=Plasmodium_yoelii_yoelii_17X product=6-cysteine protein (P47) location=Py17X_13_v2:2451219-2452514(-) length=431 sequence_SO=chromosome SO=protein_coding	431	0.139211	0.000372512
PY17X_1365800	1	8	76	organism=Plasmodium_yoelii_yoelii_17X product=nucleoside transporter 1 (NT1) location=Py17X_13_v2:2462966-2464210(-) length=414 sequence_SO=chromosome SO=protein_coding	414	0.183575	0.000491224
PY17X_1366000	1	23	131	organism=Plasmodium_yoelii_yoelii_17X product=DNA/RNA-binding protein Alba 4, putative (ALBA4) location=Py17X_13_v2:2468424-2469657(-) length=374 sequence_SO=chromosome SO=protein_coding	374	0.350267	0.000937272
PY17X_1366200	1	10	29	organism=Plasmodium_yoelii_yoelii_17X product=ethanolamine-phosphate cytidylyltransferase, putative (ECT) location=Py17X_13_v2:2477736-2479823(+) length=562 sequence_SO=chromosome SO=protein_coding	562	0.0516014	0.000138079
PY17X_1366400	1	8	13	organism=Plasmodium_yoelii_yoelii_17X product=conserved Plasmodium protein, unknown function location=Py17X_13_v2:2482266-2487905(-) length=1747 sequence_SO=chromosome SO=protein_coding	1747	0.00744133	1.99121e-05
PY17X_1366800	1	4	4	organism=Plasmodium_yoelii_yoelii_17X product=elongation factor Tu, putative location=Py17X_13_v2:2498671-2503026(-) length=1326 sequence_SO=chromosome SO=protein_coding	1326	0.00301659	8.07203e-06
PY17X_1367000	1	2	3	organism=Plasmodium_yoelii_yoelii_17X product=TBC domain protein, putative location=Py17X_13_v2:2517974-2519365(+) length=348 sequence_SO=chromosome SO=protein_coding	348	0.00862069	2.30679e-05
PY17X_1367100	1	3	4	organism=Plasmodium_yoelii_yoelii_17X product=conserved Plasmodium protein, unknown function location=Py17X_13_v2:2520882-2522366(+) length=358 sequence_SO=chromosome SO=protein_coding	358	0.0111732	2.98981e-05
PY17X_1367300	0.9999	2	2	organism=Plasmodium_yoelii_yoelii_17X product=E1-E2 ATPase, putative location=Py17X_13_v2:2527001-2532705(+) length=1694 sequence_SO=chromosome SO=protein_coding	1694	0.00118064	3.15924e-06
PY17X_1367600	1	2	3	organism=Plasmodium_yoelii_yoelii_17X product=nucleoside diphosphate hydrolase, putative location=Py17X_13_v2:2537628-2538597(-) length=199 sequence_SO=chromosome SO=protein_coding	199	0.0150754	4.03398e-05
PY17X_1367700	1	29	101	organism=Plasmodium_yoelii_yoelii_17X product=glutamate--tRNA ligase, putative location=Py17X_13_v2:2539575-2541989(-) length=804 sequence_SO=chromosome SO=protein_coding	804	0.125622	0.000336149
PY17X_1368600	1	37	102	organism=Plasmodium_yoelii_yoelii_17X product=lysine--tRNA ligase, putative location=Py17X_13_v2:2569749-2571870(-) length=579 sequence_SO=chromosome SO=protein_coding	579	0.176166	0.000471398
PY17X_1368700	1	10	20	organism=Plasmodium_yoelii_yoelii_17X product=small nuclear ribonucleoprotein E, putative (SNRPE) location=Py17X_13_v2:2573160-2573989(-) length=94 sequence_SO=chromosome SO=protein_coding	94	0.212766	0.000569335
PY17X_1369000	0.9294	1	3	organism=Plasmodium_yoelii_yoelii_17X product=conserved Plasmodium protein, unknown function location=Py17X_13_v2:2578948-2581542(-) length=864 sequence_SO=chromosome SO=protein_coding	864	0.00347222	9.29124e-06
PY17X_1369500	0.9908	1	2	organism=Plasmodium_yoelii_yoelii_17X product=phosphatidylinositol transfer protein, putative location=Py17X_13_v2:2595114-2600074(+) length=1518 sequence_SO=chromosome SO=protein_coding	1518	0.00131752	3.52553e-06
PY17X_1369600	1	4	5	organism=Plasmodium_yoelii_yoelii_17X product=conserved Plasmodium protein, unknown function location=Py17X_13_v2:2600564-2601727(-) length=155 sequence_SO=chromosome SO=protein_coding	155	0.0322581	8.63186e-05
PY17X_1369900	1	12	180	organism=Plasmodium_yoelii_yoelii_17X product=60S ribosomal protein L17, putative location=Py17X_13_v2:2610962-2612504(+) length=198 sequence_SO=chromosome SO=protein_coding	198	0.909091	0.00243262
PY17X_1370100	1	19	67	organism=Plasmodium_yoelii_yoelii_17X product=glycerol kinase, putative location=Py17X_13_v2:2614005-2615510(+) length=501 sequence_SO=chromosome SO=protein_coding	501	0.133733	0.000357852
PY17X_1370300	1	2	2	organism=Plasmodium_yoelii_yoelii_17X product=conserved Plasmodium protein, unknown function location=Py17X_13_v2:2622693-2623446(+) length=179 sequence_SO=chromosome SO=protein_coding	179	0.0111732	2.98981e-05
PY17X_1370700	1	4	16	organism=Plasmodium_yoelii_yoelii_17X product=conserved Plasmodium protein, unknown function location=Py17X_13_v2:2636846-2639166(+) length=464 sequence_SO=chromosome SO=protein_coding	464	0.0344828	9.22716e-05
PY17X_1370900	1	19	36	organism=Plasmodium_yoelii_yoelii_17X product=conserved Plasmodium protein, unknown function location=Py17X_13_v2:2642872-2647281(+) length=1469 sequence_SO=chromosome SO=protein_coding	1469	0.0245065	6.55763e-05
PY17X_1371000	1	11	74	organism=Plasmodium_yoelii_yoelii_17X product=thioredoxin-related protein, putative location=Py17X_13_v2:2648991-2649870(-) length=206 sequence_SO=chromosome SO=protein_coding	206	0.359223	0.000961237
PY17X_1371100	1	7	10	organism=Plasmodium_yoelii_yoelii_17X product=conserved Plasmodium protein, unknown function location=Py17X_13_v2:2654301-2661014(+) length=2237 sequence_SO=chromosome SO=protein_coding	2237	0.00447027	1.19619e-05
PY17X_1371300	1	15	261	organism=Plasmodium_yoelii_yoelii_17X product=exported protein IBIS1, putative (IBIS1) location=Py17X_13_v2:2666963-2668306(+) length=378 sequence_SO=chromosome SO=protein_coding	378	0.690476	0.00184763
PY17X_1371600	0.9473	1	1	organism=Plasmodium_yoelii_yoelii_17X product=lysophospholipase, putative location=Py17X_13_v2:2678004-2679485(-) length=493 sequence_SO=chromosome SO=protein_coding	493	0.0020284	5.42774e-06
PY17X_1372600	1	7	24	organism=Plasmodium_yoelii_yoelii_17X product=fam-b protein location=Py17X_13_v2:2717365-2718282(+) length=246 sequence_SO=chromosome SO=protein_coding	246	0.097561	0.000261061
PY17X_1373000	1	3	6	organism=Plasmodium_yoelii_yoelii_17X product=YIR protein,PIR protein location=Py17X_13_v2:2731986-2733194(+) length=328 sequence_SO=chromosome SO=protein_coding	328	0.0182927	4.8949e-05
PY17X_1373100	1	5	9	organism=Plasmodium_yoelii_yoelii_17X product=fam-a protein location=Py17X_13_v2:2734185-2735610(-) length=283 sequence_SO=chromosome SO=protein_coding	283	0.0318021	8.50986e-05
[truncated: 1,192 more rows]

## Sheet: Wild Type FDR1% Plasmodium Only
protein	protein probability	num unique peps	tot indep spectra	description	protein length	SAF	NSAF
[truncated: 1,999 more rows]

## Sheet: CCR4-1 KO FDR 1%
protein	protein probability	num unique peps	tot indep spectra	description	protein length	SAF	NSAF
[truncated: 3,111 more rows]

[truncated: 1 more sheets: CCR4-1 KO FDR1% Plasmodium Only]
