# Supplementary material for: Plasmodium male gametocyte development and transmission are critically regulated by the two putative deadenylases of the CAF1/CCR4/NOT complex
Source: PLoS Pathog. 2019 Jan 31;15(1):e1007164. doi: 10.1371/journal.ppat.1007164 (PMC6355032; doi:10.1371/journal.ppat.1007164)
Supplement: S4 Table — Data are shown for each replicate. Additional information is provided in a README tab. (XLSX) [file ppat.1007164.s011.xlsx]

## Sheet: README
P. falciparum ring-stage parasitemia and total gametocytemia were counted in 10,000 RBC and averaged over a minimum of two biological replicates. Ring stages were used to represent asexual parasitemia as they were most easily distinguishable from dead/dying asexual forms.
Conversion rates were calculated as described previously (Reece et al. 2010) by taking the stage II-gametocytemia on Day T and dividing by ring-stage parasitemia on Day T-2. D.
Exflagellation events were counted under 40x magnification for 10 fields of view and averaged over three biological replicates.
Statistical differences between wild-type and PfCAF1ΔC parasites were assessed via paired Wilcoxon test. * = p<0.05 ** = p<0.01)

## Sheet: Pf_Ring
BioRep#	Parasite	Day from start	Ring-stage parasitemia	Ring-stage parasitemia biorep averages
1	NF54	3	0.0029	0.00285				Day Post-infection Averages							SEM
1	NF54	3	0.0028					3	5	7	9	11	13		stderr D3	stderr D5	stderr D7	stderr D9	stderr D11	stderr D13
1	NF54	5	0.0075	0.00785			NF54	0.0143409	0.0168833	0.00895839	0.0011	0.002	0.000766667		0.00879613	0.00829467	0.0037108	0.0006	0.00148436	0.000497773
1	NF54	5	0.0082				PfCAF1ΔC	0.00595	0.0172833	0.0039	0.000166667	3.33333e-05	5e-05		0.00278747	0.00553416	0.00345977	0.000120185	3.33333e-05	4.08248e-05
1	NF54	7	0.0029	0.0029
1	NF54	9	0.0023	0.0023
1	NF54	11	0.0049	0.0049
1	NF54	13	0.0006	0.0006
2	NF54	3	0.0067	0.00855
2	NF54	3	0.0104
2	NF54	5	0.0276	0.03345
2	NF54	5	0.0393
2	NF54	7	0.0157	0.0157
2	NF54	9	0.0005	0.0005
2	NF54	11	0	0
2	NF54	13	0	0
3	NF54	3	0.0282353	0.0316226
3	NF54	3	0.0350099
3	NF54	5	0.0110526	0.00934985
3	NF54	5	0.00764706
3	NF54	7	0.00827517	0.00827517
3	NF54	9	0.0005	0.0005
3	NF54	11	0.0011	0.0011
3	NF54	13	0.0017	0.0017
1	PfCAF1ΔC	3	0.0114	0.01105
1	PfCAF1ΔC	3	0.0107
1	PfCAF1ΔC	5	0.0174	0.0178
1	PfCAF1ΔC	5	0.0182
1	PfCAF1ΔC	7	0	0
1	PfCAF1ΔC	9	0	0
1	PfCAF1ΔC	11	0	0
1	PfCAF1ΔC	13	0	0
2	PfCAF1ΔC	3	0.0013	0.00145
2	PfCAF1ΔC	3	0.0016
2	PfCAF1ΔC	5	0.0084	0.00745
2	PfCAF1ΔC	5	0.0065
2	PfCAF1ΔC	7	0.0108	0.0108
2	PfCAF1ΔC	9	0.0004	0.0004
2	PfCAF1ΔC	11	0.0001	0.0001
2	PfCAF1ΔC	13	0.0001	0.0001
3	PfCAF1ΔC	3	0.0043	0.00535
3	PfCAF1ΔC	3	0.0064
3	PfCAF1ΔC	5	0.0203	0.0266
3	PfCAF1ΔC	5	0.0329
3	PfCAF1ΔC	7	0.0009	0.0009
3	PfCAF1ΔC	9	0.0001	0.0001
3	PfCAF1ΔC	11	0	0

## Sheet: Pf_Gam
BioRep#	Parasite	Day from start	Total Gametocytes	Cell count	Average Gametocytemia per Biorep
1	NF54	3	0	10000	0
1	NF54	3	0	10000						Average Gametocytemia
1	NF54	5	3	10000	0.0002					Days Post-Infection				SEM
1	NF54	5	1	10000					3	5	7	9	11	13	stderr D3	stderr D5	stderr D7	stderr D9	stderr D11	stderr D13
1	NF54	7	7	10000	0.0007			NF54	0.000446889	0.00147609	0.00292755	0.0043	0.00443333	0.00423333	0.000235652	0.000792492	0.00150041	0.00131149	0.000966667	0.00124544
1	NF54	9	27	10000	0.0027			PfCAF1ΔC	0.000166667	0.000616667	0.00126667	0.000466667	0.000633333	0.0007	9.27961e-05	0.000274368	0.000417665	6.66667e-05	0.00024037	0.0002
1	NF54	11	54	10000	0.0054
1	NF54	13	33	10000	0.0033
2	NF54	3	6	10000	0.0008
2	NF54	3	10	10000
2	NF54	5	16	10000	0.0013
2	NF54	5	10	10000
2	NF54	7	23	10000	0.0023
2	NF54	9	33	10000	0.0033
2	NF54	11	25	10000	0.0025
2	NF54	13	27	10000	0.0027
3	NF54	3	6	10200	0.000540666
3	NF54	3	5	10140
3	NF54	5	31	11400	0.00292828
3	NF54	5	32	10200
3	NF54	7	15	10030	0.00578265
3	NF54	9	69	10000	0.0069
3	NF54	11	54	10000	0.0054		Day 7
3	NF54	13	67	10000	0.0067		NF54	PfCAF1ΔC	paired-Wilcoxon
1	PfCAF1ΔC	3	2	10000	0.00035		0.0007	0.0009	p=0.07
1	PfCAF1ΔC	3	5	10000			0.0023	0.0021
1	PfCAF1ΔC	5	6	10000	0.0011		0.00578265	0.0008
1	PfCAF1ΔC	5	16	10000
1	PfCAF1ΔC	7	9	10000	0.0009
1	PfCAF1ΔC	9	6	10000	0.0006		Day 9
1	PfCAF1ΔC	11	11	10000	0.0011		NF54	PfCAF1ΔC	paired-Wilcoxon
1	PfCAF1ΔC	13	9	10000	0.0009		0.0027	0.0006	p=0.0039
2	PfCAF1ΔC	3	1	10000	5e-05		0.0033	0.0004
2	PfCAF1ΔC	3	0	10000			0.0069	0.0004
2	PfCAF1ΔC	5	2	10000	0.00015
2	PfCAF1ΔC	5	1	10000
2	PfCAF1ΔC	7	21	10000	0.0021		Day 11
2	PfCAF1ΔC	9	4	10000	0.0004		NF54	PfCAF1ΔC	paired-Wilcoxon
2	PfCAF1ΔC	11	5	10000	0.0005		0.0054	0.0011	p=0.004
2	PfCAF1ΔC	13	5	10000	0.0005		0.0025	0.0005
3	PfCAF1ΔC	3	1	10000	0.0001		0.00541	0.0003
3	PfCAF1ΔC	3	1	10000
3	PfCAF1ΔC	5	6	10000	0.0006
3	PfCAF1ΔC	5	6	10000			Day 13
3	PfCAF1ΔC	7	8	10000	0.0008		NF54	PfCAF1ΔC	paired-Wilcoxon
3	PfCAF1ΔC	9	4	10000	0.0004		0.0033	0.0009	p=0.03
3	PfCAF1ΔC	11	3	10000	0.0003		0.0027	0.0005
							0.0067

## Sheet: Pf_Conv
BioRep#	Parasite	Day from start	Total Rings	Total StageII Gametocytes	Cell count	Conversion rate day	Average biorep conversion rate
1	NF54	3	29	0	10000
1	NF54	3	28	0	10000					Day Post-Infection Averages					SEM
1	NF54	5	75	3	10000					3	5	7	9	11	stderr D3	stderr D5	stderr D7	stderr D9	stderr D11
1	NF54	5	82	1	10000	Day 3	0.0695813		NF54	0.0641148	0.0951388	0.256697	0.449275	0.390847	0.00273328	0.0673169	0.166446	0.0768526	0.220674
1	NF54	7	29	6	10000	Day 5	0.0382166		PfCAF1ΔC	0.0450508	0.0346255	0	0	0	0.00781929	0.0263567	0	0	0
1	NF54	9	23	17	10000	Day 7	0.586207
1	NF54	11	49	8	10000	Day 9	0.347826
1	NF54	13	6	4	10000	Day 11	0.0816327
2	NF54	3	67	5	10000
2	NF54	3	104	7	10000
2	NF54	5	276	5	10000
2	NF54	5	393	5	10000	Day 3	0.0613519
2	NF54	7	157	12	10000	Day 5	0.0179372
2	NF54	9	5	8	10000	Day 7	0.0509554
2	NF54	11	0	2	10000	Day 9	0.4
2	NF54	13	0	3	10000	Day 11	0.272727
3	NF54	3	288	5	10200
3	NF54	3	355	3	10140
3	NF54	5	126	17	11400
3	NF54	5	78	25	10200	Day 3	0.0614113
3	NF54	7	83	43	10030	Day 5	0.229263
3	NF54	9	5	11	10000	Day 7	0.132928
3	NF54	11	11	3	10000	Day 9	0.6
3	NF54	13	17	9	10000	Day 11	0.818182
1	PfCAF1ΔC	3	114	1	10000
1	PfCAF1ΔC	3	107	2	10000
1	PfCAF1ΔC	5	174	4	10000
1	PfCAF1ΔC	5	182	6	10000	Day 3	0.0455812
1	PfCAF1ΔC	7	2	2	10000	Day 5	0.010989
1	PfCAF1ΔC	9	0	0	10000	Day 7	0
1	PfCAF1ΔC	11	1	0	10000	Day 9	0
1	PfCAF1ΔC	13	1	0	10000	Day 11	0
2	PfCAF1ΔC	3	13	1	10000
2	PfCAF1ΔC	3	16	0	10000				DAY 7			DAY 9			Day 11
2	PfCAF1ΔC	5	84	0	10000				NF54	PfCAF1ΔC	paired-Wilcoxon	NF54	PfCAF1ΔC	paired-Wilcoxon	NF54	PfCAF1ΔC	paired-Wilcoxon
2	PfCAF1ΔC	5	65	1	10000	Day 3	0.03125		0.586207	0	p=0.008	0.347826	0	p=0.008	0.0816327	0	p=0.008
2	PfCAF1ΔC	7	108	13	10000	Day 5	0.0872483		0.0509554	0		0.4	0		0.272727	0
2	PfCAF1ΔC	9	4	0	10000	Day 7	0		0.132928	0		0.6	0		0.818182	0
2	PfCAF1ΔC	11	1	0	10000	Day 9	0
2	PfCAF1ΔC	13	1	0	10000	Day 11	0
3	PfCAF1ΔC	3	43	1	10000
3	PfCAF1ΔC	3	64	0	10000
3	PfCAF1ΔC	5	203	3	10000
3	PfCAF1ΔC	5	329	3	10000	Day 3	0.0583212
3	PfCAF1ΔC	7	9	3	10000	Day 5	0.0056391
3	PfCAF1ΔC	9	1	0	10000	Day 7	0
3	PfCAF1ΔC	11	0	0	10000	Day 9	0

## Sheet: Table Pf_Exflag
		Centers of movement								Average centers of movement				SEM
replicate	Parasite	Day 13	Day 14	Day 15	Day 16					13	14	15	16	stderr D13	stderr D14	stderr D15	stderr D16
1	NF54	0	0.4	4.6	1.2				NF54	0	0.133333	2.66667	0.666667	0	0.133333	1.22384	0.352767
2	NF54	0	0	0.4	0.8				PfCAF1ΔC	0	0.2	0.466667	0.6	0	0.2	0.466667	0.416333
3	NF54	0	0	3	0
1	PfCAF1ΔC	0	0	0	0.4
2	PfCAF1ΔC	0	0.6	1.4	1.4
3	PfCAF1ΔC	0	0	0	0
						Day 15
						NF54	PfCAF1ΔC	paired-Wilcoxon
						4.6	0	p=0.02
						0.4	1.4
						3	0
