# Supplementary material for: Plasmodium male gametocyte development and transmission are critically regulated by the two putative deadenylases of the CAF1/CCR4/NOT complex
Source: PLoS Pathog. 2019 Jan 31;15(1):e1007164. doi: 10.1371/journal.ppat.1007164 (PMC6355032; doi:10.1371/journal.ppat.1007164)
Supplement: S5 Table — Additional information on data listed is provided in a README tab. (XLSX) [file ppat.1007164.s012.xlsx]

## Sheet: README
	This experiment was done using purfied gametocytes from both WT-489 and CCR4-1 KO parasites.
	Differential expression of transcripts was conducted with DEseq2, which is currently the best suited tool for datasets with three replicates. This minimizes false positives and best accounts for variance between like sample types.
	DEseq2 provides an estimate variance-mean dependence in count data from high-throughput sequencing assays and tests for differential expression based on a model using a negative binomial distribution.
	DEseq2 (release 3.5) is currently available at http://master.bioconductor.org/packages/release/bioc/html/DESeq2.html
	DEseq2 utilizes a Base Mean and a Fold Change which corrects for fold change shrinkage (PMID 25516281).
	Normalized count values calculated by scaling count values based on total count numbers for each condition.
	Column Label	Description
	Gene ID	Unique identifier for the Plasmodium yoelii 17XNL strain from PlasmoDB.org (version 32)
	Count 489-1	WT-489 Biological Replicate 1, ht-seq count values
	Count 489-2	WT-489 Biological Replicate 2, ht-seq count values
	Count 489-3	WT-489 Biological Replicate 3, ht-seq count values
	Count 489-4	WT-489 Biological Replicate 4 (489 from June 2017 #1), ht-seq count values
	Count 489-5	WT-489 Biological Replicate 5 (489 from June 2017 #2), ht-seq count values
	Count 489-6	WT-489 Biological Replicate 6 (489 from June 2017 #3), ht-seq count values
	WT-489 Avg	WT-489 Average Across Biological Replicates, ht-seq count values
	WT-489 SEM	WT-489 Average Across Biological Replicates, standard error of the mean of ht-seq count values
	Count CCR4-1-KO-1	CCR4-1KO Biological Replicate 1, ht-seq count values
	Count CCR4-1-KO-2	CCR4-1KO Biological Replicate 2, ht-seq count values
	Count CCR4-1-KO-3	CCR4-1KO Biological Replicate 3, ht-seq count values
	Count CCR4-1-KO-4	CCR4-1KO Biological Replicate 4, ht-seq count values
	CCR4-1-KO Avg	CCR4-1KO Average Across Biological Replicates, ht-seq count values
	CCR4-1-KO STEM	CCR4-1KO Average Across Biological Replicates, standard error of the mean of ht-seq count values
	Norm 489-1	WT-489 Biological Replicate 1, normalized count values
	Norm 489-2	WT-489 Biological Replicate 2, normalized count values
	Norm 489-3	WT-489 Biological Replicate 3, normalized values
	Norm 489-4	WT-489 Biological Replicate 4 (489 from June 2017 #1), normalized count values
	Norm 489-5	WT-489 Biological Replicate 5 (489 from June 2017 #2), normalized count values
	Norm 489-6	WT-489 Biological Replicate 6 (489 from June 2017 #3), normalized count values
	Norm CCR4-1	CCR4-1KO Biological Replicate 1, normalized count values
	Norm CCR4-2	CCR4-1KO Biological Replicate 2, normalized count values
	Norm CCR4-3	CCR4-1KO Biological Replicate 3, normalized count values
	Norm CCR4-4	CCR4-1KO Biological Replicate 4, normalized count values
	Base Mean	Mean of the normalized ht-seq counts across biological replicates of both sample types
	log2 Fold Change	The fold change in log base 2, which also accounts for shrinking fold changes when nearing 0 due to a low amount of expression information for a given gene
	Standard Error (FC)	Standard error of the estmate generated by the fold change (log base 2) calculation
	Wald-Stat	The Wald Statistic: the shrunken fold change (log base 2) divided by its standard error, compared to a standard normal distribution, and corrected for false discovery rate
	P value	Uncorrected P value of the Wald Statistic
	Adj P Value	Adjusted P value, corrected for the false discovery rate
	Product Description	Description of the gene product from PlasmoDB.org (version 32)
	Computed and Curated GO Terms	Provided by PlasmoDB.org (version 32)
	EC Number	Enzyme Commission number designation based upon predicted chemical reactions catalyzed by this gene product
	EC Number from OrthoMCL	Grouping of proteins into ortholog groups based upon sequence similarity

## Sheet: pyccr4-1- DEseq2 all replicates
GeneID	[Product Description]	489-1 Count	489-2 Count	489-3 Count	489-4 Count	489-5 Count	489-6 Count	489 Average	489 STEM	CCR4KO-1 count	CCR4KO-2 count	CCR4KO-3 Count	CCR4KO-4 Count	CCR4KO Average	CCR4KO STEM	1-489norm	2-489norm	3-489norm	4-489norm	5-489norm	6-489norm	1-CCR4norm	2-CCR4nom	3-CCR4norm	4-CCR4norm	GeneID	Base Mean	log2(FC)	StdErr	Wald-Stat	P-value	P-adjusted	[Gene ID]	[source_id]	[Genomic Location (Gene)]	[Input ID]	[Gene Name or Symbol]	[Computed GO Component IDs]	[Computed GO Components]	[Computed GO Function IDs]	[Computed GO Functions]	[Computed GO Process IDs]	[Computed GO Processes]	[Curated GO Component IDs]	[Curated GO Components]	[Curated GO Function IDs]	[Curated GO Functions]	[Curated GO Process IDs]	[Curated GO Processes]
PY17X_0201700	fam-a protein	0	0	0	0	0	0	0	0	11	29	10	5	13.75	4.54663	0	0	0	0	0	0	36.4674	32.5662	48.0274	7.70796	PY17X_0201700	12.4769	6.66658	0.952631	6.99807	2.59517e-12	9.08051e-09	PY17X_0201700	PY17X_0201700.1	Py17X_02_v3:164,988..166,360(+)	PY17X_0201700	null	null	null	null	null	null	null	null	null	null	null	null	null
PY17X_1237700	carbon catabolite repressor protein 4, putative	28	21	8	28	82	8	29.1667	10.2155	0	0	0	0	0	0	14.3007	23.239	21.1739	34.2472	19.9144	17.0309	0	0	0	0	PY17X_1237700	12.9906	-4.71555	0.934711	-5.04493	4.53684e-07	0.00079372	PY17X_1237700	PY17X_1237700.1	Py17X_12_v3:1,523,114..1,529,141(-)	PY17X_1237700	CCR4	null	null	null	null	null	null	null	null	null	null	null	null
PY17X_0952201	PIR protein	1	0	1	1	2	1	1	0.235702	1	14	19	3	9.25	3.74792	0.47145	0.566806	0	0	2.4893	0.608245	69.288	15.7216	4.36613	4.62477	PY17X_0952201	9.81364	4.58842	0.94086	4.87684	1.078e-06	0.00125731	PY17X_0952201	PY17X_0952201.1	Py17X_09_v3:2,034,104..2,035,177(+)	PY17X_0952201	null	null	null	null	null	null	null	null	null	null	null	null	null
PY17X_1425500	60S ribosomal protein L13-2, putative	12	11	3	12	139	3	30	19.9639	0	0	0	1	0.25	0.216506	26.7155	39.393	42.3477	17.939	7.4679	7.29894	0	0	0	1.54159	PY17X_1425500	14.2704	-4.13886	0.955313	-4.33247	1.47447e-05	0.0107884	PY17X_1425500	PY17X_1425500.1	Py17X_14_v3:1,027,800..1,028,569(-)	PY17X_1425500	null	GO:0005840	ribosome	GO:0003735	structural constituent of ribosome	GO:0006412	translation	null	null	null	null	null	null
PY17X_0702300	conserved Plasmodium protein, unknown function	12	6	18	12	349	18	69.1667	51.1177	1	1	0	3	1.25	0.544862	73.7034	98.9076	119.9	9.78492	44.8074	7.29894	0	1.12297	4.36613	4.62477	PY17X_0702300	36.4516	-3.83187	0.9005	-4.25527	2.08796e-05	0.0107884	PY17X_0702300	PY17X_0702300.1	Py17X_07_v3:274,135..277,233(-)	PY17X_0702300	null	null	null	null	null	null	null	null	null	null	null	null	null
PY17X_0944300	histone H2B, putative	36	49	26	36	3288	26	576.833	494.999	1	29	0	9	9.75	5.82425	441.906	931.829	918.13	79.9102	64.7218	21.8968	0	32.5662	4.36613	13.8743	PY17X_0944300	250.92	-4.06156	0.954924	-4.25329	2.10654e-05	0.0107884	PY17X_0944300	PY17X_0944300.1	Py17X_09_v3:1,738,087..1,738,443(-)	PY17X_0944300	H2B	GO:0000786, GO:0005634	nucleosome, nucleus	GO:0003677, GO:0046982	DNA binding, protein heterodimerization activity	null	null	null	null	null	null	null	null
PY17X_1465900	conserved Plasmodium protein, unknown function	5	41	10	5	1574	10	274.167	237.37	1	2	0	8	2.75	1.55624	163.908	446.076	343.629	66.8636	24.893	3.04122	0	2.24595	4.36613	12.3327	PY17X_1465900	106.736	-4.13785	0.978515	-4.2287	2.35045e-05	0.0107884	PY17X_1465900	PY17X_1465900.1	Py17X_14_v3:2,546,175..2,548,127(+)	PY17X_1465900	null	null	null	null	null	null	null	null	null	null	null	null	null
PY17X_0102400	conserved Plasmodium protein, unknown function	4	9	3	4	304	3	54.5	45.5599	0	0	0	1	0.25	0.216506	44.7878	86.1545	79.5934	14.6774	7.4679	2.43298	0	0	0	1.54159	PY17X_0102400	23.6656	-4.41295	1.04626	-4.21783	2.46663e-05	0.0107884	PY17X_0102400	PY17X_0102400.1	Py17X_01_v3:177,841..182,064(-)	PY17X_0102400	null	null	null	GO:0046872	metal ion binding	null	null	null	null	null	null	null	null
PY17X_0515900	28 kDa ookinete surface protein	17	88	135	17	20235	135	3437.83	3066.79	2	28	0	61	22.75	12.3459	1687.16	5734.66	4829.17	143.512	336.056	10.3402	0	31.4433	8.73226	94.0371	PY17X_0515900	1287.51	-4.44699	1.06517	-4.17492	2.98095e-05	0.0109768	PY17X_0515900	PY17X_0515900.1	Py17X_05_v3:740,488..741,171(-)	PY17X_0515900	P28	GO:0009986, GO:0016020	cell surface, membrane	null	null	null	null	null	null	null	null	null	null
PY17X_1431000	bromodomain protein 2, putative	54	44	12	54	185	12	60.1667	23.8984	0	12	0	3	3.75	2.45904	52.6453	52.4295	61.7359	71.7561	29.8716	32.8452	0	13.4757	0	4.62477	PY17X_1431000	31.9384	-2.87063	0.691459	-4.15156	3.3022e-05	0.0109768	PY17X_1431000	PY17X_1431000.1	Py17X_14_v3:1,243,347..1,246,316(-)	PY17X_1431000	BDP2	null	null	GO:0005515	protein binding	null	null	null	null	null	null	null	null
PY17X_0803900	erythrocyte membrane-associated antigen, putative	24	24	2	24	158	2	39	22.0945	0	2	0	1	0.75	0.414578	19.9581	44.7777	33.419	39.1397	4.9786	14.5979	0	2.24595	0	1.54159	PY17X_0803900	16.0658	-3.64564	0.882956	-4.12891	3.6449e-05	0.0109768	PY17X_0803900	PY17X_0803900.1	Py17X_08_v3:176,557..182,610(+)	PY17X_0803900	null	null	null	null	null	null	null	null	null	GO:0003729	mRNA binding	null	null
PY17X_0315400	conserved Plasmodium protein, unknown function	5	10	2	5	130	2	25.6667	19.0798	0	0	0	0	0	0	25.4583	36.8424	22.1943	16.3082	4.9786	3.04122	0	0	0	0	PY17X_0315400	10.8823	-4.25254	1.0318	-4.12147	3.76456e-05	0.0109768	PY17X_0315400	PY17X_0315400.1	Py17X_03_v3:582,379..584,871(-)	PY17X_0315400	null	null	null	null	null	null	null	null	null	null	null	null	null
PY17X_1416500	conserved Plasmodium protein, unknown function	2	5	3	2	421	3	72.6667	63.598	0	0	0	1	0.25	0.216506	38.5018	119.313	114.033	8.1541	7.4679	1.21649	0	0	0	1.54159	PY17X_1416500	29.0227	-4.43011	1.09535	-4.04447	5.24426e-05	0.0140663	PY17X_1416500	PY17X_1416500.1	Py17X_14_v3:712,130..712,934(-)	PY17X_1416500	null	null	null	null	null	null	null	null	null	null	null	null	null
PY17X_1445800	merozoite surface protein 9, putative	16	15	20	16	187	20	45.6667	25.8163	2	3	0	3	2	0.612372	35.3588	52.9964	80.3587	24.4623	49.786	9.73192	0	3.36892	8.73226	4.62477	PY17X_1445800	26.942	-3.04768	0.756645	-4.02788	5.62811e-05	0.0140663	PY17X_1445800	PY17X_1445800.1	Py17X_14_v3:1,784,780..1,786,816(-)	PY17X_1445800	MSP9	null	null	null	null	null	null	GO:0030430	host cell cytoplasm	null	null	null	null
PY17X_0822200	heat shock protein 70, putative	18	12	5	18	283	5	56.8333	41.3491	0	3	0	3	1.5	0.75	39.4447	80.203	73.981	19.5698	12.4465	10.9484	0	3.36892	0	4.62477	PY17X_0822200	24.4587	-3.43074	0.862927	-3.9757	7.01739e-05	0.0158482	PY17X_0822200	PY17X_0822200.1	Py17X_08_v3:888,604..890,964(+)	PY17X_0822200	HSP70-2	null	null	null	null	null	null	null	null	null	null	null	null
PY17X_0407500	40S ribosomal protein S23, putative	10	56	8	10	124	8	36	17.5309	1	3	0	0	1	0.612372	20.4295	35.142	40.562	91.3259	19.9144	6.08245	0	3.36892	4.36613	0	PY17X_0407500	22.1191	-3.55447	0.897687	-3.95959	7.50795e-05	0.0158482	PY17X_0407500	PY17X_0407500.1	Py17X_04_v3:398,089..399,370(+)	PY17X_0407500	null	GO:0015935	small ribosomal subunit	GO:0003735	structural constituent of ribosome	GO:0006412	translation	null	null	null	null	null	null
PY17X_1340900	conserved Plasmodium protein, unknown function	5	6	16	5	657	16	117.5	98.5181	0	4	0	4	2	1	80.1466	186.196	226.025	9.78492	39.8288	3.04122	0	4.49189	0	6.16637	PY17X_1340900	55.568	-3.90913	0.988762	-3.95355	7.69989e-05	0.0158482	PY17X_1340900	PY17X_1340900.1	Py17X_13_v3:1,818,322..1,818,801(-)	PY17X_1340900	null	null	null	null	null	null	null	null	null	null	null	null	null
PY17X_1216800	cysteine--tRNA ligase, putative	5	7	2	5	90	2	18.5	13.074	0	0	0	0	0	0	13.0435	25.5063	19.6432	11.4157	4.9786	3.04122	0	0	0	0	PY17X_1216800	7.76285	-3.94719	1.01845	-3.87568	0.000106327	0.0206143	PY17X_1216800	PY17X_1216800.1	Py17X_12_v3:715,110..717,769(-)	PY17X_1216800	CysRS	null	null	GO:0005524, GO:0004817	ATP binding, cysteine-tRNA ligase activity	GO:0006423	cysteinyl-tRNA aminoacylation	null	null	null	null	null	null
PY17X_0212100	conserved Plasmodium protein, unknown function	9	5	2	9	130	2	26.1667	18.9933	0	0	0	1	0.25	0.216506	23.5725	36.8424	32.3986	8.1541	4.9786	5.4742	0	0	0	1.54159	PY17X_0212100	11.2962	-3.80336	0.984526	-3.86314	0.000111938	0.0206143	PY17X_0212100	PY17X_0212100.1	Py17X_02_v3:545,120..547,311(+)	PY17X_0212100	null	null	null	null	null	null	null	null	null	null	null	null	null
PY17X_0720400	conserved Plasmodium protein, unknown function	28	15	13	28	361	13	76.3333	52.0393	2	5	0	7	3.5	1.34629	69.3032	102.308	119.39	24.4623	32.3609	17.0309	0	5.61487	8.73226	10.7911	PY17X_0720400	38.9994	-2.91175	0.757433	-3.84424	0.000120927	0.021031	PY17X_0720400	PY17X_0720400.1	Py17X_07_v3:922,838..925,030(-)	PY17X_0720400	null	null	null	null	null	null	null	null	null	null	null	null	null
PY17X_1411000	RNA-binding protein, putative	2	2	14	2	1113	14	191.167	168.317	0	0	0	4	1	0.866025	114.405	315.428	283.679	3.26164	34.8502	1.21649	0	0	0	6.16637	PY17X_1411000	75.9006	-4.27408	1.11486	-3.83372	0.000126222	0.021031	PY17X_1411000	PY17X_1411000.1	Py17X_14_v3:519,419..519,883(-)	PY17X_1411000	null	null	null	GO:0003676, GO:0000166	nucleic acid binding, nucleotide binding	null	null	null	null	null	null	null	null
PY17X_1218800	40S ribosomal protein S3A, putative	12	13	6	12	63	6	18.6667	8.17743	0	1	0	2	0.75	0.414578	19.0152	17.8544	21.1739	21.2007	14.9358	7.29894	0	1.12297	0	3.08318	PY17X_1218800	10.5685	-3.11567	0.820473	-3.79741	0.000146214	0.0222497	PY17X_1218800	PY17X_1218800.1	Py17X_12_v3:779,442..780,720(+)	PY17X_1218800	RPS3A	GO:0005840	ribosome	GO:0003735	structural constituent of ribosome	GO:0006412	translation	null	null	null	null	null	null
PY17X_0608700	blood stage antigen 41-3 precursor, putative	16	8	29	16	4130	29	704.667	625.385	2	2	0	24	7	4.92443	436.406	1170.45	1107.42	13.0466	72.1897	9.73192	0	2.24595	8.73226	36.9982	PY17X_0608700	285.722	-3.99602	1.05232	-3.79734	0.000146254	0.0222497	PY17X_0608700	PY17X_0608700.1	Py17X_06_v3:443,922..445,969(-)	PY17X_0608700	null	null	null	null	null	null	null	null	null	null	null	null	null
PY17X_1118200	histone H3 variant, putative	19	35	8	19	183	8	45.3333	25.4041	0	7	0	3	2.5	1.43614	31.43	51.8627	47.9601	57.0787	19.9144	11.5567	0	7.86082	0	4.62477	PY17X_1118200	23.2288	-2.87378	0.762166	-3.77054	0.000162894	0.0237485	PY17X_1118200	PY17X_1118200.1	Py17X_11_v3:816,111..816,521(+)	PY17X_1118200	H3.3	GO:0000786	nucleosome	GO:0003677, GO:0046982	DNA binding, protein heterodimerization activity	null	null	null	null	null	null	null	null
PY17X_0316500	ribosome associated membrane protein RAMP4, putative	6	3	3	6	686	3	117.833	103.734	0	4	0	2	1.5	0.829156	57.9884	194.414	160.717	4.89246	7.4679	3.64947	0	4.49189	0	3.08318	PY17X_0316500	43.6705	-3.84142	1.03817	-3.70018	0.000215443	0.0301534	PY17X_0316500	PY17X_0316500.1	Py17X_03_v3:609,425..609,758(+)	PY17X_0316500	null	GO:0005783	endoplasmic reticulum	null	null	null	null	null	null	null	null	null	null
PY17X_1109800	structural maintenance of chromosomes protein 4, putative	10	12	20	10	677	20	124.833	100.826	0	4	0	10	3.5	2.04634	117.077	191.864	217.606	19.5698	49.786	6.08245	0	4.49189	0	15.4159	PY17X_1109800	62.1893	-3.46986	0.944392	-3.67417	0.00023862	0.030528	PY17X_1109800	PY17X_1109800.1	Py17X_11_v3:499,363..503,754(+)	PY17X_1109800	SMC4	GO:0005694	chromosome	GO:0005524, GO:0005515	ATP binding, protein binding	GO:0051276	chromosome organization	null	null	null	null	null	null
PY17X_1409100	mRNA-decapping enzyme 2, putative	21	21	2	21	330	2	66.1667	48.2939	0	7	0	1	2	1.45774	49.0308	93.523	77.8076	34.2472	4.9786	12.7731	0	7.86082	0	1.54159	PY17X_1409100	28.1763	-3.33802	0.909481	-3.67024	0.000242319	0.030528	PY17X_1409100	PY17X_1409100.1	Py17X_14_v3:458,270..462,553(-)	PY17X_1409100	DCP2	null	null	GO:0003723, GO:0016787, GO:0030145	RNA binding, hydrolase activity, manganese ion binding	null	null	null	null	GO:0050072	m7G(5')pppN diphosphatase activity	GO:0000290	deadenylation-dependent decapping of nuclear-transcribed mRNA
PY17X_1425300	DNA/RNA-binding protein Alba 1, putative	107	150	31	107	1383	31	301.5	198.228	7	43	0	19	17.25	8.17294	195.495	391.946	401.538	244.623	77.1684	65.0822	0	48.2879	30.5629	29.2902	PY17X_1425300	148.399	-2.75891	0.752122	-3.66817	0.000244294	0.030528	PY17X_1425300	PY17X_1425300.1	Py17X_14_v3:1,022,731..1,023,456(-)	PY17X_1425300	ALBA1	null	null	GO:0003676	nucleic acid binding	null	null	GO:0005737, GO:0005634	cytoplasm, nucleus	GO:0003677, GO:0003729, GO:0000900	DNA binding, mRNA binding, translation repressor activity, nucleic acid binding	null	null
PY17X_1408500	40S ribosomal protein S27, putative	9	5	2	9	68	2	15.8333	9.59576	0	1	0	0	0.25	0.216506	12.1006	19.2714	24.7454	8.1541	4.9786	5.4742	0	1.12297	0	0	PY17X_1408500	7.58472	-3.48278	0.955584	-3.64465	0.000267751	0.0315844	PY17X_1408500	PY17X_1408500.1	Py17X_14_v3:426,970..427,453(+)	PY17X_1408500	RPS27	GO:0005840	ribosome	GO:0003735	structural constituent of ribosome	GO:0006412	translation	null	null	null	null	null	null
PY17X_0827600	conserved Plasmodium protein, unknown function	12	13	0	12	88	0	20.8333	12.4687	0	1	0	0	0.25	0.216506	18.5437	24.9395	21.9392	21.2007	0	7.29894	0	1.12297	0	0	PY17X_0827600	9.5045	-3.63554	0.998803	-3.6399	0.000272745	0.0315844	PY17X_0827600	PY17X_0827600.1	Py17X_08_v3:1,086,284..1,089,364(+)	PY17X_0827600	null	null	null	null	null	null	null	null	null	null	null	null	null
PY17X_1001900	erythrocyte membrane antigen 1	20	42	2	20	100	2	31	13.7497	0	3	0	3	1.5	0.75	23.7297	28.3403	44.3886	68.4945	4.9786	12.1649	0	3.36892	0	4.62477	PY17X_1001900	19.009	-3.09654	0.855876	-3.61797	0.000296918	0.0315844	PY17X_1001900	PY17X_1001900.1	Py17X_10_v3:173,590..174,674(+)	PY17X_1001900	null	null	null	null	null	null	null	null	null	null	null	null	null
PY17X_0934600	conserved Plasmodium protein, unknown function	5	5	8	5	1027	8	176.333	155.311	0	3	0	7	2.5	1.43614	90.2042	291.055	251.28	8.1541	19.9144	3.04122	0	3.36892	0	10.7911	PY17X_0934600	67.7809	-3.73744	1.03328	-3.61707	0.000297957	0.0315844	PY17X_0934600	PY17X_0934600.1	Py17X_09_v3:1,407,394..1,409,522(+)	PY17X_0934600	null	null	null	null	null	null	null	null	null	null	null	null	null
PY17X_0713100	high mobility group protein B2	9	18	26	9	4312	26	733.333	653.378	0	6	0	26	8	5.33854	451.178	1222.03	1137.52	29.3548	64.7218	5.4742	0	6.73784	0	40.0814	PY17X_0713100	295.71	-3.92129	1.0843	-3.61641	0.000298712	0.0315844	PY17X_0713100	PY17X_0713100.1	Py17X_07_v3:662,701..662,997(+)	PY17X_0713100	HMGB2	null	null	null	null	null	null	null	null	null	null	null	null
PY17X_1322400	conserved Plasmodium protein, unknown function	4	13	27	4	4943	27	836.333	749.781	0	1	0	22	5.75	4.69541	420.062	1400.86	1289.31	21.2007	67.2111	2.43298	0	1.12297	0	33.915	PY17X_1322400	323.612	-4.06324	1.12722	-3.60465	0.000312579	0.0315844	PY17X_1322400	PY17X_1322400.1	Py17X_13_v3:1,134,082..1,134,540(-)	PY17X_1322400	null	null	null	null	null	null	null	null	null	null	null	null	null
PY17X_1118100	histone H2A, putative	6	25	13	6	437	13	83.3333	64.6223	0	8	0	5	3.25	1.70935	66.946	123.847	133.166	40.7705	32.3609	3.64947	0	8.98379	0	7.70796	PY17X_1118100	41.7432	-3.22747	0.896536	-3.59993	0.000318299	0.0315844	PY17X_1118100	PY17X_1118100.1	Py17X_11_v3:811,274..811,675(-)	PY17X_1118100	H2A	GO:0000786, GO:0005634	nucleosome, nucleus	GO:0003677, GO:0046982	DNA binding, protein heterodimerization activity	null	null	null	null	null	null	null	null
PY17X_1418000	40S ribosomal protein S19, putative	4	10	3	4	124	3	24.6667	18.1623	0	2	0	0	0.5	0.433013	17.6008	35.142	44.1335	16.3082	7.4679	2.43298	0	2.24595	0	0	PY17X_1418000	12.5331	-3.56365	0.991407	-3.59454	0.000324961	0.0315844	PY17X_1418000	PY17X_1418000.1	Py17X_14_v3:768,535..769,628(+)	PY17X_1418000	RPS19	GO:0015935	small ribosomal subunit	GO:0003723, GO:0003735	RNA binding, structural constituent of ribosome	GO:0006412	translation	null	null	null	null	null	null
PY17X_1102300	Plasmodium exported protein, unknown function	8	10	2	8	366	2	66	54.7865	0	2	0	4	1.5	0.829156	57.9884	103.725	98.2162	16.3082	4.9786	4.86596	0	2.24595	0	6.16637	PY17X_1102300	29.4495	-3.47066	0.968362	-3.58405	0.000338302	0.0317577	PY17X_1102300	PY17X_1102300.1	Py17X_11_v3:227,216..228,485(-)	PY17X_1102300	null	null	null	null	null	null	null	null	null	null	null	null	null
PY17X_1339400	conserved protein, unknown function	28	17	9	28	973	9	177.333	145.303	2	12	0	8	5.5	2.38485	103.405	275.751	198.983	27.7239	22.4037	17.0309	0	13.4757	8.73226	12.3327	PY17X_1339400	67.9838	-3.09284	0.86416	-3.57901	0.000344897	0.0317577	PY17X_1339400	PY17X_1339400.1	Py17X_13_v3:1,769,293..1,771,355(-)	PY17X_1339400	null	null	null	null	null	null	null	null	null	null	null	null	null
PY17X_0525700	tryptophan-rich protein	74	60	19	74	581	19	137.833	81.4533	3	20	0	20	10.75	4.65531	129.02	164.657	222.963	97.8492	47.2967	45.0101	0	22.4595	13.0984	30.8318	PY17X_0525700	77.3187	-2.52798	0.707784	-3.57168	0.000354699	0.0318229	PY17X_0525700	PY17X_0525700.1	Py17X_05_v3:1,082,074..1,083,325(-)	PY17X_0525700	null	null	null	null	null	null	null	GO:0030430, GO:0033644	host cell cytoplasm, host cell membrane	GO:0046812	host cell surface binding	null	null
PY17X_1207700	conserved Plasmodium protein, unknown function	13	7	13	13	617	13	112.667	92.0826	0	1	0	8	2.25	1.67239	54.374	174.86	140.309	11.4157	32.3609	7.90718	0	1.12297	0	12.3327	PY17X_1207700	43.4682	-3.43851	0.967759	-3.55306	0.000380772	0.033308	PY17X_1207700	PY17X_1207700.1	Py17X_12_v3:379,719..380,833(-)	PY17X_1207700	null	null	null	null	null	null	null	null	null	null	null	null	null
PY17X_0608100	conserved Plasmodium protein, unknown function	13	1	12	13	382	12	72.1667	56.5938	0	3	0	4	1.75	0.892679	73.5463	108.26	86.4812	1.63082	29.8716	7.90718	0	3.36892	0	6.16637	PY17X_0608100	31.7232	-3.42188	0.966067	-3.54208	0.000396989	0.0336797	PY17X_0608100	PY17X_0608100.1	Py17X_06_v3:420,981..428,305(-)	PY17X_0608100	null	null	null	null	null	null	null	null	null	null	null	null	null
PY17X_1360600	inner membrane complex protein 1k, putative	3	4	39	3	4594	39	780.333	696.308	0	6	0	21	6.75	4.29207	448.349	1301.95	1153.08	6.52328	97.0828	1.82473	0	6.73784	0	32.3734	PY17X_1360600	304.793	-3.95772	1.11886	-3.53728	0.000404272	0.0336797	PY17X_1360600	PY17X_1360600.1	Py17X_13_v3:2,478,317..2,479,702(-)	PY17X_1360600	IMC1k	null	null	null	null	null	null	null	null	null	null	null	null
PY17X_0518100	early transcribed membrane protein	63	20	12	63	489	12	109.833	69.7947	3	16	0	9	7	3.06186	99.9475	138.584	153.574	32.6164	29.8716	38.3194	0	17.9676	13.0984	13.8743	PY17X_0518100	53.7854	-2.56125	0.727043	-3.52283	0.000426964	0.0338827	PY17X_0518100	PY17X_0518100.1	Py17X_05_v3:811,995..813,089(+)	PY17X_0518100	ETRAMP	null	null	null	null	null	null	null	null	null	null	null	null
PY17X_0828800	conserved Plasmodium protein, unknown function	25	45	21	25	1088	21	204.167	161.4	3	9	2	23	9.25	4.1889	133.892	308.342	285.465	73.3869	52.2753	15.2061	7.29348	10.1068	13.0984	35.4566	PY17X_0828800	93.4523	-2.77101	0.786884	-3.5215	0.000429111	0.0338827	PY17X_0828800	PY17X_0828800.1	Py17X_08_v3:1,130,566..1,136,048(+)	PY17X_0828800	null	null	null	null	null	null	null	null	null	null	null	null	null
PY17X_0405200	60S ribosomal protein L44, putative	13	0	5	13	129	5	27.5	18.6276	0	1	0	0	0.25	0.216506	19.9581	36.559	31.123	0	12.4465	7.90718	0	1.12297	0	0	PY17X_0405200	10.9117	-3.67197	1.04394	-3.51742	0.00043576	0.0338827	PY17X_0405200	PY17X_0405200.1	Py17X_04_v3:314,827..315,334(+)	PY17X_0405200	null	GO:0005840	ribosome	GO:0003735	structural constituent of ribosome	GO:0006412	translation	null	null	null	null	null	null
PY17X_0513800	conserved Plasmodium protein, unknown function	8	3	5	8	278	5	51.1667	41.4202	0	2	0	3	1.25	0.649519	39.9161	78.786	73.981	4.89246	12.4465	4.86596	0	2.24595	0	4.62477	PY17X_0513800	22.1759	-3.35827	0.95939	-3.50042	0.000464521	0.0342379	PY17X_0513800	PY17X_0513800.1	Py17X_05_v3:670,279..671,450(-)	PY17X_0513800	null	null	null	null	null	null	null	null	null	null	null	null	null
PY17X_0823200	nucleosome assembly protein, putative	23	9	4	23	255	4	53	37.0218	0	6	0	4	2.5	1.29904	53.431	72.2678	99.2366	14.6774	9.95721	13.9896	0	6.73784	0	6.16637	PY17X_0823200	27.6464	-3.03219	0.866811	-3.49809	0.000468597	0.0342379	PY17X_0823200	PY17X_0823200.1	Py17X_08_v3:929,242..930,846(-)	PY17X_0823200	NAPS	GO:0005634	nucleus	null	null	GO:0006334	nucleosome assembly	GO:0005634	nucleus	null	null	null	null
PY17X_0101221	reticulocyte binding protein, putative	8	3	3	8	47	3	12	6.45497	0	1	0	0	0.25	0.216506	21.0581	13.3199	12.2451	4.89246	7.4679	4.86596	0	1.12297	0	0	PY17X_0101221	6.49725	-3.31283	0.950089	-3.48687	0.000488715	0.0342379	PY17X_0101221	PY17X_0101221.1	Py17X_01_v3:123,588..132,042(+)	PY17X_0101221	Py235	null	null	null	null	null	null	null	null	null	null	null	null
PY17X_1134100	ubiquitin-conjugating enzyme E2, putative	3	2	6	3	314	6	55.6667	47.1691	0	2	0	2	1	0.5	33.473	88.9885	84.6955	3.26164	14.9358	1.82473	0	2.24595	0	3.08318	PY17X_1134100	23.2508	-3.54436	1.0189	-3.47862	0.000504003	0.0342379	PY17X_1134100	PY17X_1134100.1	Py17X_11_v3:1,404,318..1,405,807(+)	PY17X_1134100	null	null	null	GO:0016881, GO:0005515	acid-amino acid ligase activity, protein binding	null	null	null	null	null	null	null	null
PY17X_0915900	heat shock protein 70, putative	11	11	2	11	110	2	24.5	15.6963	0	3	0	0	0.75	0.649519	18.0723	31.1743	28.8271	17.939	4.9786	6.69069	0	3.36892	0	0	PY17X_0915900	11.1051	-3.20515	0.921835	-3.47693	0.000507191	0.0342379	PY17X_0915900	PY17X_0915900.1	Py17X_09_v3:743,824..745,815(-)	PY17X_0915900	UIS24	null	null	GO:0005524, GO:0051082	ATP binding, unfolded protein binding	GO:0006457	protein folding	null	null	null	null	null	null
PY17X_0513000	60S ribosomal protein L3, putative	16	23	8	16	218	8	48.1667	31.0791	0	10	0	1	2.75	2.10283	43.3734	61.7818	66.3278	37.5089	19.9144	9.73192	0	11.2297	0	1.54159	PY17X_0513000	25.141	-2.90381	0.835627	-3.47501	0.000510826	0.0342379	PY17X_0513000	PY17X_0513000.1	Py17X_05_v3:647,727..648,887(-)	PY17X_0513000	RPL3	GO:0005840	ribosome	GO:0003735	structural constituent of ribosome	GO:0006412	translation	null	null	null	null	null	null
PY17X_0806100	40S ribosomal protein S29, putative	7	16	0	7	60	0	15	8.5049	0	0	0	0	0	0	7.85751	17.0042	16.3268	26.0931	0	4.25771	0	0	0	0	PY17X_0806100	7.15394	-3.69099	1.06493	-3.46594	0.000528388	0.0342379	PY17X_0806100	PY17X_0806100.1	Py17X_08_v3:313,795..314,551(-)	PY17X_0806100	null	GO:0005840	ribosome	GO:0003735	structural constituent of ribosome	GO:0006412	translation	null	null	null	null	null	null
PY17X_0718000	60S ribosomal protein L15, putative	19	13	12	19	234	12	51.5	33.3423	2	7	0	4	3.25	1.29301	36.616	66.3163	72.4504	21.2007	29.8716	11.5567	0	7.86082	8.73226	6.16637	PY17X_0718000	26.0771	-2.51018	0.724244	-3.46593	0.0005284	0.0342379	PY17X_0718000	PY17X_0718000.1	Py17X_07_v3:814,088..814,998(-)	PY17X_0718000	null	GO:0005840	ribosome	GO:0003735	structural constituent of ribosome	GO:0006412	translation	null	null	null	null	null	null
PY17X_0301800	conserved Plasmodium protein, unknown function	15	2	13	15	501	13	93.1667	74.4821	0	2	0	7	2.25	1.43069	72.2891	141.985	126.023	3.26164	32.3609	9.12367	0	2.24595	0	10.7911	PY17X_0301800	39.808	-3.35954	0.970228	-3.46263	0.000534933	0.0342379	PY17X_0301800	PY17X_0301800.1	Py17X_03_v3:90,972..91,936(-)	PY17X_0301800	null	null	null	null	null	null	null	null	null	null	null	null	null
PY17X_0814000	subpellicular microtubule protein 1, putative	0	17	24	0	6589	24	1109	1000.51	1	2	0	24	6.75	4.99218	611.157	1867.34	2027.59	27.7239	59.7432	0	0	2.24595	4.36613	36.9982	PY17X_0814000	463.717	-4.002	1.15631	-3.461	0.000538177	0.0342379	PY17X_0814000	PY17X_0814000.1	Py17X_08_v3:608,324..609,505(+)	PY17X_0814000	SPM1	null	null	null	null	null	null	GO:0009986, GO:0020025	cell surface, subpellicular microtubule	null	null	null	null
PY17X_0905200	serine/threonine protein kinase, putative	7	12	15	7	1956	15	335.333	295.895	0	8	0	16	6	3.31662	305.814	554.336	392.61	19.5698	37.3395	4.25771	0	8.98379	0	24.6655	PY17X_0905200	134.758	-3.58592	1.0379	-3.45499	0.00055032	0.0343852	PY17X_0905200	PY17X_0905200.1	Py17X_09_v3:323,672..326,584(+)	PY17X_0905200	null	null	null	GO:0005524, GO:0004672	ATP binding, protein kinase activity	GO:0006468	protein phosphorylation	null	null	null	null	null	null
PY17X_1235500	serine/arginine-rich splicing factor 1, putative	19	28	5	19	162	5	39.6667	22.5828	0	6	0	4	2.5	1.29904	22.1582	45.9113	63.2665	45.663	12.4465	11.5567	0	6.73784	0	6.16637	PY17X_1235500	21.3906	-2.72915	0.791659	-3.44739	0.000566039	0.0347469	PY17X_1235500	PY17X_1235500.1	Py17X_12_v3:1,451,043..1,452,179(-)	PY17X_1235500	SR1	null	null	GO:0003676, GO:0000166	nucleic acid binding, nucleotide binding	null	null	null	null	null	null	null	null
PY17X_1203900	RNA-binding protein, putative	15	1	3	15	121	3	26.3333	17.4398	0	1	0	1	0.5	0.25	15.0864	34.2918	35.4599	1.63082	7.4679	9.12367	0	1.12297	0	1.54159	PY17X_1203900	10.5725	-3.34703	0.972875	-3.44035	0.000580967	0.0350131	PY17X_1203900	PY17X_1203900.1	Py17X_12_v3:245,553..247,950(+)	PY17X_1203900	null	null	null	GO:0003676, GO:0000166	nucleic acid binding, nucleotide binding	null	null	null	null	null	null	null	null
PY17X_1409300	60S ribosomal protein L24, putative	24	26	9	24	185	9	46.1667	25.5097	0	11	0	2	3.25	2.27418	30.4871	52.4295	59.4399	42.4013	22.4037	14.5979	0	12.3527	0	3.08318	PY17X_1409300	23.7195	-2.63265	0.766589	-3.43424	0.000594215	0.0350131	PY17X_1409300	PY17X_1409300.1	Py17X_14_v3:469,213..470,352(+)	PY17X_1409300	null	null	null	null	null	null	null	null	null	null	null	null	null
PY17X_0929300	palmitoyltransferase DHHC3, putative	52	5	7	52	450	7	95.5	65.2579	0	9	2	4	3.75	1.67239	53.5882	127.531	97.4508	8.1541	17.4251	31.6287	7.29348	10.1068	0	6.16637	PY17X_0929300	35.9345	-2.78517	0.812309	-3.42871	0.000606462	0.0350131	PY17X_0929300	PY17X_0929300.1	Py17X_09_v3:1,223,953..1,225,513(-)	PY17X_0929300	DHHC3	null	null	GO:0008270	zinc ion binding	null	null	GO:0070258	inner membrane complex	GO:0016409	palmitoyltransferase activity	GO:0018345	protein palmitoylation
PY17X_1223100	Cg7 protein, putative	19	10	4	19	33	4	14.8333	4.15944	0	1	0	1	0.5	0.25	7.07176	9.3523	11.7349	16.3082	9.95721	11.5567	0	1.12297	0	1.54159	PY17X_1223100	6.86456	-2.9097	0.849296	-3.42601	0.000612509	0.0350131	PY17X_1223100	PY17X_1223100.1	Py17X_12_v3:959,708..963,237(-)	PY17X_1223100	null	null	null	null	null	null	null	null	null	null	null	null	null
PY17X_1009500	conserved Plasmodium protein, unknown function	0	12	5	0	613	5	105.833	92.6101	0	0	0	3	0.75	0.649519	98.2188	173.726	83.6751	19.5698	12.4465	0	0	0	0	4.62477	PY17X_1009500	39.2261	-3.85143	1.12532	-3.42253	0.00062041	0.0350131	PY17X_1009500	PY17X_1009500.1	Py17X_10_v3:481,138..481,773(-)	PY17X_1009500	null	null	null	null	null	null	null	null	null	null	null	null	null
PY17X_1441700	polyadenylate-binding protein, putative	151	287	39	151	865	39	255.333	116.436	15	52	14	6	21.75	8.90488	192.352	245.144	322.455	468.045	97.0828	91.845	51.0543	58.3946	65.4919	9.24955	PY17X_1441700	160.111	-2.20999	0.647543	-3.41288	0.000642804	0.0352229	PY17X_1441700	PY17X_1441700.1	Py17X_14_v3:1,617,441..1,619,966(+)	PY17X_1441700	PABP	null	null	GO:0003723, GO:0000166	RNA binding, nucleotide binding	null	null	GO:0043186	P granule	null	null	null	null
PY17X_0701151	28S ribosomal RNA	4	63	3	4	227	3	50.6667	33.3938	0	4	0	1	1.25	0.81968	11.3148	64.3325	29.8475	102.742	7.4679	2.43298	0	4.49189	0	1.54159	PY17X_0701151	22.4171	-3.39191	0.994036	-3.41226	0.00064426	0.0352229	PY17X_0701151	PY17X_0701151.1	Py17X_07_v3:221,997..225,722(+)	PY17X_0701151	null	null	null	null	null	null	null	null	null	null	null	null	null
PY17X_1312400	fructose-bisphosphate aldolase 2	16	7	8	16	449	8	84	66.6571	0	7	0	6	3.25	1.63459	55.3169	127.248	161.228	11.4157	19.9144	9.73192	0	7.86082	0	9.24955	PY17X_1312400	40.1965	-3.1267	0.92285	-3.38809	0.000703807	0.0373959	PY17X_1312400	PY17X_1312400.1	Py17X_13_v3:774,644..776,098(-)	PY17X_1312400	ALDO2	null	null	GO:0004332	fructose-bisphosphate aldolase activity	GO:0006096	glycolytic process	null	null	null	null	null	null
PY17X_0821300	merozoite organizing protein, putative	5	6	3	5	38	3	10	5.1316	0	0	0	0	0	0	3.61445	10.7693	10.7145	9.78492	7.4679	3.04122	0	0	0	0	PY17X_0821300	4.53923	-3.36281	0.993523	-3.38473	0.000712476	0.0373959	PY17X_0821300	PY17X_0821300.1	Py17X_08_v3:856,971..862,346(-)	PY17X_0821300	MOP	null	null	GO:0005488	binding	null	null	GO:0045177	apical part of cell	null	null	GO:0051301	cell division
PY17X_0603200	NIMA related kinase 3, putative	1	1	4	1	305	4	52.6667	46.0728	0	2	0	1	0.75	0.414578	54.0597	86.4379	67.0931	1.63082	9.95721	0.608245	0	2.24595	0	1.54159	PY17X_0603200	22.3574	-3.6431	1.07677	-3.38335	0.000716069	0.0373959	PY17X_0603200	PY17X_0603200.1	Py17X_06_v3:227,430..228,392(-)	PY17X_0603200	NEK3	null	null	GO:0005524, GO:0004672	ATP binding, protein kinase activity	GO:0006468	protein phosphorylation	null	null	null	null	null	null
PY17X_1435400	conserved Plasmodium protein, unknown function	7	13	1	7	49	1	13	6.78233	0	0	0	1	0.25	0.216506	8.32896	13.8867	14.7962	21.2007	2.4893	4.25771	0	0	0	1.54159	PY17X_1435400	6.65012	-3.22656	0.958977	-3.36459	0.000766575	0.0383698	PY17X_1435400	PY17X_1435400.1	Py17X_14_v3:1,357,016..1,359,463(-)	PY17X_1435400	null	null	null	null	null	null	null	null	null	null	null	null	null
PY17X_0913500	conserved Plasmodium protein, unknown function	25	13	8	25	91	8	28.3333	11.7985	0	6	0	5	2.75	1.38632	30.4871	25.7897	44.1335	21.2007	19.9144	15.2061	0	6.73784	0	7.70796	PY17X_0913500	17.1177	-2.30869	0.686904	-3.36101	0.000776593	0.0383698	PY17X_0913500	PY17X_0913500.1	Py17X_09_v3:637,558..640,758(-)	PY17X_0913500	null	null	null	null	null	null	null	null	null	null	null	null	null
PY17X_0907300	AP2 domain transcription factor AP2-O, putative	72	11	24	72	3641	24	640.667	547.87	5	21	5	48	19.75	8.78475	450.078	1031.87	897.721	17.939	59.7432	43.7936	18.2337	23.5824	21.8306	73.9964	PY17X_0907300	263.879	-3.03965	0.905505	-3.35686	0.000788337	0.0383698	PY17X_0907300	PY17X_0907300.1	Py17X_09_v3:382,932..386,961(+)	PY17X_0907300	AP2-O	null	null	GO:0003700	sequence-specific DNA binding transcription factor activity	GO:0006355	regulation of transcription, DNA-templated	GO:0005634	nucleus	null	null	null	null
PY17X_0942100	polyadenylate-binding protein-interacting protein 1, putative	30	13	12	30	367	12	77.3333	52.9841	0	10	0	8	4.5	2.27761	58.617	104.009	103.573	21.2007	29.8716	18.2473	0	11.2297	0	12.3327	PY17X_0942100	35.9081	-2.70249	0.805185	-3.35636	0.00078976	0.0383698	PY17X_0942100	PY17X_0942100.1	Py17X_09_v3:1,656,897..1,666,520(+)	PY17X_0942100	PAIP1	null	null	GO:0003723, GO:0005515	RNA binding, protein binding	null	null	null	null	GO:0003729	mRNA binding	null	null
PY17X_1237900	FoP domain-containing protein, putative	5	8	0	5	45	0	10.5	6.40638	0	0	0	0	0	0	11.472	12.7531	16.8371	13.0466	0	3.04122	0	0	0	0	PY17X_1237900	5.71499	-3.52347	1.05158	-3.35064	0.000806265	0.0383698	PY17X_1237900	PY17X_1237900.1	Py17X_12_v3:1,536,024..1,538,367(+)	PY17X_1237900	null	null	null	null	null	null	null	null	null	null	null	null	null
PY17X_1304900	trailer hitch homolog, putative	4	0	4	4	123	4	23.1667	18.2367	0	0	0	0	0	0	17.1294	34.8586	24.7454	0	9.95721	2.43298	0	0	0	0	PY17X_1304900	8.91235	-3.72984	1.11364	-3.34922	0.000810382	0.0383698	PY17X_1304900	PY17X_1304900.1	Py17X_13_v3:439,696..440,709(-)	PY17X_1304900	CITH	null	null	null	null	null	null	GO:0043186, GO:0000932	P granule, cytoplasmic mRNA processing body	GO:0003729	mRNA binding	GO:0006402	mRNA catabolic process
PY17X_0720200	conserved Plasmodium protein, unknown function	8	7	4	8	62	4	15.5	8.51714	0	0	0	2	0.5	0.433013	9.74331	17.571	21.6841	11.4157	9.95721	4.86596	0	0	0	3.08318	PY17X_0720200	7.83205	-3.01877	0.901888	-3.34717	0.000816412	0.0383698	PY17X_0720200	PY17X_0720200.1	Py17X_07_v3:914,761..917,952(-)	PY17X_0720200	null	null	null	null	null	null	null	null	null	null	null	null	null
PY17X_0102300	Plasmodium exported protein, unknown function	91	81	22	91	646	22	158.833	89.7588	3	39	7	27	19	7.34847	147.878	183.078	236.484	132.096	54.7646	55.3503	25.5272	43.796	13.0984	41.623	PY17X_0102300	93.3697	-1.96396	0.587109	-3.34513	0.000822445	0.0383698	PY17X_0102300	PY17X_0102300.1	Py17X_01_v3:175,475..176,780(+)	PY17X_0102300	null	null	null	null	null	null	null	GO:0030430	host cell cytoplasm	null	null	null	null
PY17X_0302200	conserved Plasmodium protein, unknown function	26	14	20	26	2437	20	423.833	367.556	5	24	5	21	13.75	4.40703	236.982	690.653	593.634	22.8315	49.786	15.8144	18.2337	26.9514	21.8306	32.3734	PY17X_0302200	170.909	-2.93863	0.880136	-3.33884	0.000841291	0.0386228	PY17X_0302200	PY17X_0302200.1	Py17X_03_v3:99,619..102,556(-)	PY17X_0302200	null	null	null	GO:0005515	protein binding	null	null	null	null	null	null	null	null
PY17X_1462100	myosin A tail domain interacting protein	13	19	31	13	5158	31	877.5	781.515	0	13	0	38	12.75	7.75705	533.368	1461.79	1332.17	30.9856	77.1684	7.90718	0	14.5987	0	58.5805	PY17X_1462100	351.657	-3.63442	1.08946	-3.336	0.000849945	0.0386228	PY17X_1462100	PY17X_1462100.1	Py17X_14_v3:2,423,321..2,423,935(+)	PY17X_1462100	MTIP	null	null	GO:0005509	calcium ion binding	null	null	null	null	null	null	null	null
PY17X_1205500	60S ribosomal protein L13, putative	9	10	2	9	158	2	31.6667	23.1044	0	4	0	1	1.25	0.81968	26.7155	44.7777	43.3682	16.3082	4.9786	5.4742	0	4.49189	0	1.54159	PY17X_1205500	14.7656	-3.02196	0.908083	-3.32785	0.000875196	0.0391365	PY17X_1205500	PY17X_1205500.1	Py17X_12_v3:303,136..304,123(-)	PY17X_1205500	null	GO:0015934	large ribosomal subunit	GO:0003735	structural constituent of ribosome	GO:0006412	translation	null	null	null	null	null	null
PY17X_1106000	UDP-N-acetylglucosamine transporter, putative	2	3	3	2	32	3	7.5	4.47679	0	0	0	0	0	0	11.3148	9.06889	15.5615	4.89246	7.4679	1.21649	0	0	0	0	PY17X_1106000	4.95221	-3.42005	1.02853	-3.32518	0.000883618	0.0391365	PY17X_1106000	PY17X_1106000.1	Py17X_11_v3:363,596..365,332(+)	PY17X_1106000	null	GO:0000139, GO:0016021	Golgi membrane, integral component of membrane	GO:0005351	sugar:proton symporter activity	GO:0008643	carbohydrate transport	null	null	null	null	null	null
PY17X_0402200	fam-b protein	3	10	1	3	63	1	13.5	9.12186	0	0	0	0	0	0	5.97171	17.8544	8.92874	16.3082	2.4893	1.82473	0	0	0	0	PY17X_0402200	5.33771	-3.45424	1.04085	-3.31866	0.000904516	0.0391537	PY17X_0402200	PY17X_0402200.1	Py17X_04_v3:192,725..193,673(-)	PY17X_0402200	null	null	null	null	null	null	null	null	null	null	null	null	null
PY17X_1012200	calmodulin, putative	23	9	3	23	148	3	34.8333	20.937	0	6	0	0	1.5	1.29904	23.2582	41.9436	58.1644	14.6774	7.4679	13.9896	0	6.73784	0	0	PY17X_1012200	16.6239	-3.02008	0.910416	-3.31725	0.000909085	0.0391537	PY17X_1012200	PY17X_1012200.1	Py17X_10_v3:604,286..605,082(+)	PY17X_1012200	CAM	null	null	GO:0005509	calcium ion binding	null	null	null	null	null	null	null	null
PY17X_0923600	RNA-binding protein, putative	9	15	3	9	144	3	30.5	20.7896	0	0	0	4	1	0.866025	27.8156	40.81	33.419	24.4623	7.4679	5.4742	0	0	0	6.16637	PY17X_0923600	14.5615	-3.05384	0.921315	-3.31465	0.000917577	0.0391537	PY17X_0923600	PY17X_0923600.1	Py17X_09_v3:992,155..994,536(-)	PY17X_0923600	null	null	null	GO:0003676, GO:0000166	nucleic acid binding, nucleotide binding	null	null	null	null	null	null	null	null
PY17X_0834400	merozoite surface protein 1	44	83	34	44	807	34	174.333	115.707	10	23	0	18	12.75	4.34993	235.097	228.706	289.801	135.358	84.6363	26.7628	0	25.8284	43.6613	27.7486	PY17X_0834400	109.76	-2.50581	0.757931	-3.30612	0.000945981	0.039864	PY17X_0834400	PY17X_0834400.1	Py17X_08_v3:1,319,941..1,325,259(+)	PY17X_0834400	MSP1	GO:0016020	membrane	null	null	GO:0009405	pathogenesis	null	null	null	null	null	null
PY17X_0420300	60S ribosomal protein L32, putative	9	7	2	9	106	2	22.5	15.2912	0	1	0	2	0.75	0.414578	15.2436	30.0407	27.8067	11.4157	4.9786	5.4742	0	1.12297	0	3.08318	PY17X_0420300	9.91656	-2.98609	0.904538	-3.30124	0.000962597	0.039864	PY17X_0420300	PY17X_0420300.1	Py17X_04_v3:874,812..875,536(-)	PY17X_0420300	RPL32	GO:0005840	ribosome	GO:0003735	structural constituent of ribosome	GO:0006412	translation	null	null	null	null	null	null
PY17X_0903800	kinesin-like protein, putative	14	10	9	14	54	9	18.3333	6.56873	0	3	0	2	1.25	0.649519	13.8292	15.3038	14.7962	16.3082	22.4037	8.51543	0	3.36892	0	3.08318	PY17X_0903800	9.76086	-2.43985	0.739986	-3.29715	0.000976703	0.039864	PY17X_0903800	PY17X_0903800.1	Py17X_09_v3:275,761..279,150(+)	PY17X_0903800	null	null	null	GO:0005524, GO:0008017, GO:0003777	ATP binding, microtubule binding, microtubule motor activity	GO:0007018	microtubule-based movement	null	null	null	null	null	null
PY17X_0909300	conserved Plasmodium protein, unknown function	11	5	37	11	4162	37	710.5	630.176	1	11	0	37	12.25	7.46136	564.483	1179.52	901.548	8.1541	92.1042	6.69069	0	12.3527	4.36613	57.0389	PY17X_0909300	282.626	-3.49716	1.06147	-3.29465	0.000985428	0.039864	PY17X_0909300	PY17X_0909300.1	Py17X_09_v3:447,949..455,376(-)	PY17X_0909300	null	null	null	null	null	null	null	null	null	null	null	null	null
PY17X_1366900	conserved Plasmodium protein, unknown function	7	4	5	7	768	5	132.667	115.996	0	4	0	8	3	1.65831	121.163	217.653	157.401	6.52328	12.4465	4.25771	0	4.49189	0	12.3327	PY17X_1366900	53.6269	-3.34141	1.01522	-3.29131	0.000997237	0.039864	PY17X_1366900	PY17X_1366900.1	Py17X_13_v3:2,741,779..2,752,578(-)	PY17X_1366900	null	null	null	null	null	null	null	null	null	null	null	null	null
PY17X_1460400	ADP-ribosylation factor GTPase-activating protein, putative	11	4	5	11	102	5	23	14.4703	0	0	0	3	0.75	0.649519	16.8151	28.9071	36.9905	6.52328	12.4465	6.69069	0	0	0	4.62477	PY17X_1460400	11.2998	-3.05371	0.928235	-3.2898	0.00100258	0.039864	PY17X_1460400	PY17X_1460400.1	Py17X_14_v3:2,365,338..2,366,228(-)	PY17X_1460400	ARFGAP	null	null	GO:0008060, GO:0005096, GO:0008270	ARF GTPase activator activity, GTPase activator activity, zinc ion binding	GO:0032312	regulation of ARF GTPase activity	null	null	null	null	null	null
PY17X_1411400	meiosis-specific nuclear structural protein 1, putative	4	11	8	4	560	8	99.1667	84.1422	0	2	0	10	3	2.06155	122.891	158.706	184.442	17.939	19.9144	2.43298	0	2.24595	0	15.4159	PY17X_1411400	52.3988	-3.29317	1.00293	-3.28354	0.00102511	0.0403019	PY17X_1411400	PY17X_1411400.1	Py17X_14_v3:529,127..530,581(+)	PY17X_1411400	null	null	null	null	null	null	null	null	null	null	null	null	null
PY17X_0836400	profilin, putative	10	7	5	10	131	5	28	18.8237	0	4	0	2	1.5	0.829156	21.6867	37.1258	44.8988	11.4157	12.4465	6.08245	0	4.49189	0	3.08318	PY17X_0836400	14.1231	-2.77477	0.846629	-3.27744	0.00104754	0.0406022	PY17X_0836400	PY17X_0836400.1	Py17X_08_v3:1,397,306..1,398,704(+)	PY17X_0836400	PFN	null	null	GO:0003779	actin binding	GO:0030036	actin cytoskeleton organization	GO:0005737	cytoplasm	GO:0005543, GO:0070064	phospholipid binding, proline-rich region binding	GO:0042989	sequestering of actin monomers
PY17X_1440100	glideosome-associated protein 45, putative	10	20	62	10	6186	62	1058.33	936.223	1	10	0	60	17.75	12.351	619.486	1753.13	1636	32.6164	154.337	6.08245	0	11.2297	4.36613	92.4955	PY17X_1440100	430.974	-3.50888	1.07268	-3.27113	0.00107117	0.0406022	PY17X_1440100	PY17X_1440100.1	Py17X_14_v3:1,551,811..1,552,365(+)	PY17X_1440100	GAP45	null	null	null	null	null	null	null	null	null	null	null	null
PY17X_1219700	peptidyl-prolyl cis-trans isomerase, putative	16	24	3	16	132	3	32.3333	18.4521	0	4	0	4	2	1	18.3866	37.4092	45.1539	39.1397	7.4679	9.73192	0	4.49189	0	6.16637	PY17X_1219700	16.7947	-2.6366	0.806107	-3.27078	0.00107252	0.0406022	PY17X_1219700	PY17X_1219700.1	Py17X_12_v3:815,257..815,769(+)	PY17X_1219700	CYP19A	null	null	GO:0003755	peptidyl-prolyl cis-trans isomerase activity	GO:0006457, GO:0000413	protein folding, protein peptidyl-prolyl isomerization	null	null	null	null	null	null
PY17X_0210800	L-seryl-tRNA(Sec) kinase, putative	7	3	2	7	14	2	5.83333	1.72267	0	0	0	0	0	0	11.6291	3.96764	8.16342	4.89246	4.9786	4.25771	0	0	0	0	PY17X_0210800	3.7889	-3.22304	0.987634	-3.26339	0.00110086	0.0406022	PY17X_0210800	PY17X_0210800.1	Py17X_02_v3:474,019..476,359(-)	PY17X_0210800	PSTK	null	null	null	null	null	null	null	null	null	null	null	null
PY17X_1018200	conserved Plasmodium protein, unknown function	12	10	11	12	373	11	71.5	55.0468	0	7	0	7	3.5	1.75	63.9601	105.709	89.5425	16.3082	27.3823	7.29894	0	7.86082	0	10.7911	PY17X_1018200	32.8853	-2.82901	0.867161	-3.26238	0.00110481	0.0406022	PY17X_1018200	PY17X_1018200.1	Py17X_10_v3:835,525..836,364(-)	PY17X_1018200	null	null	null	GO:0005515	protein binding	null	null	null	null	null	null	null	null
PY17X_0522700	zinc finger protein, putative	11	0	5	11	64	5	16	8.90069	0	1	0	0	0.25	0.216506	16.5008	18.1378	16.0717	0	12.4465	6.69069	0	1.12297	0	0	PY17X_0522700	7.09705	-3.28502	1.00707	-3.26197	0.0011064	0.0406022	PY17X_0522700	PY17X_0522700.1	Py17X_05_v3:963,379..971,955(-)	PY17X_0522700	null	null	null	GO:0008270	zinc ion binding	null	null	null	null	null	null	null	null
PY17X_1330400	conserved Plasmodium protein, unknown function	4	0	1	4	202	1	35.3333	30.4354	0	0	0	0	0	0	32.3729	57.2474	25.0005	0	2.4893	2.43298	0	0	0	0	PY17X_1330400	11.9543	-3.77149	1.15891	-3.25435	0.00113653	0.0406022	PY17X_1330400	PY17X_1330400.1	Py17X_13_v3:1,412,542..1,413,492(-)	PY17X_1330400	null	null	null	null	null	null	null	null	null	null	null	null	null
PY17X_1334600	conserved Plasmodium protein, unknown function	4	5	7	4	339	7	61	50.7581	0	4	0	4	2	1	44.9449	96.0736	85.971	8.1541	17.4251	2.43298	0	4.49189	0	6.16637	PY17X_1334600	26.566	-3.10357	0.954507	-3.25149	0.00114801	0.0406022	PY17X_1334600	PY17X_1334600.1	Py17X_13_v3:1,601,488..1,602,517(+)	PY17X_1334600	null	null	null	null	null	null	null	null	null	null	null	null	null
PY17X_1315200	conserved Plasmodium protein, unknown function	2	0	2	2	223	2	38.5	33.6863	0	0	0	0	0	0	15.4007	63.1989	50.001	0	4.9786	1.21649	0	0	0	0	PY17X_1315200	13.4796	-3.80492	1.17029	-3.25127	0.00114893	0.0406022	PY17X_1315200	PY17X_1315200.1	Py17X_13_v3:865,367..866,131(-)	PY17X_1315200	null	null	null	null	null	null	null	null	null	null	null	null	null
PY17X_1432500	conserved Plasmodium protein, unknown function	3	0	7	3	928	7	158	140.586	0	0	0	4	1	0.866025	90.047	262.998	198.473	0	17.4251	1.82473	0	0	0	6.16637	PY17X_1432500	57.6934	-3.76655	1.16077	-3.24489	0.00117498	0.0406022	PY17X_1432500	PY17X_1432500.1	Py17X_14_v3:1,284,321..1,285,599(+)	PY17X_1432500	null	null	null	null	null	null	null	null	null	null	null	null	null
PY17X_1364700	protein transport protein SEC61 subunit alpha, putative	11	5	9	11	595	9	106.667	89.1608	0	9	0	5	3.5	1.88746	54.2168	168.625	150.003	8.1541	22.4037	6.69069	0	10.1068	0	7.70796	PY17X_1364700	42.7908	-3.10532	0.957536	-3.24304	0.00118264	0.0406022	PY17X_1364700	PY17X_1364700.1	Py17X_13_v3:2,657,260..2,659,100(+)	PY17X_1364700	SEC61	GO:0016020	membrane	null	null	GO:0015031	protein transport	null	null	null	null	null	null
PY17X_1121700	inner membrane complex protein 1j, putative	5	3	34	5	4961	34	840.333	752.347	0	14	0	27	10.25	5.61666	542.011	1405.96	1051.55	4.89246	84.6363	3.04122	0	15.7216	0	41.623	PY17X_1121700	314.944	-3.6312	1.12028	-3.24132	0.00118976	0.0406022	PY17X_1121700	PY17X_1121700.1	Py17X_11_v3:930,479..932,578(+)	PY17X_1121700	ALV7	null	null	null	null	null	null	GO:0070258	inner membrane complex	null	null	null	null
PY17X_1439000	inner membrane complex protein 1h, putative	7	10	38	7	5570	38	945	844.423	3	8	6	57	18.5	11.1496	518.124	1578.55	1374.52	16.3082	94.5935	4.25771	21.8804	8.98379	13.0984	87.8707	PY17X_1439000	371.819	-3.29429	1.01676	-3.24	0.00119529	0.0406022	PY17X_1439000	PY17X_1439000.1	Py17X_14_v3:1,502,263..1,503,801(+)	PY17X_1439000	IMC1h	null	null	null	null	null	null	null	null	null	null	null	null
PY17X_0707400	inner membrane complex protein 1i, putative	11	0	48	11	9978	48	1682.67	1514.53	1	13	0	39	13.25	7.8611	1112.47	2827.79	2047.74	0	119.486	6.69069	0	14.5987	4.36613	60.1221	PY17X_0707400	619.327	-3.74791	1.15811	-3.23623	0.00121121	0.0406022	PY17X_0707400	PY17X_0707400.1	Py17X_07_v3:458,169..459,647(+)	PY17X_0707400	IMC1i	null	null	null	null	null	null	null	null	null	null	null	null
PY17X_1329000	meiotic nuclear division protein 1, putative	4	2	3	4	169	3	30.8333	25.2272	0	0	0	2	0.5	0.433013	20.7438	47.8951	42.6029	3.26164	7.4679	2.43298	0	0	0	3.08318	PY17X_1329000	12.7487	-3.35939	1.03824	-3.23566	0.00121361	0.0406022	PY17X_1329000	PY17X_1329000.1	Py17X_13_v3:1,363,944..1,365,251(-)	PY17X_1329000	MND1	null	null	null	null	null	null	null	null	null	null	null	null
PY17X_0829100	conserved Plasmodium protein, unknown function	9	2	1	9	66	1	14.6667	9.47707	0	0	0	1	0.25	0.216506	11.3148	18.7046	25.5107	3.26164	2.4893	5.4742	0	0	0	1.54159	PY17X_0829100	6.82968	-3.22071	0.995839	-3.23417	0.00121996	0.0406022	PY17X_0829100	PY17X_0829100.1	Py17X_08_v3:1,140,966..1,142,623(+)	PY17X_0829100	null	null	null	null	null	null	null	null	null	null	null	null	null
PY17X_1243300	conserved Plasmodium protein, unknown function	10	14	6	10	482	6	88	71.9429	2	1	0	7	2.5	1.34629	79.0465	136.6	64.0318	22.8315	14.9358	6.08245	0	1.12297	8.73226	10.7911	PY17X_1243300	34.4175	-2.89047	0.894926	-3.22984	0.00123857	0.0406022	PY17X_1243300	PY17X_1243300.1	Py17X_12_v3:1,756,502..1,757,827(-)	PY17X_1243300	null	null	null	null	null	null	null	null	null	null	null	null	null
PY17X_0607300	eukaryotic translation initiation factor 3 subunit C, putative	29	16	6	29	154	6	40	21.1647	1	10	0	3	3.5	1.95256	29.5442	43.6441	50.7663	26.0931	14.9358	17.6391	0	11.2297	4.36613	4.62477	PY17X_0607300	20.2843	-2.21422	0.685752	-3.22889	0.0012427	0.0406022	PY17X_0607300	PY17X_0607300.1	Py17X_06_v3:383,914..387,173(-)	PY17X_0607300	EIF3C	GO:0005852	eukaryotic translation initiation factor 3 complex	GO:0003743, GO:0031369	translation initiation factor activity, translation initiation factor binding	GO:0006413	translational initiation	GO:0005852	eukaryotic translation initiation factor 3 complex	GO:0003743	translation initiation factor activity	null	null
PY17X_1226400	coenzyme Q-binding protein COQ10 homolog, mitochondrial, putative	14	5	5	14	15	5	9.66667	1.91001	11	17	5	13	11.5	2.16506	7.54321	4.25104	5.35725	8.1541	12.4465	8.51543	18.2337	19.0906	48.0274	20.0407	PY17X_1226400	15.166	1.72402	0.53475	3.22397	0.00126428	0.0406022	PY17X_1226400	PY17X_1226400.1	Py17X_12_v3:1,077,517..1,079,009(-)	PY17X_1226400	COQ10	null	null	null	null	null	null	GO:0005739	mitochondrion	GO:0048039	ubiquinone binding	GO:0006744	ubiquinone biosynthetic process
PY17X_0623600	conserved Plasmodium protein, unknown function	9	15	3	9	52	3	15.1667	6.92987	0	0	0	2	0.5	0.433013	7.85751	14.737	11.4798	24.4623	7.4679	5.4742	0	0	0	3.08318	PY17X_0623600	7.45619	-2.91513	0.904241	-3.22384	0.00126483	0.0406022	PY17X_0623600	PY17X_0623600.1	Py17X_06_v3:987,360..990,782(-)	PY17X_0623600	null	null	null	null	null	null	null	null	null	null	null	null	null
PY17X_0913800	tudor staphylococcal nuclease, putative	5	4	0	5	152	0	27.6667	22.7164	0	0	0	1	0.25	0.216506	16.9722	43.0773	31.3782	6.52328	0	3.04122	0	0	0	1.54159	PY17X_0913800	10.2534	-3.44104	1.07459	-3.2022	0.00136381	0.0430981	PY17X_0913800	PY17X_0913800.1	Py17X_09_v3:653,730..656,984(-)	PY17X_0913800	TSN	null	null	GO:0016788, GO:0003676	hydrolase activity, acting on ester bonds, nucleic acid binding	null	null	null	null	null	null	null	null
PY17X_0111500	conserved Plasmodium protein, unknown function	5	0	11	5	815	11	141.167	123.034	0	2	0	6	2	1.22474	142.221	230.973	116.329	0	27.3823	3.04122	0	2.24595	0	9.24955	PY17X_0111500	53.1442	-3.49799	1.09262	-3.20148	0.00136722	0.0430981	PY17X_0111500	PY17X_0111500.1	Py17X_01_v3:535,439..537,343(-)	PY17X_0111500	null	null	null	null	null	null	null	null	null	null	null	null	null
PY17X_1459900	N-alpha-acetyltransferase 15, NatA auxiliary subunit, putative	10	6	1	10	16	1	7.33333	2.18157	0	0	0	0	0	0	5.3431	4.53445	5.86746	9.78492	2.4893	6.08245	0	0	0	0	PY17X_1459900	3.41017	-3.09222	0.966798	-3.19841	0.00138186	NA	PY17X_1459900	PY17X_1459900.1	Py17X_14_v3:2,346,102..2,350,309(+)	PY17X_1459900	null	null	null	GO:0005515	protein binding	null	null	null	null	null	null	null	null
PY17X_0503000	conserved Plasmodium protein, unknown function	38	15	4	38	492	4	98.5	72.0716	3	7	0	8	4.5	1.60078	76.5321	139.434	97.9611	24.4623	9.95721	23.1133	0	7.86082	13.0984	12.3327	PY17X_0503000	40.4752	-2.56137	0.801328	-3.1964	0.00139152	0.0433709	PY17X_0503000	PY17X_0503000.1	Py17X_05_v3:239,667..241,217(+)	PY17X_0503000	null	null	null	null	null	null	null	null	null	null	null	null	null
PY17X_0111400	conserved Plasmodium protein, unknown function	4	1	2	4	267	2	46.6667	40.2297	0	1	0	2	0.75	0.414578	40.3876	75.6686	34.4394	1.63082	4.9786	2.43298	0	1.12297	0	3.08318	PY17X_0111400	16.3744	-3.3386	1.04541	-3.19357	0.00140524	0.0433709	PY17X_0111400	PY17X_0111400.1	Py17X_01_v3:532,940..534,055(-)	PY17X_0111400	null	null	null	null	null	null	null	null	null	null	null	null	null
PY17X_1455800	acyl-CoA synthetase, putative	3	9	6	3	791	6	136.333	119.528	1	0	0	8	2.25	1.67239	97.5902	224.172	167.35	14.6774	14.9358	1.82473	0	0	4.36613	12.3327	PY17X_1455800	53.7249	-3.3336	1.04486	-3.19048	0.00142036	0.0433709	PY17X_1455800	PY17X_1455800.1	Py17X_14_v3:2,190,275..2,192,527(+)	PY17X_1455800	ACS11	null	null	GO:0003824	catalytic activity	GO:0008152	metabolic process	null	null	null	null	null	null
PY17X_1422400	MAATS1 domain-containing protein, putative	4	4	0	4	55	0	11.1667	8.03609	0	0	0	0	0	0	13.2006	15.5872	15.3064	6.52328	0	2.43298	0	0	0	0	PY17X_1422400	5.30505	-3.40936	1.06895	-3.18945	0.00142545	0.0433709	PY17X_1422400	PY17X_1422400.1	Py17X_14_v3:942,953..944,827(-)	PY17X_1422400	null	null	null	null	null	null	null	null	null	null	null	null	null
PY17X_1027200	conserved Plasmodium protein, unknown function	4	4	3	4	28	3	7.66667	3.71683	0	0	0	0	0	0	3.4573	7.93528	10.9696	6.52328	7.4679	2.43298	0	0	0	0	PY17X_1027200	3.87864	-3.17755	0.997972	-3.18401	0.00145252	0.0438136	PY17X_1027200	PY17X_1027200.1	Py17X_10_v3:1,124,627..1,125,683(+)	PY17X_1027200	null	null	null	null	null	null	null	null	null	null	null	null	null
PY17X_1347000	conserved Plasmodium protein, unknown function	23	9	6	23	640	6	117.833	95.3798	1	8	0	9	4.5	2.01556	57.2027	181.378	130.87	14.6774	14.9358	13.9896	0	8.98379	4.36613	13.8743	PY17X_1347000	44.0277	-2.7889	0.878984	-3.17287	0.00150942	0.0447416	PY17X_1347000	PY17X_1347000.1	Py17X_13_v3:2,055,844..2,058,593(-)	PY17X_1347000	null	null	null	GO:0030246	carbohydrate binding	null	null	null	null	null	null	null	null
PY17X_0405900	conserved Plasmodium protein, unknown function	20	8	5	20	679	5	122.833	101.575	0	8	0	10	4.5	2.27761	107.334	192.431	167.605	13.0466	12.4465	12.1649	0	8.98379	0	15.4159	PY17X_0405900	52.9427	-3.02391	0.953572	-3.17113	0.00151845	0.0447416	PY17X_0405900	PY17X_0405900.1	Py17X_04_v3:344,113..347,172(+)	PY17X_0405900	null	null	null	GO:0005515	protein binding	GO:0000042	protein targeting to Golgi	null	null	null	null	null	null
PY17X_1369300	conserved Plasmodium protein, unknown function	4	0	10	4	319	10	57.8333	47.7042	0	3	0	2	1.25	0.649519	60.1885	90.4055	58.6746	0	24.893	2.43298	0	3.36892	0	3.08318	PY17X_1369300	24.3047	-3.32897	1.05007	-3.17023	0.00152316	0.0447416	PY17X_1369300	PY17X_1369300.1	Py17X_13_v3:2,824,909..2,825,736(-)	PY17X_1369300	null	null	null	null	null	null	null	null	null	null	null	null	null
PY17X_1413100	eukaryotic translation initation factor 4 gamma, putative	41	17	11	41	322	11	73.8333	45.6036	0	14	0	7	5.25	2.90205	47.4593	91.2558	58.9297	27.7239	27.3823	24.938	0	15.7216	0	10.7911	PY17X_1413100	30.4202	-2.33882	0.738243	-3.16809	0.00153444	0.0447416	PY17X_1413100	PY17X_1413100.1	Py17X_14_v3:585,595..589,067(+)	PY17X_1413100	EIF4G	null	null	GO:0003723, GO:0005515	RNA binding, protein binding	null	null	null	null	null	null	null	null
PY17X_1139800	calpain, putative	12	4	8	12	1587	8	271.833	240.118	0	1	0	17	4.5	3.61421	196.438	449.761	373.477	6.52328	19.9144	7.29894	0	1.12297	0	26.2071	PY17X_1139800	108.074	-3.427	1.08328	-3.16354	0.00155864	0.0448828	PY17X_1139800	PY17X_1139800.1	Py17X_11_v3:1,632,538..1,638,300(+)	PY17X_1139800	Pcalp	GO:0005622	intracellular	GO:0004198	calcium-dependent cysteine-type endopeptidase activity	GO:0006508	proteolysis	null	null	null	null	null	null
PY17X_1036300	40S ribosomal protein S8e, putative	12	21	3	12	295	3	57.6667	43.4036	0	9	0	4	3.25	1.84983	52.4881	83.6039	85.971	34.2472	7.4679	7.29894	0	10.1068	0	6.16637	PY17X_1036300	28.735	-2.78975	0.882172	-3.16236	0.00156493	0.0448828	PY17X_1036300	PY17X_1036300.1	Py17X_10_v3:1,515,818..1,516,850(-)	PY17X_1036300	null	GO:0005840	ribosome	GO:0003735	structural constituent of ribosome	GO:0006412	translation	null	null	null	null	null	null
PY17X_1228700	conserved Plasmodium protein, unknown function	31	2	12	31	1926	12	335.667	290.386	0	12	0	17	7.25	3.7312	272.498	545.834	343.629	3.26164	29.8716	18.8556	0	13.4757	0	26.2071	PY17X_1228700	125.363	-3.3057	1.04676	-3.15803	0.00158837	0.0451791	PY17X_1228700	PY17X_1228700.1	Py17X_12_v3:1,169,180..1,170,829(-)	PY17X_1228700	null	null	null	GO:0008017	microtubule binding	GO:0007050	cell cycle arrest	null	null	null	null	null	null
PY17X_1213400	PRE-binding protein, putative	59	57	94	59	7728	94	1348.5	1164.75	7	37	4	155	50.75	30.7782	1084.65	2190.14	2208.21	92.9568	233.994	35.8865	14.587	41.55	30.5629	238.947	PY17X_1213400	617.148	-2.97041	0.941943	-3.15349	0.0016133	0.0451791	PY17X_1213400	PY17X_1213400.1	Py17X_12_v3:567,822..570,761(+)	PY17X_1213400	PREBP	null	null	GO:0003723	RNA binding	null	null	GO:0005634	nucleus	GO:0003690, GO:0003700	double-stranded DNA binding, sequence-specific DNA binding transcription factor activity	GO:0006355	regulation of transcription, DNA-templated
PY17X_1304300	LCCL domain-containing protein	6	8	6	6	546	6	96.3333	82.0981	0	3	0	8	2.75	1.63459	59.2456	154.738	103.573	13.0466	14.9358	3.64947	0	3.36892	0	12.3327	PY17X_1304300	36.4891	-3.05252	0.968273	-3.15254	0.00161858	0.0451791	PY17X_1304300	PY17X_1304300.1	Py17X_13_v3:404,202..409,049(-)	PY17X_1304300	CCp1	null	null	null	null	GO:0007155	cell adhesion	GO:0044312, GO:0020003	crystalloid, symbiont-containing vacuole	null	null	null	null
PY17X_1422200	conserved Plasmodium protein, unknown function	19	6	4	19	67	4	19.8333	9.00437	0	5	0	0	1.25	1.08253	23.2582	18.988	21.429	9.78492	9.95721	11.5567	0	5.61487	0	0	PY17X_1422200	10.0589	-2.61268	0.829149	-3.15104	0.00162691	0.0451791	PY17X_1422200	PY17X_1422200.1	Py17X_14_v3:926,837..935,893(-)	PY17X_1422200	null	null	null	null	null	null	null	null	null	null	null	null	null
PY17X_0824500	conserved Plasmodium protein, unknown function	5	2	10	5	738	10	128.333	111.316	1	4	0	8	3.25	1.55624	101.519	209.151	125.513	3.26164	24.893	3.04122	0	4.49189	4.36613	12.3327	PY17X_0824500	48.857	-3.08419	0.982998	-3.13753	0.00170375	0.0467291	PY17X_0824500	PY17X_0824500.1	Py17X_08_v3:976,840..977,802(+)	PY17X_0824500	null	null	null	null	null	null	null	null	null	null	null	null	null
PY17X_0613300	eukaryotic initiation factor 2a, putative	8	3	4	8	47	4	12.3333	6.37995	0	1	0	1	0.5	0.25	11.3148	13.3199	11.99	4.89246	9.95721	4.86596	0	1.12297	0	1.54159	PY17X_0613300	5.9005	-2.75166	0.877285	-3.13656	0.00170944	0.0467291	PY17X_0613300	PY17X_0613300.1	Py17X_06_v3:630,466..632,445(+)	PY17X_0613300	null	null	null	null	null	null	null	null	null	null	null	null	null
PY17X_1116500	glideosome-associated protein 40, putative	8	3	49	8	5391	49	918	816.692	0	11	0	37	12	7.55811	428.234	1527.83	1265.08	4.89246	121.976	4.86596	0	12.3527	0	57.0389	PY17X_1116500	342.226	-3.51863	1.1233	-3.1324	0.00173386	0.0467567	PY17X_1116500	PY17X_1116500.1	Py17X_11_v3:754,098..755,474(-)	PY17X_1116500	GAP40	null	null	null	null	null	null	GO:0009986, GO:0005737, GO:0070258	cell surface, cytoplasm, inner membrane complex	null	null	null	null
PY17X_1128100	ribonuclease P protein subunit p29, putative	9	11	2	9	21	2	9	2.61406	0	0	0	0	0	0	3.143	5.95146	3.8266	17.939	4.9786	5.4742	0	0	0	0	PY17X_1128100	4.13129	-3.15852	1.0104	-3.12602	0.00177191	0.0467567	PY17X_1128100	PY17X_1128100.1	Py17X_11_v3:1,152,921..1,154,063(+)	PY17X_1128100	POP4	GO:0000172, GO:0030677	ribonuclease MRP complex, ribonuclease P complex	GO:0003723, GO:0004540	RNA binding, ribonuclease activity	GO:0006379, GO:0006364, GO:0008033	mRNA cleavage, rRNA processing, tRNA processing	null	null	null	null	null	null
PY17X_1409700	HORMA domain protein, putative	8	14	20	8	2221	20	381.833	335.79	0	4	0	27	7.75	5.61666	290.256	629.438	469.397	22.8315	49.786	4.86596	0	4.49189	0	41.623	PY17X_1409700	151.269	-3.31594	1.061	-3.12529	0.00177628	0.0467567	PY17X_1409700	PY17X_1409700.1	Py17X_14_v3:481,768..484,920(+)	PY17X_1409700	null	null	null	null	null	null	null	null	null	null	null	null	null
PY17X_1461900	actin I, putative	19	15	17	19	442	17	88.1667	64.6032	0	13	0	9	5.5	2.83945	63.4887	125.264	116.584	24.4623	42.3181	11.5567	0	14.5987	0	13.8743	PY17X_1461900	41.2147	-2.62756	0.840825	-3.12498	0.00177819	0.0467567	PY17X_1461900	PY17X_1461900.1	Py17X_14_v3:2,413,167..2,414,297(+)	PY17X_1461900	null	null	null	null	null	null	null	GO:0005737, GO:0005634	cytoplasm, nucleus	null	null	null	null
PY17X_0111600	60S ribosomal protein L39, putative	9	5	2	9	68	2	15.8333	9.59576	0	2	0	1	0.75	0.414578	15.5579	19.2714	19.3881	8.1541	4.9786	5.4742	0	2.24595	0	1.54159	PY17X_0111600	7.66118	-2.74386	0.878231	-3.12431	0.00178224	0.0467567	PY17X_0111600	PY17X_0111600.1	Py17X_01_v3:538,699..539,178(-)	PY17X_0111600	null	GO:0005840	ribosome	GO:0003735	structural constituent of ribosome	GO:0006412	translation	null	null	null	null	null	null
PY17X_1124600	CPW-WPC family protein	4	0	6	4	752	6	128.667	113.808	0	1	0	6	1.75	1.24373	82.3467	213.119	216.841	0	14.9358	2.43298	0	1.12297	0	9.24955	PY17X_1124600	54.0048	-3.50066	1.12095	-3.12293	0.00179062	0.0467567	PY17X_1124600	PY17X_1124600.1	Py17X_11_v3:1,034,315..1,036,096(+)	PY17X_1124600	null	null	null	null	null	null	null	null	null	null	null	null	null
PY17X_1371300	exported protein IBIS1, putative	31	30	5	31	311	5	68.8333	44.4612	0	18	0	2	5	3.77492	67.8889	88.1383	118.115	48.9246	12.4465	18.8556	0	20.2135	0	3.08318	PY17X_1371300	37.7665	-2.7168	0.871343	-3.11795	0.00182114	0.0472013	PY17X_1371300	PY17X_1371300.1	Py17X_13_v3:2,904,151..2,905,494(+)	PY17X_1371300	IBIS1	null	null	null	null	null	null	GO:0030430	host cell cytoplasm	null	null	null	null
PY17X_0704400	ubiquitin conjugation factor E4 B, putative	2	3	5	2	42	5	9.83333	5.89452	0	0	0	1	0.25	0.216506	9.90046	11.9029	20.4086	4.89246	12.4465	1.21649	0	0	0	1.54159	PY17X_0704400	6.2309	-3.08566	0.990909	-3.11397	0.00184589	0.047491	PY17X_0704400	PY17X_0704400.1	Py17X_07_v3:348,354..352,076(-)	PY17X_0704400	UBE4B	GO:0000151	ubiquitin ligase complex	GO:0034450	ubiquitin-ubiquitin ligase activity	GO:0016567, GO:0006511	protein ubiquitination, ubiquitin-dependent protein catabolic process	null	null	null	null	null	null
PY17X_0312200	rhoptry neck protein 6, putative	30	26	14	30	432	14	91	62.3177	5	11	0	14	7.5	2.70416	160.607	122.43	160.207	42.4013	34.8502	18.2473	0	12.3527	21.8306	21.5823	PY17X_0312200	59.4509	-2.40415	0.772968	-3.11028	0.00186911	0.0477373	PY17X_0312200	PY17X_0312200.1	Py17X_03_v3:469,987..472,838(+)	PY17X_0312200	RON6	null	null	null	null	null	null	null	null	null	null	null	null
PY17X_0509200	chromodomain-helicase-DNA-binding protein 1, putative	34	28	12	34	494	12	102.333	71.606	1	18	0	13	8	3.85681	81.2466	140.001	150.003	45.663	29.8716	20.6803	0	20.2135	4.36613	20.0407	PY17X_0509200	51.2086	-2.41476	0.780272	-3.09476	0.00196969	0.0497601	PY17X_0509200	PY17X_0509200.1	Py17X_05_v3:508,552..516,654(-)	PY17X_0509200	CHD1	null	null	GO:0005524, GO:0003677	ATP binding, DNA binding	null	null	GO:0005634	nucleus	null	null	null	null
PY17X_1417400	AP2 domain transcription factor, putative	8	0	1	8	115	1	22.1667	17.0023	0	1	0	0	0.25	0.216506	18.2294	32.5913	34.9496	0	2.4893	4.86596	0	1.12297	0	0	PY17X_1417400	9.42486	-3.38129	1.09296	-3.0937	0.00197675	0.0497601	PY17X_1417400	PY17X_1417400.1	Py17X_14_v3:750,282..757,790(+)	PY17X_1417400	ApiAP2	null	null	GO:0003700	sequence-specific DNA binding transcription factor activity	GO:0006355	regulation of transcription, DNA-templated	null	null	GO:0043565	sequence-specific DNA binding	null	null
PY17X_1228500	conserved Plasmodium protein, unknown function	21	1	7	21	613	7	111.667	91.5808	0	7	0	7	3.5	1.75	88.0041	173.726	136.737	1.63082	17.4251	12.7731	0	7.86082	0	10.7911	PY17X_1228500	44.8948	-3.06364	0.991653	-3.08943	0.00200544	0.0501217	PY17X_1228500	PY17X_1228500.1	Py17X_12_v3:1,162,341..1,165,376(+)	PY17X_1228500	null	null	null	null	null	null	null	null	null	null	null	null	null
PY17X_1011100	NAD(P)H-dependent glutamate synthase, putative	10	7	10	10	418	10	77.5	62.1681	0	1	0	10	2.75	2.10283	55.9455	118.462	122.962	11.4157	24.893	6.08245	0	1.12297	0	15.4159	PY17X_1011100	35.63	-2.97614	0.965029	-3.08399	0.00204241	0.0506837	PY17X_1011100	PY17X_1011100.1	Py17X_10_v3:546,109..554,982(+)	PY17X_1011100	null	null	null	GO:0015930, GO:0051536, GO:0016639	glutamate synthase activity, iron-sulfur cluster binding, oxidoreductase activity, acting on the CH-NH2 group of donors, NAD or NADP as acceptor	GO:0006537, GO:0055114	glutamate biosynthetic process, oxidation-reduction process	null	null	null	null	null	null
PY17X_1348200	conserved Plasmodium protein, unknown function	5	3	3	5	43	3	10.3333	5.97526	0	0	0	1	0.25	0.216506	9.11471	12.1863	8.92874	4.89246	7.4679	3.04122	0	0	0	1.54159	PY17X_1348200	4.7173	-2.88389	0.936038	-3.08096	0.00206337	0.0508431	PY17X_1348200	PY17X_1348200.1	Py17X_13_v3:2,109,408..2,110,726(-)	PY17X_1348200	null	null	null	null	null	null	null	null	null	null	null	null	null
PY17X_1339500	conserved Plasmodium protein, unknown function	1	19	21	1	3156	21	536.5	478.266	0	0	0	21	5.25	4.54663	346.83	894.42	914.303	30.9856	52.2753	0.608245	0	0	0	32.3734	PY17X_1339500	227.18	-3.5882	1.16631	-3.07655	0.00209413	0.0512402	PY17X_1339500	PY17X_1339500.1	Py17X_13_v3:1,773,071..1,777,255(+)	PY17X_1339500	null	null	null	null	null	null	null	null	null	null	null	null	null
PY17X_1349400	conserved Plasmodium protein, unknown function	14	12	2	14	109	2	25.5	15.3871	2	2	0	1	1.25	0.414578	15.0864	30.8909	31.123	19.5698	4.9786	8.51543	0	2.24595	8.73226	1.54159	PY17X_1349400	12.2684	-2.48423	0.808912	-3.07108	0.00213286	0.0512757	PY17X_1349400	PY17X_1349400.1	Py17X_13_v3:2,160,750..2,161,745(-)	PY17X_1349400	null	null	null	null	null	null	null	null	null	null	null	null	null
PY17X_0717400	conserved Plasmodium protein, unknown function	37	35	18	37	431	18	96	61.2545	5	16	0	15	9	3.37268	89.7327	122.147	170.411	57.0787	44.8074	22.5051	0	17.9676	21.8306	23.1239	PY17X_0717400	56.9604	-2.19382	0.714882	-3.06879	0.00214929	0.0512757	PY17X_0717400	PY17X_0717400.1	Py17X_07_v3:795,302..800,347(-)	PY17X_0717400	null	null	null	null	null	null	null	null	null	null	null	null	null
PY17X_0607600	Tat binding protein 1(TBP-1)-interacting protein, putative	12	4	3	12	184	3	36.3333	27.0069	0	2	0	4	1.5	0.829156	28.7585	52.1461	37.5007	6.52328	7.4679	7.29894	0	2.24595	0	6.16637	PY17X_0607600	14.8108	-2.73051	0.890502	-3.06626	0.00216755	0.0512757	PY17X_0607600	PY17X_0607600.1	Py17X_06_v3:399,715..402,588(+)	PY17X_0607600	null	null	null	null	null	null	null	null	null	null	null	null	null
PY17X_0107300	RING zinc finger protein, putative	4	0	2	4	151	2	27.1667	22.6156	0	0	0	1	0.25	0.216506	19.8009	42.7938	31.8884	0	4.9786	2.43298	0	0	0	1.54159	PY17X_0107300	10.3436	-3.36946	1.09913	-3.06557	0.00217256	0.0512757	PY17X_0107300	PY17X_0107300.1	Py17X_01_v3:375,006..376,347(-)	PY17X_0107300	null	null	null	GO:0005515, GO:0008270	protein binding, zinc ion binding	null	null	null	null	null	null	null	null
PY17X_0619400	NIMA related kinase 4	1	0	3	1	239	3	41.1667	36.122	0	1	0	1	0.5	0.25	26.7155	67.7333	52.0418	0	7.4679	0.608245	0	1.12297	0	1.54159	PY17X_0619400	15.7231	-3.42319	1.11783	-3.06235	0.00219604	0.0512757	PY17X_0619400	PY17X_0619400.1	Py17X_06_v3:862,443..864,153(+)	PY17X_0619400	NEK4	null	null	GO:0005524, GO:0004672	ATP binding, protein kinase activity	GO:0006468	protein phosphorylation	null	null	null	null	null	null
PY17X_1328800	40S ribosomal protein S28e, putative	11	9	2	11	123	2	26.3333	17.7164	0	4	0	2	1.5	0.829156	17.6008	34.8586	41.0722	14.6774	4.9786	6.69069	0	4.49189	0	3.08318	PY17X_1328800	12.7453	-2.63606	0.861059	-3.06142	0.00220291	0.0512757	PY17X_1328800	PY17X_1328800.1	Py17X_13_v3:1,360,653..1,360,856(+)	PY17X_1328800	null	GO:0005840	ribosome	GO:0003735	structural constituent of ribosome	GO:0006412	translation	null	null	null	null	null	null
PY17X_0308400	conserved Plasmodium protein, unknown function	30	11	4	30	413	4	82	60.5938	2	9	0	6	4.25	1.74553	52.4881	117.045	80.8689	17.939	9.95721	18.2473	0	10.1068	8.73226	9.24955	PY17X_0308400	32.4635	-2.45228	0.801051	-3.06132	0.00220361	0.0512757	PY17X_0308400	PY17X_0308400.1	Py17X_03_v3:328,975..329,823(-)	PY17X_0308400	null	null	null	null	null	null	null	null	null	null	null	null	null
PY17X_0406900	glutaredoxin 1, putative	6	4	2	6	164	2	30.6667	24.3524	0	2	0	2	1	0.5	14.7721	46.4781	42.6029	6.52328	4.9786	3.64947	0	2.24595	0	3.08318	PY17X_0406900	12.4334	-2.93008	0.958135	-3.05811	0.00222735	0.0512757	PY17X_0406900	PY17X_0406900.1	Py17X_04_v3:382,867..383,821(-)	PY17X_0406900	GRX1	null	null	GO:0009055, GO:0015035	electron carrier activity, protein disulfide oxidoreductase activity	GO:0045454	cell redox homeostasis	null	null	null	null	null	null
PY17X_0914100	conserved Plasmodium protein, unknown function	2	0	5	2	113	5	21.1667	16.782	0	0	0	1	0.25	0.216506	18.2294	32.0245	35.2048	0	12.4465	1.21649	0	0	0	1.54159	PY17X_0914100	10.0663	-3.3472	1.0954	-3.05569	0.00224547	0.0512757	PY17X_0914100	PY17X_0914100.1	Py17X_09_v3:664,843..674,932(-)	PY17X_0914100	null	null	null	null	null	null	null	null	null	null	null	null	null
PY17X_1017800	proliferation-associated protein 2g4, putative	12	0	3	12	75	3	17.5	10.6634	0	0	0	1	0.25	0.216506	10.8434	21.2552	15.0513	0	7.4679	7.29894	0	0	0	1.54159	PY17X_1017800	6.34583	-3.08886	1.01093	-3.05545	0.00224722	0.0512757	PY17X_1017800	PY17X_1017800.1	Py17X_10_v3:824,125..825,520(+)	PY17X_1017800	null	null	null	null	null	null	null	null	null	null	null	null	null
PY17X_1347200	conserved Plasmodium protein, unknown function	25	5	41	25	5044	41	863.5	763.267	2	10	0	63	18.75	12.9101	639.758	1429.48	1353.6	8.1541	102.061	15.2061	0	11.2297	8.73226	97.1203	PY17X_1347200	366.534	-3.26446	1.06885	-3.05418	0.00225677	0.0512757	PY17X_1347200	PY17X_1347200.1	Py17X_13_v3:2,061,805..2,066,556(+)	PY17X_1347200	null	null	null	null	null	null	null	null	null	null	null	null	null
PY17X_0834600	diacylglycerol kinase, putative	11	6	5	11	56	5	15.6667	7.43739	2	0	0	1	0.75	0.414578	14.615	15.8706	21.429	9.78492	12.4465	6.69069	0	0	8.73226	1.54159	PY17X_0834600	9.11105	-2.56746	0.841247	-3.05197	0.00227345	0.0513213	PY17X_0834600	PY17X_0834600.1	Py17X_08_v3:1,329,940..1,333,925(-)	PY17X_0834600	null	null	null	GO:0003951, GO:0004143	NAD+ kinase activity, diacylglycerol kinase activity	GO:0035556, GO:0008152, GO:0007205	intracellular signal transduction, metabolic process, protein kinase C-activating G-protein coupled receptor signaling pathway	null	null	null	null	null	null
PY17X_0611100	zinc finger protein, putative	8	2	11	8	2860	11	483.333	433.92	0	9	0	23	8	4.70372	324.515	810.532	638.022	3.26164	27.3823	4.86596	0	10.1068	0	35.4566	PY17X_0611100	185.414	-3.3804	1.10904	-3.04805	0.00230333	0.05146	PY17X_0611100	PY17X_0611100.1	Py17X_06_v3:544,706..547,585(-)	PY17X_0611100	null	null	null	GO:0046872	metal ion binding	null	null	null	null	null	null	null	null
PY17X_0907800	60S ribosomal protein L35ae, putative	10	6	4	10	79	4	18.8333	11.0313	0	2	0	3	1.25	0.649519	16.1865	22.3888	29.5924	9.78492	9.95721	6.08245	0	2.24595	0	4.62477	PY17X_0907800	10.0863	-2.50035	0.82051	-3.04731	0.00230901	0.05146	PY17X_0907800	PY17X_0907800.1	Py17X_09_v3:396,806..397,505(+)	PY17X_0907800	null	GO:0005840	ribosome	GO:0003735	structural constituent of ribosome	GO:0006412	translation	null	null	null	null	null	null
PY17X_1339000	exported protein 2, putative	23	9	2	23	117	2	29.3333	16.3922	0	7	0	0	1.75	1.51554	39.1304	33.1581	36.4803	14.6774	4.9786	13.9896	0	7.86082	0	0	PY17X_1339000	15.0275	-2.73665	0.899206	-3.0434	0.0023392	0.0517863	PY17X_1339000	PY17X_1339000.1	Py17X_13_v3:1,756,335..1,757,383(-)	PY17X_1339000	EXP2	null	null	null	null	null	null	GO:0097619	PTEX complex	null	null	GO:0044658	pore formation in membrane of host by symbiont
PY17X_1316500	gamete egress and sporozoite traversal protein, putative	4	0	8	4	169	8	32.1667	25.0071	0	2	0	1	0.75	0.414578	20.901	47.8951	38.7763	0	19.9144	2.43298	0	2.24595	0	1.54159	PY17X_1316500	13.3707	-3.17483	1.04409	-3.04076	0.00235981	0.0517863	PY17X_1316500	PY17X_1316500.1	Py17X_13_v3:909,767..910,885(-)	PY17X_1316500	GEST	null	null	null	null	null	null	GO:0005783, GO:0020009, GO:0044310	endoplasmic reticulum, microneme, osmiophilic body	null	null	GO:0035891	exit from host cell
PY17X_1361400	myosin A	194	26	33	194	4967	33	907.833	741.699	9	68	0	56	33.25	14.6175	541.697	1407.66	1196.96	42.4013	82.147	118	0	76.3622	39.2952	86.3291	PY17X_1361400	359.086	-2.87858	0.947525	-3.038	0.00238152	0.0517863	PY17X_1361400	PY17X_1361400.1	Py17X_13_v3:2,505,552..2,508,244(+)	PY17X_1361400	MyoA	GO:0016459	myosin complex	GO:0005524, GO:0003774	ATP binding, motor activity	null	null	null	null	null	null	null	null
PY17X_0822300	glideosome-associated protein 50, putative	10	8	5	10	1192	5	205	180.203	2	0	0	12	3.5	2.48747	121.949	337.816	251.535	13.0466	12.4465	6.08245	0	0	8.73226	18.4991	PY17X_0822300	77.0107	-3.19492	1.05174	-3.03775	0.00238352	0.0517863	PY17X_0822300	PY17X_0822300.1	Py17X_08_v3:892,684..893,871(-)	PY17X_0822300	GAP50	null	null	GO:0016787	hydrolase activity	null	null	null	null	null	null	null	null
PY17X_1351200	CPW-WPC family protein	4	2	7	4	399	7	70.5	59.98	0	5	0	4	2.25	1.1388	65.2173	113.078	61.2257	3.26164	17.4251	2.43298	0	5.61487	0	6.16637	PY17X_1351200	27.4422	-2.98764	0.98408	-3.03597	0.00239765	0.0517863	PY17X_1351200	PY17X_1351200.1	Py17X_13_v3:2,210,138..2,211,562(+)	PY17X_1351200	UIS19	null	null	null	null	null	null	null	null	null	null	null	null
PY17X_1317000	AP2 domain transcription factor, putative	4	0	5	4	450	5	78	67.9211	0	2	0	4	1.5	0.829156	52.331	127.531	112.247	0	12.4465	2.43298	0	2.24595	0	6.16637	PY17X_1317000	31.5401	-3.28273	1.08273	-3.0319	0.0024302	0.0518822	PY17X_1317000	PY17X_1317000.1	Py17X_13_v3:934,233..936,169(+)	PY17X_1317000	ApiAP2	null	null	GO:0003700	sequence-specific DNA binding transcription factor activity	GO:0006355	regulation of transcription, DNA-templated	null	null	null	null	null	null
PY17X_1135600	T-complex protein 1 subunit delta, putative	6	4	3	6	40	3	10.3333	5.43991	0	0	0	1	0.25	0.216506	6.60031	11.3361	6.88789	6.52328	7.4679	3.64947	0	0	0	1.54159	PY17X_1135600	4.40066	-2.79644	0.922934	-3.02995	0.00244594	0.0518822	PY17X_1135600	PY17X_1135600.1	Py17X_11_v3:1,459,708..1,462,095(+)	PY17X_1135600	CCT4	null	null	GO:0005524, GO:0051082	ATP binding, unfolded protein binding	GO:0006457	protein folding	GO:0005832	chaperonin-containing T-complex	GO:0051082	unfolded protein binding	GO:0006457	protein folding
PY17X_1422500	conserved Plasmodium protein, unknown function	23	1	16	23	1496	16	262.5	225.225	1	5	0	20	6.5	4.0078	205.081	423.971	263.781	1.63082	39.8288	13.9896	0	5.61487	4.36613	30.8318	PY17X_1422500	98.9094	-3.08596	1.01851	-3.02987	0.00244657	0.0518822	PY17X_1422500	PY17X_1422500.1	Py17X_14_v3:946,791..950,426(+)	PY17X_1422500	null	null	null	null	null	null	null	null	null	null	null	null	null
PY17X_1362000	conserved Plasmodium protein, unknown function	6	2	5	6	126	5	25	18.4481	0	3	0	1	1	0.612372	17.2865	35.7088	31.123	3.26164	12.4465	3.64947	0	3.36892	0	1.54159	PY17X_1362000	10.8386	-2.83341	0.937996	-3.0207	0.00252189	0.0531571	PY17X_1362000	PY17X_1362000.1	Py17X_13_v3:2,534,721..2,537,588(-)	PY17X_1362000	null	null	null	null	null	null	null	null	null	null	null	null	null
PY17X_1042000	zinc finger protein, putative	7	3	3	7	17	3	6.66667	2.02302	0	0	0	0	0	0	3.30015	4.81785	6.12257	4.89246	7.4679	4.25771	0	0	0	0	PY17X_1042000	3.08587	-2.92213	0.967894	-3.01906	0.00253557	NA	PY17X_1042000	PY17X_1042000.1	Py17X_10_v3:1,715,884..1,717,443(+)	PY17X_1042000	null	GO:0005634	nucleus	GO:0003676, GO:0008270	nucleic acid binding, zinc ion binding	null	null	null	null	null	null	null	null
PY17X_0704700	alpha/beta hydrolase, putative	21	3	5	21	79	5	22.3333	10.7875	0	3	0	1	1	0.612372	10.2148	22.3888	11.4798	4.89246	12.4465	12.7731	0	3.36892	0	1.54159	PY17X_0704700	7.9106	-2.48641	0.824814	-3.01451	0.00257393	0.0534243	PY17X_0704700	PY17X_0704700.1	Py17X_07_v3:360,020..361,342(+)	PY17X_0704700	null	null	null	null	null	null	null	null	null	null	null	null	null
PY17X_0605300	ubiquitin-conjugating enzyme E2, putative	26	14	12	26	902	12	165.333	134.519	1	12	0	19	8	3.95285	101.833	255.629	251.025	22.8315	29.8716	15.8144	0	13.4757	4.36613	29.2902	PY17X_0605300	72.4138	-2.7157	0.901039	-3.01397	0.00257855	0.0534243	PY17X_0605300	PY17X_0605300.1	Py17X_06_v3:312,619..314,214(+)	PY17X_0605300	null	null	null	GO:0016881	acid-amino acid ligase activity	null	null	null	null	null	null	null	null
PY17X_1457300	RNA-binding protein, putative	3	0	6	3	263	6	46.8333	39.4753	0	3	0	1	1	0.612372	33.7873	74.535	52.2969	0	14.9358	1.82473	0	3.36892	0	1.54159	PY17X_1457300	18.229	-3.21972	1.06834	-3.01375	0.00258037	0.0534243	PY17X_1457300	PY17X_1457300.1	Py17X_14_v3:2,268,760..2,274,351(-)	PY17X_1457300	null	null	null	GO:0003676, GO:0000166	nucleic acid binding, nucleotide binding	null	null	null	null	null	null	null	null
PY17X_0940400	conserved Plasmodium protein, unknown function	3	0	23	3	2207	23	376.5	334.224	0	1	0	14	3.75	2.96595	286.485	625.47	380.62	0	57.2539	1.82473	0	1.12297	0	21.5823	PY17X_0940400	137.436	-3.48728	1.16061	-3.00471	0.00265835	0.054106	PY17X_0940400	PY17X_0940400.1	Py17X_09_v3:1,589,480..1,593,099(+)	PY17X_0940400	null	null	null	null	null	null	null	null	null	null	null	null	null
PY17X_1216200	transcriptional coactivator ADA2, putative	18	5	6	18	131	6	30.6667	18.4567	0	7	0	0	1.75	1.51554	26.7155	37.1258	30.3577	8.1541	14.9358	10.9484	0	7.86082	0	0	PY17X_1216200	13.6098	-2.61777	0.871312	-3.0044	0.00266106	0.054106	PY17X_1216200	PY17X_1216200.1	Py17X_12_v3:683,466..690,458(-)	PY17X_1216200	ADA2	null	null	GO:0003677, GO:0003682, GO:0008270	DNA binding, chromatin binding, zinc ion binding	null	null	null	null	null	null	null	null
PY17X_0404900	inner membrane complex protein 1e, putative	2	0	27	2	5385	27	907.167	817.55	0	1	0	21	5.5	4.47912	562.126	1526.12	1299.77	0	67.2111	1.21649	0	1.12297	0	32.3734	PY17X_0404900	348.994	-3.60913	1.20166	-3.00346	0.00266928	0.054106	PY17X_0404900	PY17X_0404900.1	Py17X_04_v3:302,066..303,604(+)	PY17X_0404900	IMC1e	null	null	null	null	null	null	null	null	null	null	null	null
PY17X_1307200	oocyst rupture protein 2, putative	5	0	4	5	21	4	6.5	2.73608	0	0	0	0	0	0	11.6291	5.95146	11.99	0	9.95721	3.04122	0	0	0	0	PY17X_1307200	4.2569	-3.17391	1.05741	-3.00158	0.0026858	0.054106	PY17X_1307200	PY17X_1307200.1	Py17X_13_v3:556,198..559,080(+)	PY17X_1307200	ORP2	GO:0005622	intracellular	GO:0003677, GO:0046982, GO:0043565	DNA binding, protein heterodimerization activity, sequence-specific DNA binding	null	null	GO:0071944, GO:0005737	cell periphery, cytoplasm	null	null	null	null
PY17X_1007500	flap endonuclease 1, putative	6	6	2	6	54	2	12.6667	7.58165	0	0	0	2	0.5	0.433013	8.95756	15.3038	21.9392	9.78492	4.9786	3.64947	0	0	0	3.08318	PY17X_1007500	6.76967	-2.80527	0.934766	-3.00104	0.00269061	0.054106	PY17X_1007500	PY17X_1007500.1	Py17X_10_v3:416,114..417,556(-)	PY17X_1007500	FEN1	null	null	GO:0003677, GO:0004518	DNA binding, nuclease activity	GO:0006281	DNA repair	null	null	null	null	null	null
PY17X_1007200	conserved Plasmodium protein, unknown function	5	0	2	5	71	2	14.1667	10.4014	0	0	0	0	0	0	10.0576	20.1216	9.94917	0	4.9786	3.04122	0	0	0	0	PY17X_1007200	4.81482	-3.25364	1.08503	-2.99865	0.00271178	0.0542201	PY17X_1007200	PY17X_1007200.1	Py17X_10_v3:408,133..409,563(+)	PY17X_1007200	null	null	null	null	null	null	null	null	null	null	null	null	null
PY17X_1313000	serine/threonine kinase-1, putative	9	0	2	9	35	2	9.5	4.86912	0	0	0	0	0	0	6.28601	9.9191	9.69406	0	4.9786	5.4742	0	0	0	0	PY17X_1313000	3.6352	-3.09418	1.03279	-2.99594	0.002736	NA	PY17X_1313000	PY17X_1313000.1	Py17X_13_v3:792,585..795,020(-)	PY17X_1313000	CLK1	null	null	GO:0005524, GO:0004672	ATP binding, protein kinase activity	GO:0006468	protein phosphorylation	null	null	null	null	null	null
PY17X_1310600	protein transport protein SEC7, putative	16	11	2	16	93	2	23.3333	12.935	0	5	0	0	1.25	1.08253	12.4149	26.3565	26.276	17.939	4.9786	9.73192	0	5.61487	0	0	PY17X_1310600	10.3312	-2.62467	0.878021	-2.9893	0.00279614	0.0552554	PY17X_1310600	PY17X_1310600.1	Py17X_13_v3:691,150..700,149(+)	PY17X_1310600	SEC7	null	null	GO:0005086, GO:0005488	ARF guanyl-nucleotide exchange factor activity, binding	GO:0032012	regulation of ARF protein signal transduction	null	null	null	null	null	null
PY17X_0933500	folate transporter 2, putative	7	0	1	7	282	1	49.6667	42.434	0	1	0	2	0.75	0.414578	32.3729	79.9196	48.7254	0	2.4893	4.25771	0	1.12297	0	3.08318	PY17X_0933500	17.1971	-3.26346	1.09177	-2.98914	0.00279761	0.0552554	PY17X_0933500	PY17X_0933500.1	Py17X_09_v3:1,370,028..1,371,389(-)	PY17X_0933500	FT2	GO:0016021	integral component of membrane	null	null	GO:0006810	transport	null	null	null	null	null	null
PY17X_1334100	conserved Plasmodium protein, unknown function	19	3	6	19	969	6	170.333	145.839	5	9	0	3	4.25	1.63459	113.148	274.617	197.708	4.89246	14.9358	11.5567	0	10.1068	21.8306	4.62477	PY17X_1334100	65.3421	-2.88559	0.965828	-2.98769	0.00281094	0.0552554	PY17X_1334100	PY17X_1334100.1	Py17X_13_v3:1,566,466..1,568,765(-)	PY17X_1334100	null	null	null	null	null	null	null	null	null	null	null	null	null
PY17X_1361800	conserved Plasmodium protein, unknown function	16	8	5	16	198	5	41.3333	28.6644	0	8	0	2	2.5	1.63936	24.3583	56.1138	40.8171	13.0466	12.4465	9.73192	0	8.98379	0	3.08318	PY17X_1361800	16.8581	-2.45908	0.825395	-2.97928	0.00288928	0.0564783	PY17X_1361800	PY17X_1361800.1	Py17X_13_v3:2,526,999..2,528,024(-)	PY17X_1361800	null	null	null	null	null	null	null	null	null	null	null	null	null
PY17X_1038400	conserved Plasmodium protein, unknown function	28	6	4	28	140	4	35	19.6398	1	6	0	4	2.75	1.19242	29.0728	39.6764	40.3069	9.78492	9.95721	17.0309	0	6.73784	4.36613	6.16637	PY17X_1038400	16.3099	-2.15692	0.724509	-2.97709	0.00291003	0.0565677	PY17X_1038400	PY17X_1038400.1	Py17X_10_v3:1,595,505..1,603,124(-)	PY17X_1038400	null	null	null	null	null	null	null	null	null	null	null	null	null
PY17X_1426600	conserved Plasmodium protein, unknown function	6	5	2	6	16	2	6.16667	1.92089	0	0	0	0	0	0	3.7716	4.53445	4.84703	8.1541	4.9786	3.64947	0	0	0	0	PY17X_1426600	2.99353	-2.87991	0.968026	-2.97503	0.00292961	NA	PY17X_1426600	PY17X_1426600.1	Py17X_14_v3:1,063,580..1,065,148(+)	PY17X_1426600	null	null	null	null	null	null	null	null	null	null	null	null	null
PY17X_1131000	conserved Plasmodium protein, unknown function	11	4	5	11	679	5	119.167	102.218	0	1	0	13	3.5	2.75	135.306	192.431	186.738	6.52328	12.4465	6.69069	0	1.12297	0	20.0407	PY17X_1131000	56.1299	-3.09643	1.04143	-2.97325	0.00294666	0.0568146	PY17X_1131000	PY17X_1131000.1	Py17X_11_v3:1,302,819..1,305,265(+)	PY17X_1131000	null	null	null	null	null	null	null	null	null	null	null	null	null
PY17X_0626300	tryptophan-rich protein	25	16	1	25	213	1	46.8333	30.6036	0	7	0	5	3	1.5411	37.8732	60.3648	75.7668	26.0931	2.4893	15.2061	0	7.86082	0	7.70796	PY17X_0626300	23.3362	-2.58802	0.870697	-2.97236	0.0029552	0.0568146	PY17X_0626300	PY17X_0626300.1	Py17X_06_v3:1,110,529..1,111,748(-)	PY17X_0626300	null	null	null	null	null	null	null	GO:0030430	host cell cytoplasm	null	null	null	null
PY17X_0407000	FAD-dependent glycerol-3-phosphate dehydrogenase, putative	3	6	1	3	182	1	32.6667	27.273	0	3	0	0	0.75	0.649519	17.2865	51.5793	27.8067	9.78492	2.4893	1.82473	0	3.36892	0	0	PY17X_0407000	11.414	-3.08017	1.03758	-2.96862	0.00299143	0.0571967	PY17X_0407000	PY17X_0407000.1	Py17X_04_v3:385,537..387,414(+)	PY17X_0407000	null	GO:0009331	glycerol-3-phosphate dehydrogenase complex	GO:0004368, GO:0016491	glycerol-3-phosphate dehydrogenase activity, oxidoreductase activity	GO:0006072, GO:0055114	glycerol-3-phosphate metabolic process, oxidation-reduction process	null	null	null	null	null	null
PY17X_1022600	conserved Plasmodium protein, unknown function	11	0	3	11	53	3	13.5	7.40777	0	1	0	0	0.25	0.216506	10.0576	15.0204	10.4594	0	7.4679	6.69069	0	1.12297	0	0	PY17X_1022600	5.08189	-2.9456	0.993195	-2.96579	0.0030191	0.0574121	PY17X_1022600	PY17X_1022600.1	Py17X_10_v3:983,482..986,256(-)	PY17X_1022600	null	null	null	null	null	null	null	null	null	null	null	null	null
PY17X_1143300	DIP13 homolog, putative	10	0	1	10	114	1	22.6667	16.7625	0	0	0	1	0.25	0.216506	14.615	32.3079	21.6841	0	2.4893	6.08245	0	0	0	1.54159	PY17X_1143300	7.87203	-3.17437	1.07165	-2.96212	0.00305524	0.0574647	PY17X_1143300	PY17X_1143300.1	Py17X_11_v3:1,758,783..1,759,391(+)	PY17X_1143300	DIP13	null	null	null	null	null	null	GO:0020007	apical complex	null	null	null	null
PY17X_0508400	dynein heavy chain, putative	18	10	4	18	79	4	22.1667	10.6365	0	4	0	4	2	1	16.3436	22.3888	23.9801	16.3082	9.95721	10.9484	0	4.49189	0	6.16637	PY17X_0508400	11.0585	-2.08149	0.702896	-2.96131	0.0030633	0.0574647	PY17X_0508400	PY17X_0508400.1	Py17X_05_v3:475,167..491,117(-)	PY17X_0508400	null	GO:0030286	dynein complex	GO:0005524, GO:0016887, GO:0003777	ATP binding, ATPase activity, microtubule motor activity	GO:0007018	microtubule-based movement	null	null	null	null	null	null
PY17X_1454600	conserved Plasmodium protein, unknown function	7	6	8	7	766	8	133.667	115.448	3	2	0	10	3.75	1.88331	97.4331	217.087	157.146	9.78492	19.9144	4.25771	0	2.24595	13.0984	15.4159	PY17X_1454600	53.6383	-2.84276	0.96043	-2.95988	0.0030776	0.0574647	PY17X_1454600	PY17X_1454600.1	Py17X_14_v3:2,148,894..2,153,975(-)	PY17X_1454600	null	null	null	null	null	null	null	null	null	null	null	null	null
PY17X_1308800	conserved Plasmodium protein, unknown function	270	256	51	270	1125	51	337.167	149.078	19	122	14	65	55	21.7457	224.568	318.828	392.865	417.49	126.954	164.226	51.0543	137.003	82.9565	100.203	PY17X_1308800	201.615	-1.48553	0.502076	-2.95877	0.00308869	0.0574647	PY17X_1308800	PY17X_1308800.1	Py17X_13_v3:617,687..618,394(-)	PY17X_1308800	null	null	null	null	null	null	null	null	null	null	null	null	null
PY17X_0413300	60S ribosomal protein L26, putative	12	12	3	12	139	3	30.1667	19.938	0	7	0	0	1.75	1.51554	22.9439	39.393	39.0314	19.5698	7.4679	7.29894	0	7.86082	0	0	PY17X_0413300	14.3566	-2.66988	0.902827	-2.95725	0.00310398	0.0574647	PY17X_0413300	PY17X_0413300.1	Py17X_04_v3:599,336..600,139(+)	PY17X_0413300	null	GO:0015934	large ribosomal subunit	GO:0003735	structural constituent of ribosome	GO:0006412	translation	null	null	null	null	null	null
PY17X_1314100	conserved Plasmodium protein, unknown function	11	8	9	11	78	9	21	10.4163	0	4	0	4	2	1	20.5867	22.1054	23.4698	13.0466	22.4037	6.69069	0	4.49189	0	6.16637	PY17X_1314100	11.8961	-2.15927	0.730822	-2.95458	0.00313093	0.0576586	PY17X_1314100	PY17X_1314100.1	Py17X_13_v3:832,536..840,836(+)	PY17X_1314100	null	null	null	null	null	null	null	null	null	null	null	null	null
PY17X_0112100	leucine-rich repeat protein	67	58	22	67	1068	22	217.333	155.504	11	24	8	31	18.5	4.69707	147.25	302.674	345.415	94.5876	54.7646	40.7524	29.1739	26.9514	48.0274	47.7893	PY17X_0112100	113.739	-1.96685	0.666225	-2.95223	0.00315489	0.0577739	PY17X_0112100	PY17X_0112100.1	Py17X_01_v3:559,423..570,973(-)	PY17X_0112100	LRR6	null	null	GO:0005515	protein binding	null	null	null	null	null	null	null	null
PY17X_1220000	conserved Plasmodium protein, unknown function	8	7	7	8	96	7	22.1667	13.4813	0	0	0	5	1.25	1.08253	22.3153	27.2067	36.4803	11.4157	17.4251	4.86596	0	0	0	7.70796	PY17X_1220000	12.7417	-2.6494	0.898291	-2.94938	0.00318416	0.0577739	PY17X_1220000	PY17X_1220000.1	Py17X_12_v3:834,207..840,092(+)	PY17X_1220000	null	null	null	null	null	null	null	null	null	null	null	null	null
PY17X_0926900	translation elongation factor EF-1, subunit alpha, putative	8	5	6	8	96	6	21.5	13.6091	0	4	0	1	1.25	0.81968	13.0435	27.2067	21.6841	8.1541	14.9358	4.86596	0	4.49189	0	1.54159	PY17X_0926900	9.59236	-2.48903	0.844037	-2.94895	0.00318852	0.0577739	PY17X_0926900	PY17X_0926900.1	Py17X_09_v3:1,103,621..1,105,389(-)	PY17X_0926900	null	null	null	GO:0005525, GO:0003924	GTP binding, GTPase activity	null	null	null	null	null	null	null	null
PY17X_1352800	20 kDa chaperonin, putative	2	7	2	2	45	2	10	6.43342	0	0	0	1	0.25	0.216506	7.22891	12.7531	11.2247	11.4157	4.9786	1.21649	0	0	0	1.54159	PY17X_1352800	5.03592	-2.87284	0.974659	-2.94753	0.00320324	0.0577739	PY17X_1352800	PY17X_1352800.1	Py17X_13_v3:2,250,403..2,252,005(+)	PY17X_1352800	CPN20	GO:0005737	cytoplasm	null	null	GO:0006457	protein folding	null	null	null	null	null	null
PY17X_1420600	ras-related protein Rab-11A, putative	9	0	11	9	896	11	156	135.114	1	1	0	10	3	2.03101	90.9899	253.929	227.045	0	27.3823	5.4742	0	1.12297	4.36613	15.4159	PY17X_1420600	62.5726	-3.16531	1.07624	-2.94109	0.00327061	0.0584233	PY17X_1420600	PY17X_1420600.1	Py17X_14_v3:862,732..864,302(+)	PY17X_1420600	RAB11a	GO:0005622, GO:0016020	intracellular, membrane	GO:0005525, GO:0003924	GTP binding, GTPase activity	GO:0006184, GO:0006886, GO:0006913, GO:0007264	GTP catabolic process, intracellular protein transport, nucleocytoplasmic transport, small GTPase mediated signal transduction	GO:0005829, GO:0020008	cytosol, rhoptry	null	null	null	null
PY17X_0919700	60S acidic ribosomal protein P0, putative	27	22	6	27	299	6	64.5	42.9643	2	8	0	11	5.25	2.21853	48.5594	84.7375	84.4404	35.878	14.9358	16.4226	0	8.98379	8.73226	16.9575	PY17X_0919700	31.9647	-2.1646	0.736117	-2.94056	0.00327618	0.0584233	PY17X_0919700	PY17X_0919700.1	Py17X_09_v3:871,124..872,071(-)	PY17X_0919700	null	GO:0005840	ribosome	GO:0003735	structural constituent of ribosome	GO:0042254, GO:0006414	ribosome biogenesis, translational elongation	GO:0005622	intracellular	null	null	null	null
PY17X_0606800	conserved Plasmodium protein, unknown function	29	23	2	29	242	2	54.5	34.5453	0	8	0	8	4	2	42.4305	68.5835	90.3078	37.5089	4.9786	17.6391	0	8.98379	0	12.3327	PY17X_0606800	28.2765	-2.48323	0.844832	-2.93932	0.00328934	0.0584233	PY17X_0606800	PY17X_0606800.1	Py17X_06_v3:361,762..363,896(-)	PY17X_0606800	null	null	null	GO:0005515	protein binding	null	null	null	null	null	null	null	null
PY17X_0112400	conserved Plasmodium protein, unknown function	1	0	5	1	410	5	70.3333	62.0196	0	0	0	3	0.75	0.649519	62.7029	116.195	75.2565	0	12.4465	0.608245	0	0	0	4.62477	PY17X_0112400	27.1834	-3.38655	1.15371	-2.93535	0.00333177	0.0586938	PY17X_0112400	PY17X_0112400.1	Py17X_01_v3:573,660..574,019(-)	PY17X_0112400	null	null	null	null	null	null	null	null	null	null	null	null	null
PY17X_1453600	conserved Plasmodium protein, unknown function	0	0	3	0	273	3	46.5	41.3567	0	1	0	1	0.5	0.25	53.2739	77.369	47.1948	0	7.4679	0	0	1.12297	0	1.54159	PY17X_1453600	18.797	-3.40963	1.16181	-2.93475	0.00333811	0.0586938	PY17X_1453600	PY17X_1453600.1	Py17X_14_v3:2,117,011..2,117,781(-)	PY17X_1453600	null	null	null	null	null	null	null	null	null	null	null	null	null
PY17X_0317500	erythrocyte membrane associated protein 2, putative	17	36	12	17	603	12	116.167	88.9449	5	14	0	12	7.75	2.79229	92.4043	170.892	173.728	58.7095	29.8716	10.3402	0	15.7216	21.8306	18.4991	PY17X_0317500	59.1997	-2.36038	0.805525	-2.93024	0.00338697	0.059255	PY17X_0317500	PY17X_0317500.1	Py17X_03_v3:651,027..652,153(+)	PY17X_0317500	EMAP2	null	null	null	null	null	null	GO:0033644	host cell membrane	null	null	null	null
PY17X_1322800	conserved Plasmodium protein, unknown function	10	9	9	10	2018	9	344.167	305.599	2	9	0	28	9.75	5.52692	201.152	571.907	480.111	14.6774	22.4037	6.08245	0	10.1068	8.73226	43.1646	PY17X_1322800	135.834	-2.98263	1.01845	-2.92861	0.00340482	0.0592709	PY17X_1322800	PY17X_1322800.1	Py17X_13_v3:1,146,874..1,149,276(+)	PY17X_1322800	null	null	null	null	null	null	null	null	null	null	null	null	null
PY17X_1119500	conserved Plasmodium protein, unknown function	2	13	2	2	28	2	8.16667	3.97504	0	0	0	1	0.25	0.216506	6.75746	7.93528	10.9696	21.2007	4.9786	1.21649	0	0	0	1.54159	PY17X_1119500	5.45997	-2.89841	0.990967	-2.92483	0.0034465	0.0596995	PY17X_1119500	PY17X_1119500.1	Py17X_11_v3:856,363..859,574(+)	PY17X_1119500	null	null	null	null	null	null	null	null	null	null	null	null	null
PY17X_0805800	DNA replication licensing factor MCM7, putative	5	0	9	5	77	9	17.5	10.9335	0	2	0	0	0.5	0.433013	17.2865	21.822	21.6841	0	22.4037	3.04122	0	2.24595	0	0	PY17X_0805800	8.84835	-3.04877	1.04312	-2.92273	0.00346975	0.0598063	PY17X_0805800	PY17X_0805800.1	Py17X_08_v3:294,242..296,725(-)	PY17X_0805800	MCM7	null	null	GO:0005524, GO:0003677	ATP binding, DNA binding	GO:0006260	DNA replication	null	null	null	null	null	null
PY17X_0201800	fam-a protein	0	0	0	0	0	0	0	0	0	5	0	2	1.75	1.02317	0.15715	0	0	0	0	0	0	5.61487	0	3.08318	PY17X_0201800	0.88552	3.24846	1.11215	2.92087	0.00349056	NA	PY17X_0201800	PY17X_0201800.1	Py17X_02_v3:167,601..169,075(+)	PY17X_0201800	null	null	null	null	null	null	null	GO:0030430	host cell cytoplasm	null	null	null	null
PY17X_1137200	CUGBP Elav-like family member 1, putative	25	12	8	25	175	8	42.1667	24.4261	4	6	0	2	3	1.11803	22.9439	49.5955	45.6641	19.5698	19.9144	15.2061	0	6.73784	17.4645	3.08318	PY17X_1137200	20.018	-2.03888	0.698885	-2.91734	0.00353035	0.0605524	PY17X_1137200	PY17X_1137200.1	Py17X_11_v3:1,523,663..1,525,350(-)	PY17X_1137200	CELF1	null	null	GO:0003676, GO:0000166, GO:0005515	nucleic acid binding, nucleotide binding, protein binding	null	null	GO:0005737, GO:0005634	cytoplasm, nucleus	GO:0003723	RNA binding	null	null
PY17X_1343300	60S ribosomal protein L23, putative	13	8	2	13	110	2	24.6667	15.6873	0	6	0	1	1.75	1.24373	27.3441	31.1743	31.3782	13.0466	4.9786	7.90718	0	6.73784	0	1.54159	PY17X_1343300	12.4108	-2.47766	0.850928	-2.91171	0.00359455	0.0608912	PY17X_1343300	PY17X_1343300.1	Py17X_13_v3:1,900,512..1,901,682(-)	PY17X_1343300	RPL23	GO:0005840	ribosome	GO:0003735	structural constituent of ribosome	GO:0006412	translation	null	null	null	null	null	null
PY17X_1438700	conserved Plasmodium protein, unknown function	0	0	6	0	528	6	90	79.975	0	4	0	1	1.25	0.81968	61.4457	149.637	154.85	0	14.9358	0	0	4.49189	0	1.54159	PY17X_1438700	38.6902	-3.39804	1.16754	-2.91043	0.00360931	0.0608912	PY17X_1438700	PY17X_1438700.1	Py17X_14_v3:1,491,983..1,494,247(+)	PY17X_1438700	null	null	null	null	null	null	null	null	null	null	null	null	null
PY17X_0206600	conserved Plasmodium protein, unknown function	57	17	7	57	516	7	110.167	74.5954	0	14	0	15	7.25	3.62931	89.2613	146.236	144.391	27.7239	17.4251	34.67	0	15.7216	0	23.1239	PY17X_0206600	49.8552	-2.48999	0.855608	-2.91021	0.0036119	0.0608912	PY17X_0206600	PY17X_0206600.1	Py17X_02_v3:314,541..320,243(-)	PY17X_0206600	null	null	null	GO:0005488	binding	null	null	GO:0030430, GO:0044228	host cell cytoplasm, host cell surface	null	null	null	null
PY17X_0944400	histone H4, putative	41	76	10	41	806	10	164	117.568	8	25	0	12	11.25	4.51906	116.605	228.423	232.402	123.942	24.893	24.938	0	28.0743	34.929	18.4991	PY17X_0944400	83.2706	-2.3254	0.799236	-2.90953	0.00361971	0.0608912	PY17X_0944400	PY17X_0944400.1	Py17X_09_v3:1,741,819..1,742,130(+)	PY17X_0944400	null	GO:0000786, GO:0005634	nucleosome, nucleus	GO:0003677, GO:0046982	DNA binding, protein heterodimerization activity	GO:0006352, GO:0006334	DNA-templated transcription, initiation, nucleosome assembly	null	null	null	null	null	null
PY17X_1334000	40S ribosomal protein S3, putative	23	3	4	23	159	4	36	22.7327	0	3	0	5	2	1.06066	22.7868	45.0611	42.3477	4.89246	9.95721	13.9896	0	3.36892	0	7.70796	PY17X_1334000	15.0112	-2.44999	0.842631	-2.90755	0.00364274	0.0609855	PY17X_1334000	PY17X_1334000.1	Py17X_13_v3:1,564,544..1,565,818(+)	PY17X_1334000	null	GO:0015935	small ribosomal subunit	GO:0003723, GO:0003735	RNA binding, structural constituent of ribosome	GO:0006412	translation	null	null	null	null	null	null
PY17X_0906400	40S ribosomal protein S21, putative	6	1	1	6	56	1	11.8333	8.1152	0	0	0	1	0.25	0.216506	9.27186	15.8706	19.3881	1.63082	2.4893	3.64947	0	0	0	1.54159	PY17X_0906400	5.38417	-2.92526	1.01008	-2.89607	0.00377869	0.0629601	PY17X_0906400	PY17X_0906400.1	Py17X_09_v3:356,644..357,138(-)	PY17X_0906400	RPS21	GO:0005840	ribosome	GO:0003735	structural constituent of ribosome	GO:0006412	translation	null	null	null	null	null	null
PY17X_0916100	RNA (uracil-5-)methyltransferase, putative	7	0	4	7	315	4	56.1667	47.266	0	1	0	4	1.25	0.81968	35.9874	89.2719	66.5829	0	9.95721	4.25771	0	1.12297	0	6.16637	PY17X_0916100	21.3346	-3.06631	1.06111	-2.88971	0.00385601	0.0636679	PY17X_0916100	PY17X_0916100.1	Py17X_09_v3:754,153..756,687(-)	PY17X_0916100	null	null	null	GO:0008173	RNA methyltransferase activity	GO:0006396	RNA processing	null	null	null	null	null	null
PY17X_0905600	conserved Plasmodium protein, unknown function	16	8	7	16	788	7	140.333	118.258	6	4	0	7	4.25	1.34048	125.563	223.322	150.513	13.0466	17.4251	9.73192	0	4.49189	26.1968	10.7911	PY17X_0905600	58.1081	-2.6631	0.921623	-2.88958	0.00385756	0.0636679	PY17X_0905600	PY17X_0905600.1	Py17X_09_v3:338,590..340,116(-)	PY17X_0905600	null	null	null	null	null	null	null	null	null	null	null	null	null
PY17X_0608200	small subunit rRNA processing factor, putative	17	7	2	17	76	2	20.1667	10.5024	0	4	0	2	1.5	0.829156	16.1865	21.5386	18.6228	11.4157	4.9786	10.3402	0	4.49189	0	3.08318	PY17X_0608200	9.06575	-2.21476	0.76689	-2.88798	0.00387728	0.063693	PY17X_0608200	PY17X_0608200.1	Py17X_06_v3:430,834..433,212(-)	PY17X_0608200	null	GO:0005634	nucleus	null	null	null	null	null	null	null	null	null	null
PY17X_1232300	protein kinase, putative	3	6	0	3	16	0	4.66667	2.23192	0	0	0	0	0	0	11.1577	4.53445	9.69406	9.78492	0	1.82473	0	0	0	0	PY17X_1232300	3.69958	-3.04675	1.05611	-2.88488	0.00391566	0.0639555	PY17X_1232300	PY17X_1232300.1	Py17X_12_v3:1,327,261..1,329,593(+)	PY17X_1232300	null	null	null	GO:0005524, GO:0004672	ATP binding, protein kinase activity	GO:0006468	protein phosphorylation	null	null	null	null	null	null
PY17X_0302700	conserved Plasmodium protein, unknown function	65	34	9	65	129	9	51.8333	16.9056	5	12	0	2	4.75	2.27418	26.0869	36.559	36.9905	55.4479	22.4037	39.5359	0	13.4757	21.8306	3.08318	PY17X_0302700	25.5413	-1.83478	0.636374	-2.88318	0.00393677	0.0639555	PY17X_0302700	PY17X_0302700.1	Py17X_03_v3:119,673..121,661(-)	PY17X_0302700	null	null	null	null	null	null	null	null	null	null	null	null	null
PY17X_1313500	ATP-dependent RNA helicase DDX5, putative	66	14	13	66	148	13	53.3333	19.7789	3	14	0	10	6.75	2.76981	37.4017	41.9436	42.858	22.8315	32.3609	40.1442	0	15.7216	13.0984	15.4159	PY17X_1313500	26.1776	-1.53782	0.533545	-2.88228	0.0039481	0.0639555	PY17X_1313500	PY17X_1313500.1	Py17X_13_v3:812,518..815,513(+)	PY17X_1313500	DDX5	null	null	GO:0005524, GO:0003676	ATP binding, nucleic acid binding	null	null	null	null	null	null	null	null
PY17X_1370100	glycerol kinase, putative	19	7	9	19	1496	9	259.833	225.701	5	8	0	18	7.75	3.28586	134.363	423.971	317.353	11.4157	22.4037	11.5567	0	8.98379	21.8306	27.7486	PY17X_1370100	97.9626	-2.77726	0.964682	-2.87894	0.0039902	0.0642221	PY17X_1370100	PY17X_1370100.1	Py17X_13_v3:2,851,321..2,852,826(+)	PY17X_1370100	null	null	null	GO:0004370	glycerol kinase activity	GO:0005975, GO:0006072	carbohydrate metabolic process, glycerol-3-phosphate metabolic process	null	null	null	null	null	null
PY17X_1140000	conserved Plasmodium protein, unknown function	9	0	17	9	1759	17	301.833	266.051	0	1	5	13	4.75	2.55869	204.138	498.506	469.652	0	42.3181	5.4742	18.2337	1.12297	0	20.0407	PY17X_1140000	125.949	-3.17482	1.10311	-2.87806	0.00400127	0.0642221	PY17X_1140000	PY17X_1140000.1	Py17X_11_v3:1,642,612..1,643,875(+)	PY17X_1140000	null	null	null	null	null	null	null	null	null	null	null	null	null
PY17X_1459700	double C2-like domain-containing protein, putative	5	11	4	5	260	4	48.1667	38.6878	0	4	0	6	2.5	1.29904	38.1875	73.6848	55.8684	17.939	9.95721	3.04122	0	4.49189	0	9.24955	PY17X_1459700	21.242	-2.5989	0.903681	-2.87591	0.00402864	0.0642853	PY17X_1459700	PY17X_1459700.1	Py17X_14_v3:2,334,229..2,340,216(-)	PY17X_1459700	DOC2	null	null	GO:0005515	protein binding	null	null	null	null	null	null	null	null
PY17X_0908300	conserved Plasmodium protein, unknown function	55	20	10	55	242	10	65.3333	33.1676	0	15	0	13	7	3.51781	65.6888	68.5835	91.0732	32.6164	24.893	33.4535	0	16.8446	0	20.0407	PY17X_0908300	35.3194	-2.12878	0.740813	-2.87357	0.00405857	0.0642853	PY17X_0908300	PY17X_0908300.1	Py17X_09_v3:414,536..421,840(+)	PY17X_0908300	null	null	null	GO:0005515	protein binding	null	null	null	null	null	null	null	null
PY17X_1441600	BRO1 domain-containing protein, putative	28	5	9	28	1271	9	225	191.009	0	14	0	18	8	4.06202	149.764	360.205	287.761	8.1541	22.4037	17.0309	0	15.7216	0	27.7486	PY17X_1441600	88.8789	-2.89648	1.00802	-2.87344	0.00406032	0.0642853	PY17X_1441600	PY17X_1441600.1	Py17X_14_v3:1,611,784..1,614,851(+)	PY17X_1441600	null	null	null	null	null	null	null	null	null	null	null	null	null
PY17X_0103400	conserved Plasmodium protein, unknown function	6	8	6	6	467	6	83.1667	70.0787	0	1	0	10	2.75	2.10283	65.0602	132.349	76.5321	13.0466	14.9358	3.64947	0	1.12297	0	15.4159	PY17X_0103400	32.2112	-2.82573	0.983962	-2.87179	0.00408157	0.0643307	PY17X_0103400	PY17X_0103400.1	Py17X_01_v3:215,954..217,453(+)	PY17X_0103400	null	null	null	null	null	null	null	null	null	null	null	null	null
PY17X_1232700	60S ribosomal protein L19, putative	13	7	6	13	119	6	27.3333	16.7807	2	3	0	5	2.5	0.901388	35.6731	33.725	58.4195	11.4157	14.9358	7.90718	0	3.36892	8.73226	7.70796	PY17X_1232700	18.1885	-2.21902	0.774292	-2.86587	0.00415869	0.0652522	PY17X_1232700	PY17X_1232700.1	Py17X_12_v3:1,341,287..1,342,356(-)	PY17X_1232700	null	GO:0005840	ribosome	GO:0003735	structural constituent of ribosome	GO:0006412	translation	null	null	null	null	null	null
PY17X_0410800	phd finger protein, putative	24	23	4	24	224	4	50.5	31.8798	1	7	0	9	4.25	1.91621	33.473	63.4823	52.8071	37.5089	9.95721	14.5979	0	7.86082	4.36613	13.8743	PY17X_0410800	23.7928	-2.0937	0.731953	-2.86043	0.00423063	0.0655661	PY17X_0410800	PY17X_0410800.1	Py17X_04_v3:508,510..519,255(+)	PY17X_0410800	null	null	null	GO:0005515, GO:0008270	protein binding, zinc ion binding	GO:0035556	intracellular signal transduction	null	null	null	null	null	null
PY17X_1131300	conserved Plasmodium protein, unknown function	21	24	4	21	120	4	32.3333	16.3447	0	10	0	4	3.5	2.04634	28.1299	34.0084	40.8171	39.1397	9.95721	12.7731	0	11.2297	0	6.16637	PY17X_1131300	18.2221	-2.13331	0.745913	-2.86	0.0042364	0.0655661	PY17X_1131300	PY17X_1131300.1	Py17X_11_v3:1,311,735..1,317,470(-)	PY17X_1131300	null	null	null	null	null	null	null	null	null	null	null	null	null
PY17X_0709200	protein transport protein SEC61 subunit beta, putative	5	7	6	5	307	6	56	45.827	1	0	0	6	1.75	1.24373	30.4871	87.0047	67.8584	11.4157	14.9358	3.04122	0	0	4.36613	9.24955	PY17X_0709200	22.8359	-2.75665	0.963972	-2.85968	0.00424073	0.0655661	PY17X_0709200	PY17X_0709200.1	Py17X_07_v3:516,744..517,284(-)	PY17X_0709200	SEC61B	GO:0005784	Sec61 translocon complex	null	null	GO:0006886	intracellular protein transport	null	null	null	null	null	null
PY17X_0612600	lysine-specific histone demethylase 1, putative	27	3	7	27	89	7	26.6667	12.0408	1	6	0	2	2.25	1.1388	23.5725	25.2229	21.9392	4.89246	17.4251	16.4226	0	6.73784	4.36613	3.08318	PY17X_0612600	12.3662	-2.03046	0.710272	-2.85871	0.00425364	0.0655661	PY17X_0612600	PY17X_0612600.1	Py17X_06_v3:598,095..606,795(+)	PY17X_0612600	LSD1	null	null	GO:0016491, GO:0005515	oxidoreductase activity, protein binding	GO:0055114	oxidation-reduction process	null	null	null	null	null	null
PY17X_1009000	erythrocyte vesicle protein 1, putative	3	3	4	3	114	4	21.8333	16.8282	0	2	0	2	1	0.5	16.0293	32.3079	30.8679	4.89246	9.95721	1.82473	0	2.24595	0	3.08318	PY17X_1009000	10.1209	-2.69117	0.943184	-2.85328	0.00432708	0.0661269	PY17X_1009000	PY17X_1009000.1	Py17X_10_v3:468,794..470,948(-)	PY17X_1009000	EVP1	null	null	null	null	null	null	null	null	null	null	null	null
PY17X_0823400	PPPDE peptidase, putative	7	7	2	7	89	2	19	12.8128	0	0	0	3	0.75	0.649519	11.0005	25.2229	19.3881	11.4157	4.9786	4.25771	0	0	0	4.62477	PY17X_0823400	8.08883	-2.6433	0.926425	-2.85322	0.00432783	0.0661269	PY17X_0823400	PY17X_0823400.1	Py17X_08_v3:937,339..938,192(-)	PY17X_0823400	null	null	null	null	null	null	null	null	null	null	null	null	null
PY17X_1370200	inner membrane complex protein 1f, putative	18	11	12	18	1698	12	294.833	256.185	2	6	0	32	10	6.44205	192.352	481.218	371.946	17.939	29.8716	10.9484	0	6.73784	8.73226	49.3309	PY17X_1370200	116.908	-2.8118	0.987657	-2.84694	0.00441413	0.0666493	PY17X_1370200	PY17X_1370200.1	Py17X_13_v3:2,855,241..2,858,899(+)	PY17X_1370200	IMC1f	null	null	null	null	null	null	null	null	null	null	null	null
PY17X_0307400	ATP-dependent RNA helicase UAP56, putative	6	9	1	6	64	1	14.5	9.11272	0	0	0	2	0.5	0.433013	8.01466	18.1378	11.7349	14.6774	2.4893	3.64947	0	0	0	3.08318	PY17X_0307400	6.17867	-2.67456	0.939805	-2.84587	0.00442901	0.0666493	PY17X_0307400	PY17X_0307400.1	Py17X_03_v3:294,591..296,099(-)	PY17X_0307400	UAP56	null	null	GO:0005524, GO:0003676	ATP binding, nucleic acid binding	null	null	GO:0005737, GO:0005634	cytoplasm, nucleus	GO:0004004, GO:0003723	ATP-dependent RNA helicase activity, RNA binding	null	null
PY17X_0418600	WD repeat-containing protein 66, putative	12	5	3	12	54	3	14.8333	7.31595	0	1	0	2	0.75	0.414578	6.12886	15.3038	12.5002	8.1541	7.4679	7.29894	0	1.12297	0	3.08318	PY17X_0418600	6.106	-2.39466	0.841717	-2.84497	0.00444157	0.0666493	PY17X_0418600	PY17X_0418600.1	Py17X_04_v3:782,280..785,910(-)	PY17X_0418600	WDR66	null	null	GO:0005515	protein binding	null	null	null	null	null	null	null	null
PY17X_0316900	Plasmodium exported protein, unknown function	123	243	42	123	1662	42	372.5	237.027	36	51	13	14	28.5	7.95692	248.297	471.016	563.276	396.289	104.551	74.8141	47.4076	57.2717	157.181	21.5823	PY17X_0316900	214.169	-1.97556	0.69453	-2.84446	0.00444869	0.0666493	PY17X_0316900	PY17X_0316900.1	Py17X_03_v3:621,171..625,951(+)	PY17X_0316900	null	null	null	null	null	null	null	null	null	null	null	null	null
PY17X_1236900	mRNA-binding protein PUF1	1	4	4	1	150	4	27.3333	22.4025	0	0	0	3	0.75	0.649519	23.1011	42.5104	34.4394	6.52328	9.95721	0.608245	0	0	0	4.62477	PY17X_1236900	12.1764	-2.95634	1.03956	-2.84385	0.00445725	0.0666493	PY17X_1236900	PY17X_1236900.1	Py17X_12_v3:1,499,282..1,503,674(-)	PY17X_1236900	PUF1	null	null	GO:0003723	RNA binding	null	null	GO:0005737	cytoplasm	GO:0003729	mRNA binding	GO:0043487, GO:0006417	regulation of RNA stability, regulation of translation
PY17X_1445600	conserved Plasmodium protein, unknown function	5	6	1	5	23	1	6.83333	3.05884	0	0	0	0	0	0	3.61445	6.51827	3.31639	9.78492	2.4893	3.04122	0	0	0	0	PY17X_1445600	2.87646	-2.82236	0.992868	-2.84264	0.00447422	NA	PY17X_1445600	PY17X_1445600.1	Py17X_14_v3:1,777,780..1,781,309(+)	PY17X_1445600	null	null	null	null	null	null	null	null	null	null	null	null	null
PY17X_1241000	multidrug resistance protein 1, putative	4	0	5	4	1001	5	169.833	151.751	0	1	0	9	2.5	1.88746	98.2188	283.686	195.667	0	12.4465	2.43298	0	1.12297	0	13.8743	PY17X_1241000	60.7449	-3.2236	1.13623	-2.83709	0.00455265	0.0673788	PY17X_1241000	PY17X_1241000.1	Py17X_12_v3:1,667,339..1,671,604(+)	PY17X_1241000	MDR1	GO:0016021	integral component of membrane	GO:0005524, GO:0042626	ATP binding, ATPase activity, coupled to transmembrane movement of substances	GO:0055085	transmembrane transport	null	null	null	null	null	null
PY17X_1309300	acid cluster protein 33 homologue, putative	2	0	3	2	300	3	51.6667	45.3411	0	0	0	3	0.75	0.649519	42.902	85.0209	72.9606	0	7.4679	1.21649	0	0	0	4.62477	PY17X_1309300	21.4193	-3.23504	1.14033	-2.83693	0.00455494	0.0673788	PY17X_1309300	PY17X_1309300.1	Py17X_13_v3:639,410..641,335(-)	PY17X_1309300	null	null	null	null	null	null	null	null	null	null	null	null	null
PY17X_0605200	nucleosome assembly protein, putative	0	3	1	0	126	1	21.8333	19.0225	0	0	0	1	0.25	0.216506	14.3007	35.7088	32.3986	4.89246	2.4893	0	0	0	0	1.54159	PY17X_0605200	9.13314	-3.17431	1.11917	-2.83631	0.00456381	0.0673788	PY17X_0605200	PY17X_0605200.1	Py17X_06_v3:307,672..309,318(-)	PY17X_0605200	NAPL	GO:0005634	nucleus	null	null	GO:0006334	nucleosome assembly	null	null	null	null	null	null
PY17X_0920700	26S proteasome regulatory subunit RPN7, putative	5	2	5	5	25	5	7.83333	3.16594	0	0	0	1	0.25	0.216506	6.28601	7.08507	7.65321	3.26164	12.4465	3.04122	0	0	0	1.54159	PY17X_0920700	4.13153	-2.64966	0.935018	-2.8338	0.00459977	0.0673789	PY17X_0920700	PY17X_0920700.1	Py17X_09_v3:904,680..906,473(-)	PY17X_0920700	RPN7	null	null	GO:0005515	protein binding	null	null	null	null	null	null	null	null
PY17X_1137000	high mobility group protein B4, putative	2	0	2	2	57	2	10.8333	8.43411	0	0	0	0	0	0	8.64326	16.154	16.0717	0	4.9786	1.21649	0	0	0	0	PY17X_1137000	4.70641	-3.14457	1.11092	-2.8306	0.00464601	0.0673789	PY17X_1137000	PY17X_1137000.1	Py17X_11_v3:1,515,709..1,517,998(-)	PY17X_1137000	HMGB4	GO:0005622	intracellular	GO:0046982, GO:0043565	protein heterodimerization activity, sequence-specific DNA binding	null	null	null	null	null	null	null	null
PY17X_0804500	conserved Plasmodium protein, unknown function	10	4	9	10	732	9	129	110.095	0	5	0	14	4.75	2.85865	105.919	207.451	144.391	6.52328	22.4037	6.08245	0	5.61487	0	21.5823	PY17X_0804500	51.9967	-2.81688	0.99519	-2.83049	0.00464761	0.0673789	PY17X_0804500	PY17X_0804500.1	Py17X_08_v3:218,264..227,275(+)	PY17X_0804500	null	null	null	null	null	null	null	null	null	null	null	null	null
PY17X_0411900	protein kinase, putative	21	16	29	21	2660	29	462.667	401.181	2	12	0	54	17	10.9202	360.502	753.852	657.921	26.0931	72.1897	12.7731	0	13.4757	8.73226	83.2459	PY17X_0411900	198.878	-2.84141	1.00402	-2.83004	0.00465426	0.0673789	PY17X_0411900	PY17X_0411900.1	Py17X_04_v3:554,735..562,999(+)	PY17X_0411900	PKRP	null	null	GO:0005524, GO:0004672	ATP binding, protein kinase activity	GO:0006468	protein phosphorylation	null	null	null	null	null	null
PY17X_1418600	structural maintenance of chromosomes protein 2, putative	9	6	1	9	126	1	25.3333	18.428	0	0	0	4	1	0.866025	24.8297	35.7088	37.2456	9.78492	2.4893	5.4742	0	0	0	6.16637	PY17X_1418600	12.1699	-2.76696	0.978197	-2.82863	0.00467477	0.0673789	PY17X_1418600	PY17X_1418600.1	Py17X_14_v3:787,391..791,209(-)	PY17X_1418600	SMC2	GO:0005694	chromosome	GO:0005524, GO:0005515	ATP binding, protein binding	GO:0051276	chromosome organization	null	null	null	null	null	null
PY17X_0808200	ribosomal protein S8e, putative	2	6	1	2	15	1	4.5	2.03784	0	0	0	0	0	0	5.50026	4.25104	7.14299	9.78492	2.4893	1.21649	0	0	0	0	PY17X_0808200	3.0385	-2.87201	1.01538	-2.8285	0.00467664	NA	PY17X_0808200	PY17X_0808200.1	Py17X_08_v3:387,157..387,936(+)	PY17X_0808200	null	null	null	null	null	null	null	null	null	null	null	null	null
PY17X_0417500	zinc finger protein, putative	15	11	7	15	63	7	19.6667	8.02311	0	6	0	2	2	1.22474	14.3007	17.8544	15.3064	17.939	17.4251	9.12367	0	6.73784	0	3.08318	PY17X_0417500	10.177	-1.96549	0.694932	-2.82832	0.00467936	0.0673789	PY17X_0417500	PY17X_0417500.1	Py17X_04_v3:741,779..744,064(+)	PY17X_0417500	null	null	null	GO:0046872	metal ion binding	null	null	null	null	null	null	null	null
PY17X_1107600	rhomboid protease ROM4, putative	69	22	31	69	2096	31	386.333	312.233	0	36	0	34	17.5	8.75714	228.339	594.013	535.469	35.878	77.1684	41.9689	0	40.427	0	52.4141	PY17X_1107600	160.568	-2.76777	0.980926	-2.82159	0.00477868	0.0685109	PY17X_1107600	PY17X_1107600.1	Py17X_11_v3:413,987..415,966(-)	PY17X_1107600	ROM4	GO:0016021	integral component of membrane	GO:0004252	serine-type endopeptidase activity	null	null	null	null	null	null	null	null
PY17X_1455900	protein kinase 2	18	1	4	18	487	4	88.6667	72.7781	0	3	0	9	3	1.83712	56.5741	138.017	115.819	1.63082	9.95721	10.9484	0	3.36892	0	13.8743	PY17X_1455900	35.019	-2.83837	1.00673	-2.81938	0.0048116	0.0685109	PY17X_1455900	PY17X_1455900.1	Py17X_14_v3:2,194,174..2,195,685(-)	PY17X_1455900	PK2	null	null	GO:0005524, GO:0004672	ATP binding, protein kinase activity	GO:0006468	protein phosphorylation	null	null	null	null	null	null
PY17X_1357300	SprT-like domain-containing protein, putative	9	0	5	9	132	5	26.6667	19.271	0	3	0	2	1.25	0.649519	24.5154	37.4092	56.8888	0	12.4465	5.4742	0	3.36892	0	3.08318	PY17X_1357300	14.3186	-2.82331	1.00203	-2.8176	0.00483845	0.0685109	PY17X_1357300	PY17X_1357300.1	Py17X_13_v3:2,387,296..2,389,584(-)	PY17X_1357300	null	null	null	null	null	null	null	null	null	null	null	null	null
PY17X_1428300	CCR4-associated factor 1, putative	11	7	1	11	124	1	25.8333	18.0006	0	3	0	3	1.5	0.75	24.044	35.142	24.7454	11.4157	2.4893	6.69069	0	3.36892	0	4.62477	PY17X_1428300	11.2521	-2.43616	0.864939	-2.81657	0.00485399	0.0685109	PY17X_1428300	PY17X_1428300.1	Py17X_14_v3:1,125,993..1,131,416(-)	PY17X_1428300	CAF1	GO:0005634	nucleus	GO:0003676	nucleic acid binding	null	null	null	null	null	null	null	null
PY17X_1417100	conserved Plasmodium protein, unknown function	3	15	4	3	86	4	19.1667	12.323	0	1	0	3	1	0.612372	14.7721	24.3727	11.7349	24.4623	9.95721	1.82473	0	1.12297	0	4.62477	PY17X_1417100	9.28717	-2.53763	0.901351	-2.81536	0.00487222	0.0685109	PY17X_1417100	PY17X_1417100.1	Py17X_14_v3:731,069..733,369(-)	PY17X_1417100	null	null	null	null	null	null	null	null	null	null	null	null	null
PY17X_0211400	vacuolar protein sorting-associated protein 51, putative	10	31	3	10	127	3	30.6667	18.001	1	7	0	2	2.5	1.34629	16.8151	35.9922	31.8884	50.5554	7.4679	6.08245	0	7.86082	4.36613	3.08318	PY17X_0211400	16.4112	-2.26115	0.803207	-2.81515	0.00487546	0.0685109	PY17X_0211400	PY17X_0211400.1	Py17X_02_v3:500,777..505,021(+)	PY17X_0211400	VPS51	null	null	null	null	null	null	null	null	null	null	null	null
PY17X_0608300	conserved Plasmodium protein, unknown function	7	0	5	7	640	5	110.667	96.6473	0	1	4	2	1.75	0.73951	73.8606	181.378	169.136	0	12.4465	4.25771	14.587	1.12297	0	3.08318	PY17X_0608300	45.9872	-3.01657	1.07229	-2.81321	0.00490501	0.0686505	PY17X_0608300	PY17X_0608300.1	Py17X_06_v3:435,621..436,828(-)	PY17X_0608300	null	null	null	null	null	null	null	null	null	null	null	null	null
PY17X_1359100	nucleolar complex protein 2, putative	23	7	3	23	125	3	30.6667	17.5652	0	9	0	1	2.5	1.88746	32.3729	35.4254	38.5211	11.4157	7.4679	13.9896	0	10.1068	0	1.54159	PY17X_1359100	15.0841	-2.3397	0.832268	-2.81123	0.0049352	0.0687644	PY17X_1359100	PY17X_1359100.1	Py17X_13_v3:2,440,853..2,443,420(+)	PY17X_1359100	null	null	null	null	null	null	null	null	null	null	null	null	null
PY17X_1110400	conserved Plasmodium protein, unknown function	25	0	18	25	1317	18	233.833	197.788	2	10	4	14	7.5	2.38485	144.107	373.242	265.056	0	44.8074	15.2061	14.587	11.2297	8.73226	21.5823	PY17X_1110400	89.8549	-2.71628	0.96661	-2.81011	0.00495246	0.0687644	PY17X_1110400	PY17X_1110400.1	Py17X_11_v3:523,381..525,460(-)	PY17X_1110400	null	null	null	null	null	null	null	null	null	null	null	null	null
PY17X_1363000	zinc finger protein, putative	3	0	2	3	34	2	7.33333	4.88573	0	0	0	0	0	0	9.11471	9.6357	11.99	0	4.9786	1.82473	0	0	0	0	PY17X_1363000	3.75438	-3.02036	1.07605	-2.80691	0.00500199	0.0690299	PY17X_1363000	PY17X_1363000.1	Py17X_13_v3:2,594,927..2,598,168(-)	PY17X_1363000	null	null	null	GO:0005515, GO:0008270	protein binding, zinc ion binding	null	null	null	null	null	null	null	null
PY17X_1010800	conserved Plasmodium protein, unknown function	10	1	5	10	746	5	129.5	112.564	2	5	0	10	4.25	1.88331	106.233	211.419	171.177	1.63082	12.4465	6.08245	0	5.61487	8.73226	15.4159	PY17X_1010800	53.8752	-2.79759	0.997104	-2.80572	0.00502044	0.0690299	PY17X_1010800	PY17X_1010800.1	Py17X_10_v3:535,224..540,059(+)	PY17X_1010800	null	null	null	null	null	null	null	null	null	null	null	null	null
PY17X_0208900	conserved Plasmodium protein, unknown function	3	4	7	3	100	7	20.6667	14.5003	0	0	0	3	0.75	0.649519	13.9864	28.3403	16.0717	6.52328	17.4251	1.82473	0	0	0	4.62477	PY17X_0208900	8.87963	-2.69476	0.960678	-2.80506	0.00503076	0.0690299	PY17X_0208900	PY17X_0208900.1	Py17X_02_v3:400,402..402,980(+)	PY17X_0208900	null	null	null	GO:0016538	cyclin-dependent protein serine/threonine kinase regulator activity	GO:0007049	cell cycle	null	null	null	null	null	null
PY17X_1452900	conserved Plasmodium protein, unknown function	14	7	7	14	87	7	22.6667	11.8149	0	6	0	4	2.5	1.29904	22.4725	24.6561	34.9496	11.4157	17.4251	8.51543	0	6.73784	0	6.16637	PY17X_1452900	13.2339	-2.07338	0.74006	-2.80164	0.00508439	0.0692901	PY17X_1452900	PY17X_1452900.1	Py17X_14_v3:2,087,847..2,095,712(-)	PY17X_1452900	null	null	null	null	null	null	null	null	null	null	null	null	null
PY17X_1221300	oocyst capsule protein Cap380, putative	16	15	4	16	93	4	24.6667	12.6572	0	9	0	2	2.75	1.84983	30.0157	26.3565	29.3373	24.4623	9.95721	9.73192	0	10.1068	0	3.08318	PY17X_1221300	14.3051	-2.12582	0.759325	-2.79962	0.00511624	0.0692901	PY17X_1221300	PY17X_1221300.1	Py17X_12_v3:885,632..895,504(+)	PY17X_1221300	Cap380	null	null	null	null	null	null	null	null	null	null	null	null
PY17X_0920300	phosphatidylinositol-4-phosphate 5-kinase, putative	3	6	0	3	45	0	9.5	6.53516	0	1	0	0	0.25	0.216506	11.1577	12.7531	10.9696	9.78492	0	1.82473	0	1.12297	0	0	PY17X_0920300	4.7613	-2.83849	1.01418	-2.79881	0.00512918	0.0692901	PY17X_0920300	PY17X_0920300.1	Py17X_09_v3:887,389..890,472(-)	PY17X_0920300	null	null	null	null	null	null	null	null	null	null	null	null	null
PY17X_0705100	conserved Plasmodium protein, unknown function	0	10	15	0	2253	15	382.167	341.575	2	0	0	17	4.75	3.55976	325.772	638.507	461.999	16.3082	37.3395	0	0	0	8.73226	26.2071	PY17X_0705100	151.486	-3.23679	1.15695	-2.79768	0.00514709	0.0692901	PY17X_0705100	PY17X_0705100.1	Py17X_07_v3:394,298..395,458(-)	PY17X_0705100	null	null	null	null	null	null	null	null	null	null	null	null	null
PY17X_1318700	conserved Plasmodium protein, unknown function	11	0	5	11	532	5	94	79.9826	0	7	0	5	3	1.5411	80.4609	150.77	128.574	0	12.4465	6.69069	0	7.86082	0	7.70796	PY17X_1318700	39.4511	-2.96673	1.06083	-2.79662	0.00516401	0.0692901	PY17X_1318700	PY17X_1318700.1	Py17X_13_v3:992,623..996,657(-)	PY17X_1318700	null	null	null	null	null	null	null	null	null	null	null	null	null
PY17X_1320300	conserved Plasmodium protein, unknown function	1	4	3	1	24	3	6	3.31662	0	0	0	0	0	0	5.81456	6.80167	4.08171	6.52328	7.4679	0.608245	0	0	0	0	PY17X_1320300	3.12974	-2.85607	1.0215	-2.79597	0.00517447	NA	PY17X_1320300	PY17X_1320300.1	Py17X_13_v3:1,063,435..1,064,659(+)	PY17X_1320300	null	null	null	null	null	null	null	null	null	null	null	null	null
PY17X_1225700	plasmepsin X	9	4	11	9	1007	11	175.167	151.874	0	11	0	14	6.25	3.16968	114.562	285.387	189.8	6.52328	27.3823	5.4742	0	12.3527	0	21.5823	PY17X_1225700	66.3064	-2.82444	1.0112	-2.79316	0.00521957	0.0692901	PY17X_1225700	PY17X_1225700.1	Py17X_12_v3:1,052,297..1,053,964(+)	PY17X_1225700	null	null	null	GO:0004190	aspartic-type endopeptidase activity	GO:0006508	proteolysis	null	null	null	null	null	null
PY17X_0502200	early transcribed membrane protein	18	2	1	18	30	1	11.6667	4.52565	0	1	0	0	0.25	0.216506	4.24305	8.50209	6.37767	3.26164	2.4893	10.9484	0	1.12297	0	0	PY17X_0502200	3.69451	-2.6505	0.949417	-2.79171	0.00524299	0.0692901	PY17X_0502200	PY17X_0502200.1	Py17X_05_v3:213,647..214,321(-)	PY17X_0502200	UIS4	null	null	null	null	null	null	null	null	null	null	null	null
PY17X_0106000	conserved Plasmodium protein, unknown function	1	0	11	1	1150	11	195.667	174.247	0	1	0	10	2.75	2.10283	154.479	325.913	199.239	0	27.3823	0.608245	0	1.12297	0	15.4159	PY17X_0106000	72.416	-3.22059	1.15438	-2.78988	0.0052728	0.0692901	PY17X_0106000	PY17X_0106000.1	Py17X_01_v3:319,564..320,346(+)	PY17X_0106000	null	null	null	null	null	null	null	null	null	null	null	null	null
PY17X_1035500	conserved Plasmodium protein, unknown function	10	2	3	10	61	3	14.8333	8.5356	0	2	0	2	1	0.5	14.615	17.2876	25.0005	3.26164	7.4679	6.08245	0	2.24595	0	3.08318	PY17X_1035500	7.90441	-2.44393	0.876199	-2.78925	0.0052831	0.0692901	PY17X_1035500	PY17X_1035500.1	Py17X_10_v3:1,475,833..1,477,488(+)	PY17X_1035500	null	null	null	null	null	null	null	null	null	null	null	null	null
PY17X_0703800	conserved Plasmodium protein, unknown function	152	58	56	152	2688	56	527	394.927	15	68	2	77	40.5	16.2423	379.36	761.787	653.329	94.5876	139.401	92.4532	7.29348	76.3622	65.4919	118.703	PY17X_0703800	238.877	-2.14684	0.769766	-2.78896	0.00528784	0.0692901	PY17X_0703800	PY17X_0703800.1	Py17X_07_v3:325,981..329,058(-)	PY17X_0703800	null	null	null	null	null	null	null	null	null	null	null	null	null
PY17X_0700800	fam-a protein, pseudogene	6	5	2	6	23	2	7.33333	2.94077	0	1	0	0	0.25	0.216506	4.7145	6.51827	6.63278	8.1541	4.9786	3.64947	0	1.12297	0	0	PY17X_0700800	3.57707	-2.56867	0.921072	-2.78878	0.00529067	NA	PY17X_0700800	PY17X_0700800.1	Py17X_07_v3:202,753..204,441(+)	PY17X_0700800	null	null	null	null	null	null	null	null	null	null	null	null	null
PY17X_1357700	CPW-WPC family protein	15	10	19	15	1759	19	306.167	265.253	5	9	3	33	12.5	6.0156	165.636	498.506	369.65	16.3082	47.2967	9.12367	10.9402	10.1068	21.8306	50.8725	PY17X_1357700	120.027	-2.52026	0.904414	-2.78662	0.00532605	0.0692901	PY17X_1357700	PY17X_1357700.1	Py17X_13_v3:2,401,179..2,404,175(-)	PY17X_1357700	CPW-WPC-1	null	null	null	null	null	null	GO:0009986	cell surface	null	null	null	null
PY17X_1321400	conserved Plasmodium protein, unknown function	5	4	4	5	52	4	12.3333	7.24441	0	3	0	0	0.75	0.649519	10.2148	14.737	17.8575	6.52328	9.95721	3.04122	0	3.36892	0	0	PY17X_1321400	6.56998	-2.53993	0.911999	-2.78502	0.00535249	0.0692901	PY17X_1321400	PY17X_1321400.1	Py17X_13_v3:1,105,922..1,108,360(+)	PY17X_1321400	null	null	null	null	null	GO:0001522, GO:0042254	pseudouridine synthesis, ribosome biogenesis	null	null	null	null	null	null
PY17X_1222300	inner membrane complex protein 1d, putative	1	5	8	1	801	8	137.333	121.174	0	2	0	12	3.5	2.48747	88.6327	227.006	154.85	8.1541	19.9144	0.608245	0	2.24595	0	18.4991	PY17X_1222300	51.991	-2.97013	1.06678	-2.78419	0.00536617	0.0692901	PY17X_1222300	PY17X_1222300.1	Py17X_12_v3:929,023..929,974(-)	PY17X_1222300	IMC1d	null	null	null	null	null	null	null	null	null	null	null	null
PY17X_1464200	conserved Plasmodium protein, unknown function	39	83	16	39	464	16	109.5	65.3617	2	36	6	18	15.5	6.60965	99.1617	131.499	146.942	135.358	39.8288	23.7216	21.8804	40.427	8.73226	27.7486	PY17X_1464200	67.5299	-1.7833	0.640588	-2.78385	0.0053718	0.0692901	PY17X_1464200	PY17X_1464200.1	Py17X_14_v3:2,479,057..2,483,712(+)	PY17X_1464200	null	null	null	null	null	null	null	null	null	null	null	null	null
PY17X_1347900	conserved Plasmodium protein, unknown function	19	9	6	19	264	6	53.8333	38.4357	3	6	0	7	4	1.36931	51.0738	74.8184	72.9606	14.6774	14.9358	11.5567	0	6.73784	13.0984	10.7911	PY17X_1347900	27.065	-2.15024	0.772538	-2.78335	0.00538008	0.0692901	PY17X_1347900	PY17X_1347900.1	Py17X_13_v3:2,087,566..2,094,492(-)	PY17X_1347900	null	null	null	null	null	null	null	null	null	null	null	null	null
PY17X_0917900	ubiquitin-like protein, putative	7	9	1	7	73	1	16.3333	10.4208	0	3	0	1	1	0.612372	14.3007	20.6884	16.3268	14.6774	2.4893	4.25771	0	3.36892	0	1.54159	PY17X_0917900	7.76508	-2.45468	0.881965	-2.78319	0.00538265	0.0692901	PY17X_0917900	PY17X_0917900.1	Py17X_09_v3:812,689..815,058(-)	PY17X_0917900	null	null	null	GO:0005515	protein binding	null	null	null	null	null	null	null	null
PY17X_1216500	conserved Plasmodium protein, unknown function	2	6	8	2	1733	8	293.167	262.878	0	10	0	21	7.75	4.33554	207.91	491.137	461.233	9.78492	19.9144	1.21649	0	11.2297	0	32.3734	PY17X_1216500	123.48	-3.0508	1.09624	-2.78297	0.00538637	0.0692901	PY17X_1216500	PY17X_1216500.1	Py17X_12_v3:701,912..707,998(-)	PY17X_1216500	null	null	null	null	null	null	null	null	null	null	null	null	null
PY17X_1111000	stripes inner membrane complex protein, putative	10	0	3	10	336	3	60.3333	50.3525	0	6	0	1	1.75	1.24373	32.0586	95.2234	70.9197	0	7.4679	6.08245	0	6.73784	0	1.54159	PY17X_1111000	22.0032	-2.94603	1.05919	-2.78141	0.00541236	0.0693236	PY17X_1111000	PY17X_1111000.1	Py17X_11_v3:553,960..554,925(-)	PY17X_1111000	SIP	null	null	null	null	null	null	GO:0070258	inner membrane complex	null	null	null	null
PY17X_1240900	zinc finger protein, putative	11	5	26	11	2754	26	472.167	416.616	0	11	0	38	12.25	7.76511	351.231	780.492	576.031	8.1541	64.7218	6.69069	0	12.3527	0	58.5805	PY17X_1240900	185.825	-3.01551	1.08454	-2.78044	0.0054286	0.0693236	PY17X_1240900	PY17X_1240900.1	Py17X_12_v3:1,660,001..1,664,860(+)	PY17X_1240900	null	null	null	GO:0046872	metal ion binding	null	null	null	null	null	null	null	null
PY17X_1345700	conserved Plasmodium protein, unknown function	2	1	3	2	62	3	12.1667	9.10255	0	0	0	1	0.25	0.216506	8.01466	17.571	13.7758	1.63082	7.4679	1.21649	0	0	0	1.54159	PY17X_1345700	5.12182	-2.827	1.0177	-2.77783	0.00547235	0.0694036	PY17X_1345700	PY17X_1345700.1	Py17X_13_v3:1,996,861..2,004,282(-)	PY17X_1345700	null	null	null	null	null	null	null	null	null	null	null	null	null
PY17X_1360100	60S ribosomal protein L18-2, putative	10	8	2	10	207	2	39.8333	30.5509	0	8	0	1	2.25	1.67239	23.5725	58.6644	52.8071	13.0466	4.9786	6.08245	0	8.98379	0	1.54159	PY17X_1360100	16.9677	-2.56365	0.923035	-2.77742	0.00547931	0.0694036	PY17X_1360100	PY17X_1360100.1	Py17X_13_v3:2,468,425..2,469,666(+)	PY17X_1360100	null	GO:0005840	ribosome	GO:0003735	structural constituent of ribosome	GO:0006412	translation	null	null	null	null	null	null
PY17X_1129600	phospholipase, putative	26	11	5	26	381	5	75.6667	55.8598	4	9	0	4	4.25	1.59589	39.1304	107.977	85.4608	17.939	12.4465	15.8144	0	10.1068	17.4645	6.16637	PY17X_1129600	31.2505	-2.22039	0.799702	-2.77652	0.00549437	0.0694036	PY17X_1129600	PY17X_1129600.1	Py17X_11_v3:1,227,885..1,230,188(+)	PY17X_1129600	PL	null	null	GO:0008374	O-acyltransferase activity	GO:0006629	lipid metabolic process	null	null	null	null	null	null
PY17X_1419100	conserved Plasmodium protein, unknown function	69	7	10	69	1673	10	306.333	249.759	2	31	0	22	13.75	6.58004	184.809	474.133	303.067	11.4157	24.893	41.9689	0	34.8122	8.73226	33.915	PY17X_1419100	111.775	-2.60548	0.939298	-2.77386	0.00553961	0.0697233	PY17X_1419100	PY17X_1419100.1	Py17X_14_v3:806,728..808,665(+)	PY17X_1419100	null	null	null	null	null	null	null	null	null	null	null	null	null
PY17X_1124100	tyrosine kinase-like protein, putative	19	12	6	19	80	6	23.6667	10.511	0	9	0	3	3	1.83712	25.7726	22.6722	27.8067	19.5698	14.9358	11.5567	0	10.1068	0	4.62477	PY17X_1124100	13.7045	-1.92402	0.694481	-2.77045	0.00559796	0.0702053	PY17X_1124100	PY17X_1124100.1	Py17X_11_v3:1,013,748..1,019,885(-)	PY17X_1124100	TKL4	null	null	GO:0005524, GO:0004672	ATP binding, protein kinase activity	GO:0006468	protein phosphorylation	null	null	null	null	null	null
PY17X_1114900	ATP-dependent DNA helicase UvrD, putative	4	6	2	4	36	2	9	4.96096	0	0	0	1	0.25	0.216506	5.18595	10.2025	5.35725	9.78492	4.9786	2.43298	0	0	0	1.54159	PY17X_1114900	3.94838	-2.6112	0.944287	-2.76526	0.0056878	0.0706714	PY17X_1114900	PY17X_1114900.1	Py17X_11_v3:694,422..697,688(-)	PY17X_1114900	UIS26	null	null	GO:0005524, GO:0016787	ATP binding, hydrolase activity	null	null	null	null	null	null	null	null
PY17X_0523600	conserved Plasmodium protein, unknown function	1	1	2	1	73	2	13.3333	10.8951	0	1	0	0	0.25	0.216506	13.2006	20.6884	12.5002	1.63082	4.9786	0.608245	0	1.12297	0	0	PY17X_0523600	5.47299	-2.91171	1.05307	-2.76498	0.00569256	0.0706714	PY17X_0523600	PY17X_0523600.1	Py17X_05_v3:1,014,338..1,014,697(+)	PY17X_0523600	null	null	null	null	null	null	null	null	null	null	null	null	null
PY17X_1357100	60S ribosomal protein L6-2, putative	6	5	5	6	75	5	17	10.5909	2	1	0	0	0.75	0.414578	12.8863	21.2552	15.5615	8.1541	12.4465	3.64947	0	1.12297	8.73226	0	PY17X_1357100	8.38084	-2.42686	0.877769	-2.7648	0.00569572	0.0706714	PY17X_1357100	PY17X_1357100.1	Py17X_13_v3:2,381,607..2,382,311(-)	PY17X_1357100	null	GO:0005840	ribosome	GO:0003735	structural constituent of ribosome	GO:0006412	translation	null	null	null	null	null	null
PY17X_1414400	telomerase reverse transcriptase, putative	11	6	2	11	19	2	8.5	2.43527	7	14	19	1	10.25	3.41641	5.50026	5.38466	4.59192	9.78492	4.9786	6.69069	69.288	15.7216	30.5629	1.54159	PY17X_1414400	15.4045	2.01581	0.72959	2.76294	0.00572831	0.0708245	PY17X_1414400	PY17X_1414400.1	Py17X_14_v3:646,352..653,386(+)	PY17X_1414400	TERT	null	null	GO:0003964	RNA-directed DNA polymerase activity	null	null	null	null	null	null	null	null
PY17X_0805000	E3 ubiquitin-protein ligase, putative	82	34	9	82	308	9	87.3333	42.12	6	22	0	10	9.5	4.02337	66.3174	87.2881	71.685	55.4479	22.4037	49.8761	0	24.7054	26.1968	15.4159	PY17X_0805000	41.9336	-1.69868	0.615322	-2.76063	0.00576896	0.071076	PY17X_0805000	PY17X_0805000.1	Py17X_08_v3:250,918..262,419(-)	PY17X_0805000	null	null	null	GO:0005488, GO:0004842	binding, ubiquitin-protein transferase activity	null	null	null	null	null	null	null	null
PY17X_0114200	fam-b protein	9	3	4	9	68	4	16.1667	9.51437	0	2	0	3	1.25	0.649519	16.8151	19.2714	24.4903	4.89246	9.95721	5.4742	0	2.24595	0	4.62477	PY17X_0114200	8.77713	-2.30905	0.837154	-2.75821	0.00581181	0.0713528	PY17X_0114200	PY17X_0114200.1	Py17X_01_v3:643,033..646,232(+)	PY17X_0114200	null	null	null	null	null	null	null	null	null	null	null	null	null
PY17X_1444700	conserved Plasmodium protein, unknown function	16	19	12	16	860	12	155.833	128.567	2	10	0	26	9.5	5.11737	147.407	243.727	258.423	30.9856	29.8716	9.73192	0	11.2297	8.73226	40.0814	PY17X_1444700	78.0189	-2.50538	0.910091	-2.75289	0.00590719	0.0720904	PY17X_1444700	PY17X_1444700.1	Py17X_14_v3:1,730,814..1,747,680(-)	PY17X_1444700	null	null	null	null	null	null	null	null	null	null	null	null	null
PY17X_1107100	conserved Plasmodium protein, unknown function	5	0	5	5	325	5	57.5	48.8443	0	6	0	1	1.75	1.24373	30.1728	92.106	75.0014	0	12.4465	3.04122	0	6.73784	0	1.54159	PY17X_1107100	22.1047	-2.93504	1.06629	-2.75256	0.00591311	0.0720904	PY17X_1107100	PY17X_1107100.1	Py17X_11_v3:391,202..392,513(-)	PY17X_1107100	null	null	null	null	null	null	null	null	null	null	null	null	null
PY17X_1307700	conserved Plasmodium protein, unknown function	10	6	9	10	834	9	146.333	125.551	0	1	3	16	5	3.22102	104.033	236.358	178.065	9.78492	22.4037	6.08245	10.9402	1.12297	0	24.6655	PY17X_1307700	59.3456	-2.691	0.97813	-2.75116	0.00593839	0.0721473	PY17X_1307700	PY17X_1307700.1	Py17X_13_v3:570,900..577,490(-)	PY17X_1307700	null	null	null	null	null	null	null	null	null	null	null	null	null
PY17X_1126700	conserved Plasmodium protein, unknown function	6	0	9	6	115	9	24.1667	16.629	0	2	0	3	1.25	0.649519	29.8585	32.5913	41.0722	0	22.4037	3.64947	0	2.24595	0	4.62477	PY17X_1126700	13.6446	-2.72512	0.991052	-2.74972	0.00596454	0.0722143	PY17X_1126700	PY17X_1126700.1	Py17X_11_v3:1,109,166..1,111,892(+)	PY17X_1126700	null	null	null	null	null	null	null	null	null	null	null	null	null
PY17X_0931400	myosin light chain B, putative	28	16	15	28	521	15	103.833	76.1991	2	18	0	13	8.25	3.74792	71.9748	147.653	89.0323	26.0931	37.3395	17.0309	0	20.2135	8.73226	20.0407	PY17X_0931400	43.811	-2.0944	0.762525	-2.74666	0.00602048	0.0726402	PY17X_0931400	PY17X_0931400.1	Py17X_09_v3:1,293,461..1,297,834(+)	PY17X_0931400	MLC-B	null	null	null	null	null	null	null	null	null	null	null	null
PY17X_1450500	pentatricopeptide repeat domain-containing protein, putative	4	8	0	4	103	0	19.8333	15.225	0	0	0	2	0.5	0.433013	11.0005	29.1905	25.0005	13.0466	0	2.43298	0	0	0	3.08318	PY17X_1450500	8.37542	-2.86661	1.04574	-2.74123	0.00612088	0.0735978	PY17X_1450500	PY17X_1450500.1	Py17X_14_v3:1,981,980..1,985,627(+)	PY17X_1450500	null	null	null	null	null	null	null	null	null	null	null	null	null
PY17X_1356100	1-deoxy-D-xylulose 5-phosphate synthase, putative	7	3	0	7	14	0	5.16667	1.99188	0	0	0	0	0	0	4.7145	3.96764	5.86746	4.89246	0	4.25771	0	0	0	0	PY17X_1356100	2.36998	-2.71888	0.992954	-2.73817	0.0061782	NA	PY17X_1356100	PY17X_1356100.1	Py17X_13_v3:2,341,706..2,344,849(+)	PY17X_1356100	DXS	null	null	GO:0008661	1-deoxy-D-xylulose-5-phosphate synthase activity	GO:0016114	terpenoid biosynthetic process	null	null	null	null	null	null
PY17X_1041300	condensin complex subunit 1, putative	4	0	2	4	95	2	17.8333	14.0997	0	1	0	1	0.5	0.25	13.6721	26.9233	27.2964	0	4.9786	2.43298	0	1.12297	0	1.54159	PY17X_1041300	7.79679	-2.86034	1.04564	-2.73549	0.00622872	0.074638	PY17X_1041300	PY17X_1041300.1	Py17X_10_v3:1,692,630..1,698,008(+)	PY17X_1041300	CND1	null	null	GO:0005488	binding	null	null	null	null	null	null	null	null
PY17X_1146700	Plasmodium exported protein (PHIST), unknown function	8	3	0	8	79	0	16.3333	11.5197	0	3	0	0	0.75	0.649519	31.43	22.3888	28.8271	4.89246	0	4.86596	0	3.36892	0	0	PY17X_1146700	9.57733	-2.86801	1.04924	-2.73343	0.00626786	0.0748507	PY17X_1146700	PY17X_1146700.1	Py17X_11_v3:1,883,013..1,884,445(-)	PY17X_1146700	null	null	null	null	null	null	null	GO:0030430	host cell cytoplasm	null	null	null	null
PY17X_0312500	conserved Plasmodium protein, unknown function	1	0	4	1	279	4	48.1667	42.1488	0	2	0	3	1.25	0.649519	44.3163	79.0694	63.0114	0	9.95721	0.608245	0	2.24595	0	4.62477	PY17X_0312500	20.3833	-2.98395	1.09344	-2.72897	0.00635328	0.0753763	PY17X_0312500	PY17X_0312500.1	Py17X_03_v3:480,821..481,558(+)	PY17X_0312500	null	null	null	null	null	null	null	null	null	null	null	null	null
PY17X_1349300	conserved Plasmodium protein, unknown function	35	24	3	35	217	3	52.8333	30.4525	6	2	0	2	2.5	1.08972	45.8878	61.4984	59.9501	39.1397	7.4679	21.2886	0	2.24595	26.1968	3.08318	PY17X_1349300	26.6758	-2.22445	0.81515	-2.72888	0.00635496	0.0753763	PY17X_1349300	PY17X_1349300.1	Py17X_13_v3:2,153,287..2,159,728(+)	PY17X_1349300	null	null	null	null	null	null	null	null	null	null	null	null	null
PY17X_1204900	conserved Plasmodium protein, unknown function	19	8	8	19	492	8	92.3333	72.9964	0	2	0	15	4.25	3.13	77.9465	139.434	83.6751	13.0466	19.9144	11.5567	0	2.24595	0	23.1239	PY17X_1204900	37.0943	-2.56087	0.939166	-2.72675	0.00639611	0.0756081	PY17X_1204900	PY17X_1204900.1	Py17X_12_v3:277,825..282,939(-)	PY17X_1204900	null	null	null	null	null	null	null	null	null	null	null	null	null
PY17X_1352000	conserved Plasmodium protein, unknown function	42	19	19	42	1500	19	273.5	223.967	2	17	0	45	16	8.99305	224.096	425.104	492.356	30.9856	47.2967	25.5463	0	19.0906	8.73226	69.3716	PY17X_1352000	134.258	-2.55532	0.940121	-2.71808	0.00656622	0.0772231	PY17X_1352000	PY17X_1352000.1	Py17X_13_v3:2,228,960..2,232,327(+)	PY17X_1352000	null	null	null	null	null	null	null	null	null	null	null	null	null
PY17X_0520100	S-antigen, putative	48	83	49	48	531	49	134.667	72.543	16	33	3	28	20	5.79871	157.936	150.487	258.934	135.358	121.976	29.1958	10.9402	37.0581	69.8581	43.1646	PY17X_0520100	101.491	-1.71258	0.630378	-2.71674	0.00659274	0.0772231	PY17X_0520100	PY17X_0520100.1	Py17X_05_v3:872,215..873,618(+)	PY17X_0520100	null	null	null	null	null	null	null	null	null	null	null	null	null
PY17X_1373500	fam-a protein	4	0	3	4	7	3	3.5	0.841625	4	10	1	6	5.25	1.63459	3.30015	1.98382	1.02043	0	7.4679	2.43298	3.64674	11.2297	17.4645	9.24955	PY17X_1373500	5.77958	1.93008	0.71052	2.71643	0.00659894	0.0772231	PY17X_1373500	PY17X_1373500.1	Py17X_13_v3:2,985,440..2,986,943(-)	PY17X_1373500	null	null	null	null	null	null	null	null	null	null	null	null	null
PY17X_1017700	protein kinase, putative	4	4	1	4	114	1	21.3333	16.9274	0	3	0	1	1	0.612372	13.5149	32.3079	32.3986	6.52328	2.4893	2.43298	0	3.36892	0	1.54159	PY17X_1017700	9.45775	-2.64089	0.972936	-2.71435	0.00664054	0.0773341	PY17X_1017700	PY17X_1017700.1	Py17X_10_v3:814,757..821,178(-)	PY17X_1017700	null	null	null	GO:0005524, GO:0005515, GO:0004672	ATP binding, protein binding, protein kinase activity	GO:0006468	protein phosphorylation	null	null	null	null	null	null
PY17X_0110400	histone H3, putative	26	17	8	26	329	8	69	47.564	5	15	0	5	6.25	2.72431	72.7605	93.2396	115.308	27.7239	19.9144	15.8144	0	16.8446	21.8306	7.70796	PY17X_0110400	39.1144	-2.0858	0.768603	-2.71375	0.00665263	0.0773341	PY17X_0110400	PY17X_0110400.1	Py17X_01_v3:502,302..502,712(+)	PY17X_0110400	H3	GO:0000786	nucleosome	GO:0003677, GO:0046982	DNA binding, protein heterodimerization activity	null	null	GO:0005634, GO:0020003	nucleus, symbiont-containing vacuole	null	null	null	null
PY17X_0931000	tRNA m(1)G methyltransferase, putative	96	21	10	96	106	10	56.5	17.6033	18	63	24	42	36.75	8.77051	25.3012	30.0407	26.0209	34.2472	24.893	58.3915	87.5217	70.7473	78.5903	64.7468	PY17X_0931000	50.0501	1.13851	0.419919	2.71127	0.00670268	0.077522	PY17X_0931000	PY17X_0931000.1	Py17X_09_v3:1,284,204..1,285,468(-)	PY17X_0931000	null	null	null	GO:0008168	methyltransferase activity	null	null	null	null	null	null	null	null
PY17X_0612000	kinesin-7, putative	15	0	21	15	5148	21	870	781.058	0	6	0	41	11.75	8.53211	607.228	1458.96	1262.52	0	52.2753	9.12367	0	6.73784	0	63.2053	PY17X_0612000	346.005	-3.20735	1.1832	-2.71075	0.00671311	0.077522	PY17X_0612000	PY17X_0612000.1	Py17X_06_v3:574,225..579,599(+)	PY17X_0612000	null	null	null	GO:0005524, GO:0008017, GO:0003777	ATP binding, microtubule binding, microtubule motor activity	GO:0007018	microtubule-based movement	null	null	null	null	null	null
PY17X_1130000	SET domain protein, putative	17	4	3	17	42	3	14.3333	5.63554	0	3	0	1	1	0.612372	10.0576	11.9029	8.92874	6.52328	7.4679	10.3402	0	3.36892	0	1.54159	PY17X_1130000	6.01311	-2.12623	0.784808	-2.70923	0.00674392	0.0776216	PY17X_1130000	PY17X_1130000.1	Py17X_11_v3:1,241,988..1,261,211(+)	PY17X_1130000	null	null	null	GO:0005515, GO:0008270	protein binding, zinc ion binding	null	null	null	null	null	null	null	null
PY17X_1133900	conserved Plasmodium protein, unknown function	5	0	1	5	35	1	7.83333	5.02448	0	0	0	0	0	0	7.07176	9.9191	8.16342	0	2.4893	3.04122	0	0	0	0	PY17X_1133900	3.06848	-2.87016	1.05979	-2.70824	0.00676404	NA	PY17X_1133900	PY17X_1133900.1	Py17X_11_v3:1,396,606..1,399,458(-)	PY17X_1133900	null	null	null	null	null	null	null	null	null	null	null	null	null
PY17X_0518700	plasmepsin VII, putative	3	5	12	3	1246	12	213.5	188.514	0	2	0	20	5.5	4.20565	110.791	353.12	258.934	8.1541	29.8716	1.82473	0	2.24595	0	30.8318	PY17X_0518700	79.5773	-2.9184	1.07864	-2.70562	0.00681775	0.0782142	PY17X_0518700	PY17X_0518700.1	Py17X_05_v3:827,588..829,944(+)	PY17X_0518700	null	null	null	GO:0004190	aspartic-type endopeptidase activity	GO:0006508	proteolysis	null	null	null	null	null	null
PY17X_1224400	60S ribosomal protein L34, putative	30	19	2	30	171	2	42.3333	23.9544	2	11	0	3	4	2.09165	33.1587	48.4619	47.705	30.9856	4.9786	18.2473	0	12.3527	8.73226	4.62477	PY17X_1224400	20.9247	-1.98431	0.733851	-2.70397	0.00685172	0.0782263	PY17X_1224400	PY17X_1224400.1	Py17X_12_v3:1,015,963..1,016,782(-)	PY17X_1224400	RPL34	GO:0005840	ribosome	GO:0003735	structural constituent of ribosome	GO:0006412	translation	null	null	null	null	null	null
PY17X_1343600	glideosome associated protein with multiple membrane spans 1, putative	29	2	28	29	2550	28	444.333	384.461	8	16	0	31	13.75	5.72686	204.138	722.678	624.247	3.26164	69.7004	17.6391	0	17.9676	34.929	47.7893	PY17X_1343600	174.235	-2.73501	1.012	-2.70259	0.00688019	0.0782263	PY17X_1343600	PY17X_1343600.1	Py17X_13_v3:1,911,040..1,912,281(+)	PY17X_1343600	GAPM1	null	null	null	null	null	null	null	null	null	null	null	null
PY17X_0924100	40S ribosomal protein S18, putative	14	10	3	14	121	3	27.5	17.1703	0	9	0	0	2.25	1.94856	24.6726	34.2918	53.8276	16.3082	7.4679	8.51543	0	10.1068	0	0	PY17X_0924100	15.519	-2.48249	0.919017	-2.70124	0.00690812	0.0782263	PY17X_0924100	PY17X_0924100.1	Py17X_09_v3:1,016,682..1,017,358(+)	PY17X_0924100	RPS18	GO:0005840	ribosome	GO:0003723, GO:0003735	RNA binding, structural constituent of ribosome	GO:0006412	translation	null	null	null	null	null	null
PY17X_0941800	conserved Plasmodium protein, unknown function	2	6	0	2	30	0	6.66667	4.3376	0	0	0	0	0	0	5.3431	8.50209	5.86746	9.78492	0	1.21649	0	0	0	0	PY17X_0941800	3.07141	-2.84192	1.05222	-2.70087	0.00691573	NA	PY17X_0941800	PY17X_0941800.1	Py17X_09_v3:1,645,541..1,648,570(+)	PY17X_0941800	null	null	null	null	null	null	null	null	null	null	null	null	null
PY17X_1451800	upregulated in late gametocytes ULG8, putative	14	0	7	14	454	7	82.6667	67.824	0	1	0	8	2.25	1.67239	54.374	128.665	89.2874	0	17.4251	8.51543	0	1.12297	0	12.3327	PY17X_1451800	31.1723	-2.86672	1.06156	-2.70048	0.00692403	0.0782263	PY17X_1451800	PY17X_1451800.1	Py17X_14_v3:2,047,598..2,049,375(-)	PY17X_1451800	ULG8	null	null	null	null	null	null	null	null	null	null	GO:0010468	regulation of gene expression
PY17X_0621800	40S ribosomal protein S5, putative	12	15	2	12	137	2	30	19.6426	0	6	0	4	2.5	1.29904	20.5867	38.8262	35.715	24.4623	4.9786	7.29894	0	6.73784	0	6.16637	PY17X_0621800	14.4772	-2.19385	0.812487	-2.70016	0.0069306	0.0782263	PY17X_0621800	PY17X_0621800.1	Py17X_06_v3:944,154..944,936(-)	PY17X_0621800	null	GO:0015935	small ribosomal subunit	GO:0003723, GO:0003735	RNA binding, structural constituent of ribosome	GO:0006412	translation	null	null	null	null	null	null
PY17X_0208500	conserved Plasmodium protein, unknown function	0	0	0	0	0	0	0	0	6	0	0	1	1.75	1.24373	0.47145	0	0.255107	0	0	0	0	0	26.1968	1.54159	PY17X_0208500	2.84649	3.19658	1.18625	2.69469	0.00704535	NA	PY17X_0208500	PY17X_0208500.1	Py17X_02_v3:389,667..390,503(+)	PY17X_0208500	null	null	null	GO:0005509	calcium ion binding	null	null	null	null	null	null	null	null
PY17X_1012100	Hsp70/Hsp90 organizing protein, putative	5	2	3	5	62	3	13.3333	8.89652	0	1	0	2	0.75	0.414578	15.4007	17.571	14.5411	3.26164	7.4679	3.04122	0	1.12297	0	3.08318	PY17X_1012100	6.54897	-2.45719	0.912963	-2.69144	0.00711437	0.0799342	PY17X_1012100	PY17X_1012100.1	Py17X_10_v3:599,467..601,146(-)	PY17X_1012100	HOP	null	null	GO:0005515	protein binding	null	null	GO:0005829	cytosol	GO:0030544, GO:0051879	Hsp70 protein binding, Hsp90 protein binding	null	null
PY17X_0939700	60S ribosomal protein L36, putative	6	10	5	6	121	5	25.5	17.4495	0	6	0	3	2.25	1.24373	22.001	34.2918	30.3577	16.3082	12.4465	3.64947	0	6.73784	0	4.62477	PY17X_0939700	13.0417	-2.19271	0.815134	-2.69	0.00714528	0.0799342	PY17X_0939700	PY17X_0939700.1	Py17X_09_v3:1,578,030..1,578,833(-)	PY17X_0939700	RPL36	GO:0005840	ribosome	GO:0003735	structural constituent of ribosome	GO:0006412	translation	null	null	null	null	null	null
PY17X_1035100	CUGBP Elav-like family member 2, putative	24	22	1	24	134	1	34.3333	18.6498	0	4	0	6	2.5	1.29904	19.0152	37.976	26.0209	35.878	2.4893	14.5979	0	4.49189	0	9.24955	PY17X_1035100	14.9719	-2.1765	0.809478	-2.68877	0.00717162	0.0799342	PY17X_1035100	PY17X_1035100.1	Py17X_10_v3:1,458,148..1,459,671(-)	PY17X_1035100	CELF2	null	null	GO:0003676, GO:0000166, GO:0005515	nucleic acid binding, nucleotide binding, protein binding	null	null	GO:0043186	P granule	GO:0003729	mRNA binding	null	null
PY17X_0905100	cysteine-rich PDZ-binding protein, putative	0	2	1	0	62	1	11	9.31546	0	0	0	0	0	0	7.07176	17.571	15.5615	3.26164	2.4893	0	0	0	0	0	PY17X_0905100	4.59552	-3.04384	1.13209	-2.68869	0.00717329	0.0799342	PY17X_0905100	PY17X_0905100.1	Py17X_09_v3:318,783..319,602(+)	PY17X_0905100	CRIPT	null	null	null	null	null	null	null	null	null	null	null	null
PY17X_0212900	proteasome subunit alpha type-5, putative	6	2	1	6	30	1	7.66667	4.16778	0	1	0	0	0.25	0.216506	5.18595	8.50209	9.94917	3.26164	2.4893	3.64947	0	1.12297	0	0	PY17X_0212900	3.41606	-2.56898	0.955982	-2.68727	0.00720384	NA	PY17X_0212900	PY17X_0212900.1	Py17X_02_v3:565,639..566,779(+)	PY17X_0212900	null	GO:0019773	proteasome core complex, alpha-subunit complex	GO:0004298	threonine-type endopeptidase activity	GO:0006511	ubiquitin-dependent protein catabolic process	null	null	null	null	null	null
PY17X_0213400	conserved Plasmodium protein, unknown function	13	6	0	13	35	0	11.1667	4.86151	0	1	0	1	0.5	0.25	6.91461	9.9191	7.65321	9.78492	0	7.90718	0	1.12297	0	1.54159	PY17X_0213400	4.48436	-2.40677	0.895644	-2.68719	0.00720559	0.079939	PY17X_0213400	PY17X_0213400.1	Py17X_02_v3:586,448..591,973(+)	PY17X_0213400	null	null	null	GO:0003676	nucleic acid binding	null	null	null	null	null	null	null	null
PY17X_1422300	histone H2B variant, putative	26	7	3	26	218	3	47.1667	31.4443	0	7	0	8	3.75	1.88331	49.3451	61.7818	60.7154	11.4157	7.4679	15.8144	0	7.86082	0	12.3327	PY17X_1422300	22.6734	-2.25896	0.840841	-2.68655	0.00721941	0.079939	PY17X_1422300	PY17X_1422300.1	Py17X_14_v3:940,160..940,531(-)	PY17X_1422300	H2B.Z	GO:0000786, GO:0005634	nucleosome, nucleus	GO:0003677, GO:0046982	DNA binding, protein heterodimerization activity	null	null	null	null	null	null	null	null
PY17X_1023100	conserved Plasmodium protein, unknown function	3	6	0	3	19	0	5.16667	2.66058	0	0	0	0	0	0	4.4002	5.38466	6.12257	9.78492	0	1.82473	0	0	0	0	PY17X_1023100	2.75171	-2.76131	1.028	-2.6861	0.00722922	NA	PY17X_1023100	PY17X_1023100.1	Py17X_10_v3:1,001,368..1,002,315(+)	PY17X_1023100	null	null	null	null	null	null	null	null	null	null	null	null	null
PY17X_1369700	conserved Plasmodium protein, unknown function	9	2	4	9	20	4	8	2.43812	0	0	0	0	0	0	2.5144	5.66806	1.78575	3.26164	9.95721	5.4742	0	0	0	0	PY17X_1369700	2.86613	-2.7129	1.01015	-2.68564	0.0072391	NA	PY17X_1369700	PY17X_1369700.1	Py17X_13_v3:2,840,490..2,844,860(+)	PY17X_1369700	null	null	null	GO:0004553	hydrolase activity, hydrolyzing O-glycosyl compounds	GO:0005975	carbohydrate metabolic process	null	null	null	null	null	null
PY17X_0607400	conserved Plasmodium protein, unknown function	18	10	2	18	79	2	21.5	10.8314	0	6	0	4	2.5	1.29904	32.0586	22.3888	30.8679	16.3082	4.9786	10.9484	0	6.73784	0	6.16637	PY17X_0607400	13.0455	-2.06612	0.770232	-2.68247	0.00730807	0.0805836	PY17X_0607400	PY17X_0607400.1	Py17X_06_v3:388,748..396,529(-)	PY17X_0607400	null	null	null	null	null	null	null	null	null	null	null	null	null
PY17X_0516000	25 kDa ookinete surface antigen precursor	9	13	209	9	33240	209	5614.83	5043.77	0	40	17	352	102.25	72.4451	2608.38	9420.31	8312.15	21.2007	520.264	5.4742	61.9945	44.9189	0	542.64	PY17X_0516000	2153.73	-3.06124	1.14457	-2.67458	0.00748225	0.0805836	PY17X_0516000	PY17X_0516000.1	Py17X_05_v3:742,636..743,289(-)	PY17X_0516000	P25	GO:0009986, GO:0016020	cell surface, membrane	GO:0005515	protein binding	null	null	null	null	null	null	null	null
PY17X_1448000	pre-mRNA-splicing regulator, putative	10	15	1	10	71	1	18	9.89388	0	5	0	0	1.25	1.08253	13.6721	20.1216	19.133	24.4623	2.4893	6.08245	0	5.61487	0	0	PY17X_1448000	9.15756	-2.44186	0.913385	-2.67342	0.00750819	0.0805836	PY17X_1448000	PY17X_1448000.1	Py17X_14_v3:1,879,473..1,881,359(+)	PY17X_1448000	null	GO:0005634	nucleus	null	null	GO:0080009	mRNA methylation	null	null	null	null	null	null
PY17X_1418900	conserved Plasmodium protein, unknown function	8	0	18	8	1126	18	196.333	169.752	0	13	0	11	6	3.02076	168.622	319.112	251.535	0	44.8074	4.86596	0	14.5987	0	16.9575	PY17X_1418900	82.0499	-2.93817	1.09912	-2.67321	0.00751294	0.0805836	PY17X_1418900	PY17X_1418900.1	Py17X_14_v3:797,435..799,855(-)	PY17X_1418900	null	null	null	null	null	null	null	null	null	null	null	null	null
PY17X_0927300	conserved Plasmodium protein, unknown function	20	13	5	20	110	5	28.8333	15.0285	4	6	0	1	2.75	1.19242	31.9015	31.1743	39.7967	21.2007	12.4465	12.1649	0	6.73784	17.4645	1.54159	PY17X_0927300	17.4429	-1.93013	0.722109	-2.6729	0.00751982	0.0805836	PY17X_0927300	PY17X_0927300.1	Py17X_09_v3:1,124,882..1,130,746(+)	PY17X_0927300	null	null	null	GO:0003677, GO:0003682	DNA binding, chromatin binding	null	null	null	null	null	null	null	null
PY17X_0313200	DEAD/DEAH helicase, putative	56	29	60	56	3922	60	697.167	588.788	9	30	12	109	40	20.3193	456.835	1111.51	900.017	47.2938	149.358	34.0617	43.7609	33.6892	39.2952	168.033	PY17X_0313200	298.385	-2.30054	0.860875	-2.67233	0.00753274	0.0805836	PY17X_0313200	PY17X_0313200.1	Py17X_03_v3:504,013..508,602(+)	PY17X_0313200	null	null	null	GO:0005524, GO:0003677	ATP binding, DNA binding	null	null	null	null	null	null	null	null
PY17X_0945900	CPW-WPC family protein	3	19	10	3	2477	10	420.333	375.501	0	6	0	38	11	7.88987	245.626	701.989	647.461	30.9856	24.893	1.82473	0	6.73784	0	58.5805	PY17X_0945900	171.81	-2.95491	1.10575	-2.67231	0.00753315	0.0805836	PY17X_0945900	PY17X_0945900.1	Py17X_09_v3:1,802,343..1,805,905(+)	PY17X_0945900	null	null	null	null	null	null	null	null	null	null	null	null	null
PY17X_1209900	conserved Plasmodium protein, unknown function	4	9	1	4	11	1	5	1.5456	0	0	0	0	0	0	5.18595	3.11743	2.29596	14.6774	2.4893	2.43298	0	0	0	0	PY17X_1209900	3.0199	-2.76148	1.03361	-2.67169	0.00754694	NA	PY17X_1209900	PY17X_1209900.1	Py17X_12_v3:460,686..463,643(+)	PY17X_1209900	null	null	null	null	null	null	null	null	null	null	null	null	null
PY17X_0712100	heat shock protein 70, putative	116	111	34	116	1183	34	265.667	168.124	8	89	17	18	33	16.2827	146.778	335.266	311.486	181.021	84.6363	70.5564	61.9945	99.9446	34.929	27.7486	PY17X_0712100	135.436	-1.62973	0.610008	-2.67165	0.00754782	0.0805836	PY17X_0712100	PY17X_0712100.1	Py17X_07_v3:622,093..624,141(-)	PY17X_0712100	HSP70	null	null	null	null	null	null	null	null	null	null	null	null
PY17X_0714500	small heat shock protein HSP20, putative	24	5	11	24	1126	11	200.167	169.057	0	10	0	23	8.25	4.72196	102.619	319.112	299.496	8.1541	27.3823	14.5979	0	11.2297	0	35.4566	PY17X_0714500	81.8047	-2.70768	1.01349	-2.67163	0.00754836	0.0805836	PY17X_0714500	PY17X_0714500.1	Py17X_07_v3:710,928..711,857(-)	PY17X_0714500	HSP20	null	null	null	null	null	null	GO:0005737, GO:0070258	cytoplasm, inner membrane complex	null	null	null	null
PY17X_1231700	glutamate dehydrogenase, putative	3	3	2	3	68	2	13.5	9.95197	0	2	0	0	0.5	0.433013	10.5291	19.2714	9.43896	4.89246	4.9786	1.82473	0	2.24595	0	0	PY17X_1231700	5.31812	-2.59055	0.969974	-2.67075	0.0075683	0.0805836	PY17X_1231700	PY17X_1231700.1	Py17X_12_v3:1,287,130..1,290,750(-)	PY17X_1231700	GDH3	null	null	GO:0004352	glutamate dehydrogenase (NAD+) activity	GO:0019551, GO:0055114	glutamate catabolic process to 2-oxoglutarate, oxidation-reduction process	GO:0005829	cytosol	null	null	null	null
PY17X_1248700	CPW-WPC family protein	22	15	9	22	1172	9	208.167	175.984	0	13	0	25	9.5	5.20216	96.8045	332.148	340.058	24.4623	22.4037	13.3814	0	14.5987	0	38.5398	PY17X_1248700	88.2396	-2.67064	0.999982	-2.67069	0.00756961	0.0805836	PY17X_1248700	PY17X_1248700.1	Py17X_12_v3:1,920,639..1,922,871(+)	PY17X_1248700	null	null	null	null	null	null	null	null	null	null	null	null	null
PY17X_1133800	conserved Plasmodium protein, unknown function	7	24	46	7	3094	46	537.333	466.827	2	19	0	63	21	12.6738	371.66	876.849	717.106	39.1397	114.508	4.25771	0	21.3365	8.73226	97.1203	PY17X_1133800	225.071	-2.731	1.02297	-2.66968	0.00759235	0.0805836	PY17X_1133800	PY17X_1133800.1	Py17X_11_v3:1,391,848..1,395,771(+)	PY17X_1133800	null	null	null	null	null	null	null	null	null	null	null	null	null
PY17X_1360000	60S ribosomal protein L18, putative	26	3	4	26	312	4	62.5	45.7346	2	10	0	0	3	2.06155	44.6306	88.4217	76.7872	4.89246	9.95721	15.8144	0	11.2297	8.73226	0	PY17X_1360000	26.0466	-2.49531	0.934753	-2.66949	0.00759673	0.0805836	PY17X_1360000	PY17X_1360000.1	Py17X_13_v3:2,465,922..2,466,759(-)	PY17X_1360000	null	GO:0005840	ribosome	GO:0003735	structural constituent of ribosome	GO:0006412	translation	null	null	null	null	null	null
PY17X_0504900	conserved Plasmodium protein, unknown function	3	3	2	3	345	2	59.6667	52.0948	0	0	0	6	1.5	1.29904	46.6736	97.774	55.8684	4.89246	4.9786	1.82473	0	0	0	9.24955	PY17X_0504900	22.1261	-2.85659	1.07015	-2.66934	0.00760005	0.0805836	PY17X_0504900	PY17X_0504900.1	Py17X_05_v3:322,598..325,225(+)	PY17X_0504900	null	GO:0005938	cell cortex	GO:0005543, GO:0005515	phospholipid binding, protein binding	GO:0032065	cortical protein anchoring	null	null	null	null	null	null
PY17X_1127400	ankyrin-repeat protein, putative	14	2	6	14	992	6	172.333	149.661	0	8	0	17	6.25	3.50669	116.291	281.136	230.106	3.26164	14.9358	8.51543	0	8.98379	0	26.2071	PY17X_1127400	68.9437	-2.77224	1.04221	-2.65997	0.00781479	0.0823802	PY17X_1127400	PY17X_1127400.1	Py17X_11_v3:1,125,418..1,130,763(+)	PY17X_1127400	null	null	null	GO:0005515	protein binding	null	null	null	null	null	null	null	null
PY17X_1333500	conserved Plasmodium protein, unknown function	4	0	1	4	217	1	37.8333	32.7172	0	4	0	0	1	0.866025	27.187	61.4984	76.7872	0	2.4893	2.43298	0	4.49189	0	0	PY17X_1333500	17.4887	-3.03112	1.13957	-2.65989	0.00781659	0.0823802	PY17X_1333500	PY17X_1333500.1	Py17X_13_v3:1,526,715..1,527,258(-)	PY17X_1333500	null	null	null	null	null	null	null	null	null	null	null	null	null
PY17X_0625100	kinesin-19, putative	18	20	21	18	4313	21	735.167	653.22	0	19	2	79	25	16.0195	509.481	1222.32	908.181	32.6164	52.2753	10.9484	7.29348	21.3365	0	121.786	PY17X_0625100	288.623	-2.77726	1.04681	-2.65306	0.00797652	0.0835475	PY17X_0625100	PY17X_0625100.1	Py17X_06_v3:1,055,937..1,062,293(+)	PY17X_0625100	null	null	null	GO:0005524, GO:0008017, GO:0003777	ATP binding, microtubule binding, microtubule motor activity	GO:0007018	microtubule-based movement	null	null	null	null	null	null
PY17X_1324600	conserved Plasmodium protein, unknown function	7	33	35	7	5458	35	929.167	826.863	4	10	0	95	27.25	19.6385	628.758	1546.81	1167.88	53.8171	87.1256	4.25771	0	11.2297	17.4645	146.451	PY17X_1324600	366.38	-2.8306	1.06714	-2.65251	0.00798959	0.0835475	PY17X_1324600	PY17X_1324600.1	Py17X_13_v3:1,223,321..1,225,792(+)	PY17X_1324600	null	null	null	null	null	null	null	null	null	null	null	null	null
PY17X_0103800	trophozoite exported protein 1, putative	11	6	3	11	20	3	9	2.41523	0	2	0	1	0.75	0.414578	9.11471	5.66806	8.92874	9.78492	7.4679	6.69069	0	2.24595	0	1.54159	PY17X_0103800	5.14426	-2.17449	0.81991	-2.65211	0.00799897	0.0835475	PY17X_0103800	PY17X_0103800.1	Py17X_01_v3:227,299..230,004(-)	PY17X_0103800	TEX1	null	null	GO:0005515, GO:0008270	protein binding, zinc ion binding	null	null	null	null	null	null	null	null
PY17X_0619600	conserved Plasmodium protein, unknown function	8	4	1	8	26	1	8	3.48807	0	1	0	0	0.25	0.216506	3.61445	7.36848	6.12257	6.52328	2.4893	4.86596	0	1.12297	0	0	PY17X_0619600	3.2107	-2.47105	0.931836	-2.65181	0.00800609	NA	PY17X_0619600	PY17X_0619600.1	Py17X_06_v3:869,382..873,428(-)	PY17X_0619600	null	null	null	null	null	null	null	null	null	null	null	null	null
PY17X_1246900	conserved Plasmodium protein, unknown function	23	4	4	23	561	4	103.167	83.6605	0	13	0	9	5.5	2.83945	58.3027	158.989	152.299	6.52328	9.95721	13.9896	0	14.5987	0	13.8743	PY17X_1246900	42.8534	-2.56036	0.966156	-2.65004	0.00804812	0.0838106	PY17X_1246900	PY17X_1246900.1	Py17X_12_v3:1,854,605..1,856,403(-)	PY17X_1246900	null	null	null	null	null	null	null	null	null	null	null	null	null
PY17X_1364000	conserved Plasmodium protein, unknown function	13	10	18	13	673	18	124.167	100.21	0	19	0	18	9.25	4.62838	135.621	190.73	274.24	16.3082	44.8074	7.90718	0	21.3365	0	27.7486	PY17X_1364000	71.8699	-2.55649	0.968331	-2.6401	0.00828817	0.0859497	PY17X_1364000	PY17X_1364000.1	Py17X_13_v3:2,629,741..2,634,722(-)	PY17X_1364000	null	null	null	null	null	null	null	null	null	null	null	null	null
PY17X_1027500	conserved Plasmodium protein, unknown function	8	9	3	8	86	3	19.5	12.1809	0	0	0	5	1.25	1.08253	16.0293	24.3727	25.2556	14.6774	7.4679	4.86596	0	0	0	7.70796	PY17X_1027500	10.0377	-2.35167	0.890951	-2.63951	0.00830266	0.0859497	PY17X_1027500	PY17X_1027500.1	Py17X_10_v3:1,134,934..1,147,512(+)	PY17X_1027500	null	null	null	null	null	null	null	null	null	null	null	null	null
PY17X_0615300	DEAD box ATP-dependent RNA helicase, putative	8	5	0	8	29	0	8.33333	4.00463	0	1	0	0	0.25	0.216506	4.55735	8.21869	6.37767	8.1541	0	4.86596	0	1.12297	0	0	PY17X_0615300	3.32967	-2.51489	0.954111	-2.63585	0.00839271	NA	PY17X_0615300	PY17X_0615300.1	Py17X_06_v3:692,667..696,239(-)	PY17X_0615300	null	null	null	GO:0005524, GO:0003676	ATP binding, nucleic acid binding	null	null	null	null	null	null	null	null
PY17X_1364200	inner membrane complex protein, putative	1	0	1	1	85	1	14.8333	12.8115	0	0	0	0	0	0	9.74331	24.0893	10.9696	0	2.4893	0.608245	0	0	0	0	PY17X_1364200	4.78997	-3.02172	1.14839	-2.63128	0.00850643	0.0877994	PY17X_1364200	PY17X_1364200.1	Py17X_13_v3:2,639,931..2,641,336(+)	PY17X_1364200	null	null	null	null	null	null	null	null	null	null	null	null	null
PY17X_1465500	rRNA-processing protein, putative	5	6	3	5	25	3	7.83333	3.16594	0	1	0	1	0.5	0.25	6.60031	7.08507	7.14299	9.78492	7.4679	3.04122	0	1.12297	0	1.54159	PY17X_1465500	4.3787	-2.29755	0.873535	-2.63018	0.00853406	0.0878255	PY17X_1465500	PY17X_1465500.1	Py17X_14_v3:2,525,400..2,525,915(+)	PY17X_1465500	null	null	null	null	null	null	null	null	null	null	null	null	null
PY17X_1358500	conserved Plasmodium protein, unknown function	4	9	10	4	485	10	87	72.672	0	11	0	10	5.25	2.63095	71.9748	137.45	120.921	14.6774	24.893	2.43298	0	12.3527	0	15.4159	PY17X_1358500	40.0118	-2.5156	0.956836	-2.62908	0.00856158	0.0878504	PY17X_1358500	PY17X_1358500.1	Py17X_13_v3:2,423,173..2,428,146(-)	PY17X_1358500	null	null	null	null	null	null	null	null	null	null	null	null	null
PY17X_1229100	conserved Plasmodium protein, unknown function	44	31	34	44	3260	34	574.5	490.307	12	29	21	68	32.5	10.68	449.292	923.894	768.637	50.5554	84.6363	26.7628	76.5815	32.5662	52.3936	104.828	PY17X_1229100	257.015	-2.21065	0.841483	-2.62709	0.00861176	0.0881068	PY17X_1229100	PY17X_1229100.1	Py17X_12_v3:1,179,526..1,185,801(+)	PY17X_1229100	null	null	null	null	null	null	null	null	null	null	null	null	null
PY17X_1124900	SNF2 helicase, putative	70	39	11	70	331	11	88.6667	45.3239	0	19	0	19	9.5	4.75	56.5741	93.8064	94.3896	63.602	27.3823	42.5771	0	21.3365	0	29.2902	PY17X_1124900	42.8958	-1.97658	0.752808	-2.62561	0.00864945	0.0881729	PY17X_1124900	PY17X_1124900.1	Py17X_11_v3:1,044,385..1,052,197(+)	PY17X_1124900	ISWI	null	null	GO:0005524, GO:0003677, GO:0005515, GO:0008270	ATP binding, DNA binding, protein binding, zinc ion binding	null	null	null	null	null	null	null	null
PY17X_0930900	conserved protein, unknown function	34	10	6	34	63	6	25.5	8.41873	1	6	0	5	3	1.27475	14.1435	17.8544	17.8575	16.3082	14.9358	20.6803	0	6.73784	4.36613	7.70796	PY17X_0930900	12.0592	-1.53939	0.58655	-2.62448	0.00867804	0.0881729	PY17X_0930900	PY17X_0930900.1	Py17X_09_v3:1,283,638..1,284,110(+)	PY17X_0930900	null	null	null	null	null	null	null	null	null	null	null	null	null
PY17X_1222500	heat shock protein 110, putative	10	7	5	10	131	5	28	18.8237	2	7	0	0	2.25	1.43069	33.7873	37.1258	41.3273	11.4157	12.4465	6.08245	0	7.86082	8.73226	0	PY17X_1222500	15.8778	-2.21886	0.845647	-2.62387	0.00869381	0.0881729	PY17X_1222500	PY17X_1222500.1	Py17X_12_v3:935,068..937,587(+)	PY17X_1222500	HSP110c	null	null	null	null	null	null	GO:0005737	cytoplasm	GO:0016887	ATPase activity	GO:0006457, GO:0009408	protein folding, response to heat
PY17X_0617900	calcium-dependent protein kinase 4, putative	1	4	5	1	210	5	37.6667	31.471	0	1	0	6	1.75	1.24373	36.9303	59.5146	59.9501	6.52328	12.4465	0.608245	0	1.12297	0	9.24955	PY17X_0617900	18.6346	-2.64693	1.00924	-2.6227	0.00872368	0.0882201	PY17X_0617900	PY17X_0617900.1	Py17X_06_v3:782,121..783,912(+)	PY17X_0617900	CDPK4	null	null	GO:0005524, GO:0005509, GO:0004672	ATP binding, calcium ion binding, protein kinase activity	GO:0006468	protein phosphorylation	null	null	null	null	null	null
PY17X_1043000	fam-a protein	2	6	4	2	72	4	15	10.4217	0	3	0	1	1	0.612372	10.6862	20.405	20.1534	9.78492	9.95721	1.21649	0	3.36892	0	1.54159	PY17X_1043000	7.71138	-2.40648	0.918298	-2.62059	0.00877779	0.0885115	PY17X_1043000	PY17X_1043000.1	Py17X_10_v3:1,752,065..1,753,514(-)	PY17X_1043000	null	null	null	null	null	null	null	GO:0030430	host cell cytoplasm	null	null	null	null
PY17X_1117900	conserved Plasmodium protein, unknown function	24	3	3	24	426	3	80.5	63.1958	0	18	0	2	5	3.77492	100.105	120.73	100.767	4.89246	7.4679	14.5979	0	20.2135	0	3.08318	PY17X_1117900	37.1856	-2.58094	0.986143	-2.61721	0.00886515	0.0889514	PY17X_1117900	PY17X_1117900.1	Py17X_11_v3:804,642..806,394(+)	PY17X_1117900	null	null	null	null	null	null	null	null	null	null	null	null	null
PY17X_1214800	conserved Plasmodium protein, unknown function	8	0	0	8	46	0	10.3333	6.67361	0	0	0	0	0	0	8.48611	13.0365	14.0309	0	0	4.86596	0	0	0	0	PY17X_1214800	4.04195	-2.9536	1.12873	-2.61674	0.00887731	0.0889514	PY17X_1214800	PY17X_1214800.1	Py17X_12_v3:619,326..621,854(+)	PY17X_1214800	null	null	null	null	null	null	null	null	null	null	null	null	null
PY17X_0712800	14-3-3 protein, putative	22	10	12	22	468	12	91	68.8586	0	11	6	10	6.75	2.16145	58.3027	132.633	138.778	16.3082	29.8716	13.3814	21.8804	12.3527	0	15.4159	PY17X_0712800	43.8924	-2.10139	0.803462	-2.61542	0.00891176	0.0889514	PY17X_0712800	PY17X_0712800.1	Py17X_07_v3:648,716..650,234(-)	PY17X_0712800	14-3-3I	null	null	GO:0019904	protein domain specific binding	null	null	GO:0005634	nucleus	null	null	null	null
PY17X_1357400	conserved Plasmodium protein, unknown function	36	11	11	36	48	11	25.5	6.14071	21	19	20	15	18.75	1.1388	7.70036	13.6033	11.7349	17.939	27.3823	21.8968	72.9348	21.3365	91.6887	23.1239	PY17X_1357400	30.9341	1.55008	0.59277	2.61499	0.00892311	0.0889514	PY17X_1357400	PY17X_1357400.1	Py17X_13_v3:2,390,848..2,393,073(+)	PY17X_1357400	null	null	null	null	null	null	null	null	null	null	null	null	null
PY17X_0700900	fam-a protein	14	11	2	14	22	2	10.8333	2.89076	0	0	0	2	0.5	0.433013	5.65741	6.23487	4.33682	17.939	4.9786	8.51543	0	0	0	3.08318	PY17X_0700900	5.07453	-2.38361	0.911905	-2.61388	0.00895203	0.0889862	PY17X_0700900	PY17X_0700900.1	Py17X_07_v3:207,356..208,903(+)	PY17X_0700900	null	null	null	null	null	null	null	null	null	null	null	null	null
PY17X_0711400	conserved Plasmodium protein, unknown function	29	13	40	29	4715	40	811	712.779	0	21	0	85	26.5	17.423	604.557	1336.24	1539.32	21.2007	99.5721	17.6391	0	23.5824	0	131.035	PY17X_0711400	377.315	-2.88821	1.10561	-2.61231	0.00899314	0.0890012	PY17X_0711400	PY17X_0711400.1	Py17X_07_v3:599,036..600,197(+)	PY17X_0711400	null	null	null	GO:0005515	protein binding	null	null	null	null	null	null	null	null
PY17X_0604400	high mobility group protein B1, putative	14	0	10	14	181	10	38.1667	26.1475	0	1	0	7	2	1.45774	41.4876	51.2959	79.0831	0	24.893	8.51543	0	1.12297	0	10.7911	PY17X_0604400	21.7189	-2.6608	1.01873	-2.61189	0.00900441	0.0890012	PY17X_0604400	PY17X_0604400.1	Py17X_06_v3:286,315..286,632(-)	PY17X_0604400	HMGB1	null	null	null	null	null	null	null	null	null	null	null	null
PY17X_1321200	co-chaperone p23, putative	73	24	14	73	218	14	69.3333	29.015	2	27	0	8	9.25	5.33122	35.9874	61.7818	67.8584	39.1397	34.8502	44.4019	0	30.3203	8.73226	12.3327	PY17X_1321200	33.5405	-1.63266	0.626485	-2.60607	0.00915877	0.0897781	PY17X_1321200	PY17X_1321200.1	Py17X_13_v3:1,099,337..1,100,705(+)	PY17X_1321200	P23	null	null	null	null	null	null	null	null	null	null	GO:0006457	protein folding
PY17X_1324000	conserved Plasmodium protein, unknown function	1	0	6	1	228	6	40.3333	34.2772	0	0	0	4	1	0.866025	39.9161	64.6159	82.9097	0	14.9358	0.608245	0	0	0	6.16637	PY17X_1324000	20.9152	-2.97196	1.1404	-2.60606	0.00915899	0.0897781	PY17X_1324000	PY17X_1324000.1	Py17X_13_v3:1,197,577..1,204,416(+)	PY17X_1324000	null	null	null	null	null	null	null	null	null	null	null	null	null
PY17X_0826400	S-adenosylmethionine synthetase, putative	31	11	12	31	1095	12	198.667	163.685	0	17	0	24	10.25	5.27227	112.048	310.326	258.678	17.939	29.8716	18.8556	0	19.0906	0	36.9982	PY17X_0826400	80.3808	-2.53265	0.971846	-2.60602	0.00915998	0.0897781	PY17X_0826400	PY17X_0826400.1	Py17X_08_v3:1,041,045..1,042,253(+)	PY17X_0826400	SAMS	null	null	GO:0005524, GO:0004478	ATP binding, methionine adenosyltransferase activity	GO:0006556	S-adenosylmethionine biosynthetic process	null	null	null	null	null	null
PY17X_0317000	fam-b protein	14	5	0	14	44	0	12.8333	6.15728	0	2	0	1	0.75	0.414578	8.01466	12.4697	15.3064	8.1541	0	8.51543	0	2.24595	0	1.54159	PY17X_0317000	5.62479	-2.33943	0.898534	-2.60361	0.00922482	0.090161	PY17X_0317000	PY17X_0317000.1	Py17X_03_v3:627,864..628,943(+)	PY17X_0317000	null	null	null	null	null	null	null	GO:0030430	host cell cytoplasm	null	null	null	null
PY17X_0814600	exportin-7, putative	16	4	2	16	69	2	18.1667	9.59866	0	3	0	2	1.25	0.649519	9.74331	19.5548	13.2656	6.52328	4.9786	9.73192	0	3.36892	0	3.08318	PY17X_0814600	7.02496	-2.06966	0.795271	-2.60247	0.00925561	0.09021	PY17X_0814600	PY17X_0814600.1	Py17X_08_v3:631,440..636,022(-)	PY17X_0814600	null	null	null	GO:0005488	binding	null	null	GO:0005634	nucleus	null	null	GO:0006611	protein export from nucleus
PY17X_1212600	inner membrane complex sub-compartment protein 1, putative	1	0	3	1	169	3	29.5	25.473	0	0	0	2	0.5	0.433013	19.9581	47.8951	28.572	0	7.4679	0.608245	0	0	0	3.08318	PY17X_1212600	10.7584	-2.93372	1.12841	-2.59987	0.00932577	0.0905756	PY17X_1212600	PY17X_1212600.1	Py17X_12_v3:544,885..545,905(-)	PY17X_1212600	ISP1	null	null	null	null	null	null	null	null	null	null	null	null
PY17X_1417300	DNA replication licensing factor MCM4, putative	12	6	4	12	128	4	27.6667	18.3692	0	5	0	5	2.5	1.25	20.7438	36.2756	39.7967	9.78492	9.95721	7.29894	0	5.61487	0	7.70796	PY17X_1417300	13.718	-2.09683	0.80673	-2.59917	0.0093449	0.0905756	PY17X_1417300	PY17X_1417300.1	Py17X_14_v3:740,321..743,155(+)	PY17X_1417300	MCM4	GO:0042555	MCM complex	GO:0005524, GO:0003677, GO:0003678	ATP binding, DNA binding, DNA helicase activity	GO:0006260, GO:0006270	DNA replication, DNA replication initiation	GO:0005634	nucleus	null	null	null	null
PY17X_0406800	activator of Hsp90 ATPase, putative	14	0	4	14	71	4	17.8333	9.93987	0	2	0	1	0.75	0.414578	7.70036	20.1216	15.3064	0	9.95721	8.51543	0	2.24595	0	1.54159	PY17X_0406800	6.53886	-2.46317	0.948947	-2.59569	0.00944007	0.0908267	PY17X_0406800	PY17X_0406800.1	Py17X_04_v3:380,777..382,302(+)	PY17X_0406800	AHA1	null	null	GO:0001671, GO:0051087	ATPase activator activity, chaperone binding	null	null	null	null	null	null	null	null
PY17X_1030600	atypical protein kinase, ABC-1 family, putative	29	15	7	29	946	7	172.167	141.33	0	15	0	23	9.5	4.95606	110.319	268.099	247.709	24.4623	17.4251	17.6391	0	16.8446	0	35.4566	PY17X_1030600	73.7955	-2.51426	0.969159	-2.59427	0.00947914	0.0908267	PY17X_1030600	PY17X_1030600.1	Py17X_10_v3:1,278,645..1,285,447(+)	PY17X_1030600	null	null	null	GO:0016772	transferase activity, transferring phosphorus-containing groups	null	null	null	null	null	null	null	null
PY17X_0904300	conserved Plasmodium protein, unknown function	5	0	29	5	1603	29	278.5	241.866	0	4	0	22	6.5	4.54835	183.394	454.295	403.324	0	72.1897	3.04122	0	4.49189	0	33.915	PY17X_0904300	115.465	-2.95796	1.1402	-2.59425	0.00947968	0.0908267	PY17X_0904300	PY17X_0904300.1	Py17X_09_v3:292,326..293,746(+)	PY17X_0904300	null	null	null	null	null	null	null	null	null	null	null	null	null
PY17X_1116400	conserved Plasmodium protein, unknown function	5	0	7	5	566	7	98.3333	85.3892	0	4	0	9	3.25	1.84983	72.2891	160.406	153.829	0	17.4251	3.04122	0	4.49189	0	13.8743	PY17X_1116400	42.5357	-2.82137	1.08779	-2.59368	0.00949554	0.0908267	PY17X_1116400	PY17X_1116400.1	Py17X_11_v3:748,632..753,207(+)	PY17X_1116400	null	null	null	null	null	null	null	null	null	null	null	null	null
PY17X_0922400	conserved Plasmodium protein, unknown function	19	23	7	19	297	7	62	42.9774	0	12	5	8	6.25	2.19018	47.6165	84.1707	88.5221	37.5089	17.4251	11.5567	18.2337	13.4757	0	12.3327	PY17X_0922400	33.0842	-1.89535	0.730809	-2.5935	0.00950059	0.0908267	PY17X_0922400	PY17X_0922400.1	Py17X_09_v3:954,027..960,328(-)	PY17X_0922400	null	null	null	null	null	null	null	null	null	null	null	null	null
PY17X_0521000	conserved Plasmodium protein, unknown function	18	0	2	18	146	2	31	21.2171	0	3	0	3	1.5	0.75	33.1587	41.3768	33.6741	0	4.9786	10.9484	0	3.36892	0	4.62477	PY17X_0521000	13.213	-2.54064	0.980098	-2.59224	0.00953544	0.0909115	PY17X_0521000	PY17X_0521000.1	Py17X_05_v3:897,482..902,668(-)	PY17X_0521000	null	null	null	null	null	null	null	null	null	null	null	null	null
PY17X_1215200	conserved Plasmodium protein, unknown function	4	0	0	4	109	0	19.5	16.3567	0	1	0	0	0.25	0.216506	13.8292	30.8909	25.7658	0	0	2.43298	0	1.12297	0	0	PY17X_1215200	7.40419	-2.96771	1.14543	-2.59092	0.00957193	0.0909586	PY17X_1215200	PY17X_1215200.1	Py17X_12_v3:639,625..646,047(+)	PY17X_1215200	null	null	null	null	null	null	null	null	null	null	null	null	null
PY17X_0802500	PIR protein	15	55	5	15	167	5	43.6667	23.5545	5	9	0	4	4.5	1.60078	42.902	47.3283	58.6746	89.6951	12.4465	9.12367	0	10.1068	21.8306	6.16637	PY17X_0802500	29.8274	-2.00439	0.77384	-2.59019	0.00959238	0.0909586	PY17X_0802500	PY17X_0802500.1	Py17X_08_v3:129,902..133,679(-)	PY17X_0802500	null	null	null	null	null	null	null	null	null	null	null	null	null
PY17X_0109200	conserved Plasmodium protein, unknown function	13	18	6	13	57	6	18.8333	7.17796	0	4	0	3	1.75	0.892679	7.38606	16.154	11.2247	29.3548	14.9358	7.90718	0	4.49189	0	4.62477	PY17X_0109200	9.60792	-1.98602	0.767993	-2.58598	0.00971015	0.0918265	PY17X_0109200	PY17X_0109200.1	Py17X_01_v3:438,870..455,459(+)	PY17X_0109200	null	null	null	null	null	null	null	null	null	null	null	null	null
PY17X_1106500	small ubiquitin-related modifier, putative	8	3	4	8	49	4	12.6667	6.68193	0	2	0	2	1	0.5	8.95756	13.8867	15.0513	4.89246	9.95721	4.86596	0	2.24595	0	3.08318	PY17X_1106500	6.29404	-2.13696	0.827064	-2.58379	0.00977201	0.0921624	PY17X_1106500	PY17X_1106500.1	Py17X_11_v3:381,584..382,116(-)	PY17X_1106500	SUMO	null	null	GO:0005515	protein binding	null	null	null	null	null	null	null	null
PY17X_1466500	conserved Plasmodium protein, unknown function	8	0	0	8	150	0	27.6667	22.3826	0	2	0	0	0.5	0.433013	16.8151	42.5104	39.2865	0	0	4.86596	0	2.24595	0	0	PY17X_1466500	10.5724	-2.98166	1.15446	-2.58273	0.00980213	0.092198	PY17X_1466500	PY17X_1466500.1	Py17X_14_v3:2,564,156..2,565,909(-)	PY17X_1466500	null	null	null	null	null	null	null	null	null	null	null	null	null
PY17X_0103000	conserved Plasmodium protein, unknown function	13	9	9	13	76	9	21.5	9.97706	0	4	0	2	1.5	0.829156	7.07176	21.5386	6.63278	14.6774	22.4037	7.90718	0	4.49189	0	3.08318	PY17X_0103000	8.78065	-2.06634	0.801423	-2.57834	0.00992772	0.093129	PY17X_0103000	PY17X_0103000.1	Py17X_01_v3:201,039..205,498(-)	PY17X_0103000	null	null	null	null	null	null	null	null	null	null	null	null	null
PY17X_1402200	cytoadherence linked asexual protein, putative	36	26	23	36	391	23	89.1667	55.152	7	7	0	20	8.5	3.61421	66.4745	110.811	148.727	42.4013	57.2539	21.8968	0	7.86082	30.5629	30.8318	PY17X_1402200	51.682	-1.91781	0.74464	-2.57549	0.0100098	0.093372	PY17X_1402200	PY17X_1402200.1	Py17X_14_v3:182,587..187,183(-)	PY17X_1402200	null	null	null	null	null	null	null	null	null	null	null	null	null
PY17X_1440200	conserved Plasmodium protein, unknown function	8	0	16	8	950	16	166.333	143.095	0	2	0	15	4.25	3.13	115.82	269.233	166.84	0	39.8288	4.86596	0	2.24595	0	23.1239	PY17X_1440200	62.1957	-2.84956	1.10677	-2.57467	0.0100336	0.093372	PY17X_1440200	PY17X_1440200.1	Py17X_14_v3:1,553,265..1,554,947(-)	PY17X_1440200	null	null	null	null	null	null	null	null	null	null	null	null	null
PY17X_1332100	YL1 nuclear protein, putative	8	16	2	8	40	2	12.6667	5.3472	0	3	0	2	1.25	0.649519	11.1577	11.3361	11.99	26.0931	4.9786	4.86596	0	3.36892	0	3.08318	PY17X_1332100	7.68736	-2.11848	0.822815	-2.57467	0.0100337	0.093372	PY17X_1332100	PY17X_1332100.1	Py17X_13_v3:1,476,547..1,478,433(-)	PY17X_1332100	null	GO:0005634	nucleus	null	null	GO:0006355	regulation of transcription, DNA-templated	null	null	null	null	null	null
PY17X_1313900	conserved Plasmodium protein, unknown function	50	14	2	50	20	2	23	8.21584	0	4	0	2	1.5	0.829156	12.1006	5.66806	8.67364	22.8315	4.9786	30.4122	0	4.49189	0	3.08318	PY17X_1313900	9.22397	-2.17287	0.844292	-2.5736	0.0100648	0.0934127	PY17X_1313900	PY17X_1313900.1	Py17X_13_v3:824,870..828,505(+)	PY17X_1313900	null	null	null	null	null	null	null	null	null	null	null	null	null
PY17X_0938100	acylphosphatase, putative	4	2	1	4	33	1	7.5	4.68301	0	0	0	1	0.25	0.216506	6.75746	9.3523	7.3981	3.26164	2.4893	2.43298	0	0	0	1.54159	PY17X_0938100	3.32334	-2.47044	0.959984	-2.57342	0.01007	NA	PY17X_0938100	PY17X_0938100.1	Py17X_09_v3:1,531,923..1,532,667(+)	PY17X_0938100	null	null	null	GO:0003998	acylphosphatase activity	null	null	null	null	null	null	null	null
PY17X_1146500	conserved Plasmodium protein, unknown function	6	0	7	6	528	7	92.3333	79.5476	0	2	0	9	2.75	1.84983	83.761	149.637	82.3995	0	17.4251	3.64947	0	2.24595	0	13.8743	PY17X_1146500	35.2992	-2.7752	1.07933	-2.57122	0.0101341	0.0935658	PY17X_1146500	PY17X_1146500.1	Py17X_11_v3:1,871,480..1,872,915(-)	PY17X_1146500	null	null	null	null	null	null	null	null	null	null	null	null	null
PY17X_1344300	PRELI domain-containing protein, putative	1	0	2	1	247	2	42.1667	37.3983	0	2	0	3	1.25	0.649519	33.3158	70.0005	64.7972	0	4.9786	0.608245	0	2.24595	0	4.62477	PY17X_1344300	18.0571	-2.83452	1.10245	-2.57112	0.0101371	0.0935658	PY17X_1344300	PY17X_1344300.1	Py17X_13_v3:1,944,563..1,945,893(+)	PY17X_1344300	PRELID	null	null	null	null	null	null	GO:0005739	mitochondrion	null	null	null	null
PY17X_0804200	conserved Plasmodium protein, unknown function	0	0	5	0	98	5	18	14.6344	0	1	0	1	0.5	0.25	18.2294	27.7735	35.2048	0	12.4465	0	0	1.12297	0	1.54159	PY17X_0804200	9.63187	-2.89395	1.12623	-2.56959	0.0101819	0.0935658	PY17X_0804200	PY17X_0804200.1	Py17X_08_v3:189,451..191,892(+)	PY17X_0804200	null	null	null	null	null	null	null	null	null	null	null	null	null
PY17X_1130300	CPW-WPC family protein	17	0	5	17	1032	5	179.333	155.696	3	12	0	8	5.75	2.30149	84.0753	292.472	269.138	0	12.4465	10.3402	0	13.4757	13.0984	12.3327	PY17X_1130300	70.7378	-2.7014	1.05138	-2.56937	0.0101882	0.0935658	PY17X_1130300	PY17X_1130300.1	Py17X_11_v3:1,268,916..1,270,936(-)	PY17X_1130300	null	null	null	null	null	null	null	null	null	null	null	null	null
PY17X_0929600	conserved Plasmodium protein, unknown function	5	13	18	5	3036	18	515.833	460.123	4	9	0	58	17.75	11.728	352.016	860.411	761.239	21.2007	44.8074	3.04122	0	10.1068	17.4645	89.4123	PY17X_0929600	215.97	-2.71274	1.05635	-2.56803	0.0102277	0.0936652	PY17X_0929600	PY17X_0929600.1	Py17X_09_v3:1,229,137..1,232,262(+)	PY17X_0929600	null	null	null	null	null	null	null	null	null	null	null	null	null
PY17X_1147700	membrane associated histidine-rich protein 1b, putative	47	40	9	47	359	9	85.1667	50.4262	1	41	3	3	12	8.38153	100.576	101.742	146.686	65.2328	22.4037	28.5875	10.9402	46.0419	4.36613	4.62477	PY17X_1147700	53.1201	-1.95065	0.760064	-2.56643	0.010275	0.0936652	PY17X_1147700	PY17X_1147700.1	Py17X_11_v3:1,904,731..1,905,848(+)	PY17X_1147700	MAHRP1b	null	null	null	null	null	null	null	null	null	null	null	null
PY17X_0512000	40S ribosomal protein S2, putative	11	11	2	11	112	2	24.8333	15.999	0	7	0	2	2.25	1.43069	15.8722	31.7411	32.6537	17.939	4.9786	6.69069	0	7.86082	0	3.08318	PY17X_0512000	12.0819	-2.12233	0.827003	-2.56629	0.0102793	0.0936652	PY17X_0512000	PY17X_0512000.1	Py17X_05_v3:620,033..621,214(+)	PY17X_0512000	RPS2	GO:0015935	small ribosomal subunit	GO:0003735	structural constituent of ribosome	GO:0006412	translation	null	null	null	null	null	null
PY17X_1016300	ADP-dependent DNA helicase RecQ, putative	27	0	8	27	542	8	102	80.4373	0	7	0	10	4.25	2.19018	64.5887	153.604	138.268	0	19.9144	16.4226	0	7.86082	0	15.4159	PY17X_1016300	41.6075	-2.65187	1.03679	-2.55778	0.0105344	0.0957398	PY17X_1016300	PY17X_1016300.1	Py17X_10_v3:765,969..769,958(-)	PY17X_1016300	WRN	null	null	GO:0005524, GO:0043140, GO:0003676	ATP binding, ATP-dependent 3'-5' DNA helicase activity, nucleic acid binding	GO:0006310, GO:0006281, GO:0006260	DNA recombination, DNA repair, DNA replication	null	null	null	null	null	null
PY17X_1310400	conserved Plasmodium protein, unknown function	4	2	1	4	24	1	6	3.32499	0	0	0	0	0	0	2.35725	6.80167	4.33682	3.26164	2.4893	2.43298	0	0	0	0	PY17X_1310400	2.16797	-2.56044	1.0015	-2.55661	0.0105696	NA	PY17X_1310400	PY17X_1310400.1	Py17X_13_v3:681,146..687,620(+)	PY17X_1310400	null	null	null	null	null	null	null	null	null	null	null	null	null
PY17X_0705200	conserved Plasmodium protein, unknown function	2	5	26	2	1695	26	292.667	256.065	0	1	4	30	8.75	6.17834	292.299	480.368	260.719	8.1541	64.7218	1.21649	14.587	1.12297	0	46.2477	PY17X_0705200	116.944	-2.71676	1.06294	-2.55589	0.0105916	0.0960104	PY17X_0705200	PY17X_0705200.1	Py17X_07_v3:396,546..397,409(+)	PY17X_0705200	null	null	null	null	null	null	null	null	null	null	null	null	null
PY17X_1011200	conserved Plasmodium protein, unknown function	0	0	20	0	2243	20	380.5	340.064	0	11	0	12	5.75	2.88043	264.955	635.673	551.541	0	49.786	0	0	12.3527	0	18.4991	PY17X_1011200	153.281	-3.07145	1.20226	-2.55474	0.0106266	0.0960792	PY17X_1011200	PY17X_1011200.1	Py17X_10_v3:555,978..557,529(-)	PY17X_1011200	null	null	null	null	null	null	null	null	null	null	null	null	null
PY17X_0421700	reticulocyte binding protein, putative	6	0	0	6	46	0	9.66667	6.72337	0	0	0	0	0	0	17.1294	13.0365	7.14299	0	0	3.64947	0	0	0	0	PY17X_0421700	4.09584	-2.9159	1.1422	-2.55288	0.0106835	0.0963442	PY17X_0421700	PY17X_0421700.1	Py17X_04_v3:947,331..955,650(-)	PY17X_0421700	Py235	null	null	null	null	null	null	null	null	null	null	null	null
PY17X_0944000	40S ribosomal protein S4, putative	15	26	6	15	121	6	31.5	16.571	0	5	0	10	3.75	2.07289	26.0869	34.2918	35.9701	42.4013	14.9358	9.12367	0	5.61487	0	15.4159	PY17X_0944000	18.384	-1.92626	0.755323	-2.55024	0.0107647	0.0966568	PY17X_0944000	PY17X_0944000.1	Py17X_09_v3:1,727,129..1,728,166(+)	PY17X_0944000	null	GO:0005840	ribosome	GO:0003735	structural constituent of ribosome	GO:0006412	translation	null	null	null	null	null	null
PY17X_1010100	translocon component PTEX150, putative	38	0	6	38	431	6	86.5	63.2077	0	13	0	6	4.75	2.67804	94.2901	122.147	133.421	0	14.9358	23.1133	0	14.5987	0	9.24955	PY17X_1010100	41.1755	-2.62144	1.02803	-2.54996	0.0107734	0.0966568	PY17X_1010100	PY17X_1010100.1	Py17X_10_v3:499,942..502,554(-)	PY17X_1010100	PTEX150	null	null	null	null	null	null	GO:0097619	PTEX complex	null	null	null	null
PY17X_1309000	serine/threonine protein kinase, putative	6	0	3	6	922	3	156.667	139.733	0	5	0	12	4.25	2.45904	123.677	261.298	195.667	0	7.4679	3.64947	0	5.61487	0	18.4991	PY17X_1309000	61.5873	-2.85064	1.11926	-2.5469	0.0108685	0.0972601	PY17X_1309000	PY17X_1309000.1	Py17X_13_v3:625,291..632,429(+)	PY17X_1309000	null	null	null	GO:0005524, GO:0004672	ATP binding, protein kinase activity	GO:0006468	protein phosphorylation	null	null	null	null	null	null
PY17X_1215500	translation initiation factor eIF-2B subunit delta, putative	2	6	2	2	14	2	4.66667	1.80534	0	0	0	0	0	0	2.35725	3.96764	3.8266	9.78492	4.9786	1.21649	0	0	0	0	PY17X_1215500	2.61315	-2.59132	1.01876	-2.54359	0.0109718	NA	PY17X_1215500	PY17X_1215500.1	Py17X_12_v3:651,390..654,509(-)	PY17X_1215500	null	null	null	null	null	GO:0044237	cellular metabolic process	GO:0005851	eukaryotic translation initiation factor 2B complex	GO:0003743	translation initiation factor activity	GO:0006446	regulation of translational initiation
PY17X_0417400	40S ribosomal protein S15A, putative	6	1	2	6	79	2	16	11.5302	0	2	0	1	0.75	0.414578	11.3148	22.3888	13.2656	1.63082	4.9786	3.64947	0	2.24595	0	1.54159	PY17X_0417400	6.10156	-2.40249	0.944548	-2.54354	0.0109737	0.0974364	PY17X_0417400	PY17X_0417400.1	Py17X_04_v3:736,052..736,547(+)	PY17X_0417400	null	GO:0005840	ribosome	GO:0003735	structural constituent of ribosome	GO:0006412	translation	null	null	null	null	null	null
PY17X_0524900	AP-4 complex subunit sigma, putative	3	0	1	3	15	1	3.83333	2.08722	3	6	3	7	4.75	0.892679	2.67155	4.25104	4.08171	0	2.4893	1.82473	10.9402	6.73784	13.0984	10.7911	PY17X_0524900	5.68859	1.66631	0.655195	2.54323	0.0109832	0.0974364	PY17X_0524900	PY17X_0524900.1	Py17X_05_v3:1,060,247..1,060,814(-)	PY17X_0524900	null	null	null	GO:0008565	protein transporter activity	GO:0015031	protein transport	null	null	null	null	null	null
PY17X_1249360	28S ribosomal RNA	9	39	4	9	359	4	70.6667	52.8713	2	10	2	2	4	1.73205	11.9434	101.742	46.1744	63.602	9.95721	5.4742	7.29348	11.2297	8.73226	3.08318	PY17X_1249360	26.9231	-2.10739	0.828792	-2.54273	0.0109991	0.0974364	PY17X_1249360	PY17X_1249360.1	Py17X_12_v3:1,958,028..1,961,747(+)	PY17X_1249360	null	null	null	null	null	null	null	null	null	null	null	null	null
PY17X_0623100	conserved Plasmodium protein, unknown function	27	0	6	27	589	6	109.167	87.7096	2	7	0	9	4.5	1.82003	60.1885	166.924	153.574	0	14.9358	16.4226	0	7.86082	8.73226	13.8743	PY17X_0623100	44.2513	-2.53118	0.995463	-2.54271	0.0109995	0.0974364	PY17X_0623100	PY17X_0623100.1	Py17X_06_v3:974,734..977,097(-)	PY17X_0623100	null	null	null	null	null	null	null	null	null	null	null	null	null
PY17X_1222400	Cg8 protein, putative	2	12	2	2	183	2	33.8333	27.2748	0	1	0	6	1.75	1.24373	18.2294	51.8627	51.7867	19.5698	4.9786	1.21649	0	1.12297	0	9.24955	PY17X_1222400	15.8016	-2.48647	0.979464	-2.5386	0.0111296	0.0981023	PY17X_1222400	PY17X_1222400.1	Py17X_12_v3:930,892..931,518(-)	PY17X_1222400	null	null	null	null	null	null	null	null	null	null	null	null	null
PY17X_1459400	translation initiation factor SUI1, putative	6	3	4	6	154	4	29.5	22.7349	0	5	0	4	2.25	1.1388	22.7868	43.6441	50.7663	4.89246	9.95721	3.64947	0	5.61487	0	6.16637	PY17X_1459400	14.7477	-2.29554	0.904573	-2.5377	0.0111583	0.0981023	PY17X_1459400	PY17X_1459400.1	Py17X_14_v3:2,327,263..2,328,236(+)	PY17X_1459400	null	null	null	GO:0003743	translation initiation factor activity	GO:0006413	translational initiation	null	null	null	null	null	null
PY17X_0807600	rhoptry-associated membrane antigen, putative	9	0	5	9	151	5	29.8333	22.1565	1	6	0	2	2.25	1.1388	53.2739	42.7938	64.2869	0	12.4465	5.4742	0	6.73784	4.36613	3.08318	PY17X_0807600	19.2463	-2.45576	0.967852	-2.53733	0.0111702	0.0981023	PY17X_0807600	PY17X_0807600.1	Py17X_08_v3:360,651..363,560(+)	PY17X_0807600	RAMA	null	null	null	null	null	null	null	null	null	null	null	null
PY17X_1439500	conserved Plasmodium protein, unknown function	11	16	0	11	80	0	19.6667	11.276	0	6	0	1	1.75	1.24373	24.044	22.6722	30.1026	26.0931	0	6.69069	0	6.73784	0	1.54159	PY17X_1439500	11.7882	-2.35813	0.930289	-2.53484	0.0112499	0.0981023	PY17X_1439500	PY17X_1439500.1	Py17X_14_v3:1,516,417..1,518,540(-)	PY17X_1439500	null	null	null	null	null	null	null	null	null	null	null	null	null
PY17X_0507200	PHAX domain-containing protein, putative	4	0	6	4	132	6	25.3333	19.4917	0	3	0	3	1.5	0.75	33.3158	37.4092	41.3273	0	14.9358	2.43298	0	3.36892	0	4.62477	PY17X_0507200	13.7415	-2.54929	1.00582	-2.53454	0.0112596	0.0981023	PY17X_0507200	PY17X_0507200.1	Py17X_05_v3:422,480..427,531(-)	PY17X_0507200	null	null	null	GO:0005515	protein binding	null	null	null	null	GO:0003729	mRNA binding	null	null
PY17X_1334300	conserved Plasmodium protein, unknown function	45	30	9	45	91	9	38.1667	11.3686	4	11	0	6	5.25	1.98037	24.2011	25.7897	22.7045	48.9246	22.4037	27.371	0	12.3527	17.4645	9.24955	PY17X_1334300	21.0461	-1.43468	0.566063	-2.53449	0.0112612	0.0981023	PY17X_1334300	PY17X_1334300.1	Py17X_13_v3:1,575,090..1,581,347(-)	PY17X_1334300	null	null	null	null	null	null	null	null	null	null	null	null	null
PY17X_1431400	conserved Plasmodium protein, unknown function	28	0	10	28	1116	10	198.667	167.532	1	7	2	22	8	4.19821	117.077	316.278	255.617	0	24.893	17.0309	7.29348	7.86082	4.36613	33.915	PY17X_1431400	78.4331	-2.53732	1.00124	-2.53418	0.011271	0.0981023	PY17X_1431400	PY17X_1431400.1	Py17X_14_v3:1,253,344..1,255,134(-)	PY17X_1431400	null	null	null	null	null	null	null	null	null	null	null	null	null
PY17X_0516600	protein phosphatase inhibitor 3, putative	4	0	2	4	15	2	4.5	1.99652	0	0	0	0	0	0	4.55735	4.25104	7.3981	0	4.9786	2.43298	0	0	0	0	PY17X_0516600	2.36181	-2.61089	1.0313	-2.53164	0.0113531	NA	PY17X_0516600	PY17X_0516600.1	Py17X_05_v3:762,473..763,354(+)	PY17X_0516600	I3	null	null	null	null	null	null	null	null	null	null	null	null
PY17X_1346600	conserved Apicomplexan protein, unknown function	1	3	1	1	19	1	4.33333	2.6943	0	0	0	0	0	0	4.7145	5.38466	5.10214	4.89246	2.4893	0.608245	0	0	0	0	PY17X_1346600	2.31913	-2.58984	1.02299	-2.53163	0.0113535	NA	PY17X_1346600	PY17X_1346600.1	Py17X_13_v3:2,043,991..2,045,511(+)	PY17X_1346600	null	null	null	null	null	null	null	null	null	null	null	null	null
PY17X_0104900	conserved Plasmodium protein, unknown function	55	24	29	55	613	29	134.167	87.5711	4	24	8	36	18	6.40312	137.664	173.726	198.473	39.1397	72.1897	33.4535	29.1739	26.9514	17.4645	55.4973	PY17X_0104900	78.3733	-1.62256	0.641726	-2.52844	0.0114572	0.0994755	PY17X_0104900	PY17X_0104900.1	Py17X_01_v3:279,834..286,465(+)	PY17X_0104900	null	null	null	GO:0005515	protein binding	null	null	null	null	null	null	null	null
PY17X_0941600	AP2 domain transcription factor, putative	23	6	5	23	563	5	104.167	83.8333	7	6	0	4	4.25	1.34048	90.2042	159.556	108.676	9.78492	12.4465	13.9896	0	6.73784	30.5629	6.16637	PY17X_0941600	43.8124	-2.27437	0.89984	-2.52752	0.0114871	0.0994886	PY17X_0941600	PY17X_0941600.1	Py17X_09_v3:1,634,948..1,639,997(+)	PY17X_0941600	ApiAP2	null	null	GO:0003700	sequence-specific DNA binding transcription factor activity	GO:0006355	regulation of transcription, DNA-templated	null	null	GO:0043565	sequence-specific DNA binding	null	null
PY17X_1359200	conserved Plasmodium protein, unknown function	17	8	59	17	8884	59	1507.33	1346.81	0	19	0	121	35	25.1272	952.016	2517.75	2086.01	13.0466	146.869	10.3402	0	21.3365	0	186.533	PY17X_1359200	593.39	-2.89937	1.14804	-2.52549	0.0115537	0.0996072	PY17X_1359200	PY17X_1359200.1	Py17X_13_v3:2,444,302..2,446,127(-)	PY17X_1359200	null	null	null	null	null	null	null	null	null	null	null	null	null
PY17X_1010600	GTPase Era, putative	2	0	0	2	71	0	12.5	10.6868	0	0	0	0	0	0	13.5149	20.1216	18.1126	0	0	1.21649	0	0	0	0	PY17X_1010600	5.29656	-2.97389	1.17888	-2.52265	0.0116475	0.0996072	PY17X_1010600	PY17X_1010600.1	Py17X_10_v3:524,056..525,579(-)	PY17X_1010600	ERA	null	null	GO:0005524, GO:0005525, GO:0003723	ATP binding, GTP binding, RNA binding	GO:0006576	cellular biogenic amine metabolic process	null	null	null	null	null	null
PY17X_1434500	male development gene 1, putative	0	0	6	0	508	6	86.6667	76.9324	0	1	0	6	1.75	1.24373	83.4467	143.969	120.921	0	14.9358	0	0	1.12297	0	9.24955	PY17X_1434500	37.3644	-2.94865	1.16919	-2.52196	0.0116705	0.0996072	PY17X_1434500	PY17X_1434500.1	Py17X_14_v3:1,331,065..1,331,751(-)	PY17X_1434500	MDV1	null	null	null	null	null	null	null	null	null	null	null	null
PY17X_1132800	metacaspase 1, putative	8	2	4	8	197	4	37.1667	29.1951	0	3	0	6	2.25	1.24373	25.4583	55.8304	50.2561	3.26164	9.95721	4.86596	0	3.36892	0	9.24955	PY17X_1132800	16.2248	-2.33801	0.927255	-2.52143	0.0116879	0.0996072	PY17X_1132800	PY17X_1132800.1	Py17X_11_v3:1,356,850..1,358,652(-)	PY17X_1132800	MC1	null	null	GO:0004197, GO:0005515	cysteine-type endopeptidase activity, protein binding	GO:0006508	proteolysis	null	null	null	null	null	null
PY17X_1033700	rhomboid protease ROM8, putative	6	0	7	6	173	7	33.1667	25.5489	0	2	0	4	1.5	0.829156	23.2582	49.0287	35.2048	0	17.4251	3.64947	0	2.24595	0	6.16637	PY17X_1033700	13.6979	-2.51165	0.996282	-2.52102	0.0117015	0.0996072	PY17X_1033700	PY17X_1033700.1	Py17X_10_v3:1,394,966..1,397,460(+)	PY17X_1033700	null	GO:0016021	integral component of membrane	GO:0004252	serine-type endopeptidase activity	null	null	null	null	null	null	null	null
PY17X_0104500	AP2 domain transcription factor, putative	15	7	3	15	102	3	24.1667	14.3535	0	6	0	5	2.75	1.38632	28.287	28.9071	32.3986	11.4157	7.4679	9.12367	0	6.73784	0	7.70796	PY17X_0104500	13.2046	-1.94522	0.771988	-2.51976	0.0117436	0.0996072	PY17X_0104500	PY17X_0104500.1	Py17X_01_v3:261,713..267,139(-)	PY17X_0104500	SIP2	null	null	GO:0003700	sequence-specific DNA binding transcription factor activity	GO:0006355	regulation of transcription, DNA-templated	null	null	null	null	null	null
PY17X_0626400	fam-a protein	5	0	0	5	56	0	11	8.2664	0	0	0	0	0	0	8.01466	15.8706	11.99	0	0	3.04122	0	0	0	0	PY17X_0626400	3.89165	-2.87428	1.14079	-2.51954	0.0117507	0.0996072	PY17X_0626400	PY17X_0626400.1	Py17X_06_v3:1,115,480..1,117,120(+)	PY17X_0626400	null	null	null	null	null	null	null	null	null	null	null	null	null
PY17X_1343100	V-type proton ATPase subunit G, putative	25	8	2	25	67	2	21.5	9.18559	0	4	0	4	2	1	11.3148	18.988	16.0717	13.0466	4.9786	15.2061	0	4.49189	0	6.16637	PY17X_1343100	9.02641	-1.79225	0.711371	-2.51943	0.0117547	0.0996072	PY17X_1343100	PY17X_1343100.1	Py17X_13_v3:1,896,813..1,897,480(-)	PY17X_1343100	null	null	null	null	null	null	null	null	null	null	null	null	null
PY17X_1307600	triosephosphate isomerase, putative	5	7	0	5	118	0	22.5	17.4686	0	3	0	2	1.25	0.649519	18.0723	33.4415	27.8067	11.4157	0	3.04122	0	3.36892	0	3.08318	PY17X_1307600	10.023	-2.43929	0.968322	-2.51909	0.0117658	0.0996072	PY17X_1307600	PY17X_1307600.1	Py17X_13_v3:569,125..570,258(+)	PY17X_1307600	TIM	null	null	GO:0004807	triose-phosphate isomerase activity	GO:0008152	metabolic process	null	null	null	null	null	null
PY17X_0303100	hexose transporter	30	5	8	30	195	8	46	27.5288	0	10	0	7	4.25	2.19018	26.8727	55.2636	44.8988	8.1541	19.9144	18.2473	0	11.2297	0	10.7911	PY17X_0303100	19.5372	-1.94548	0.77258	-2.51816	0.0117968	0.0996072	PY17X_0303100	PY17X_0303100.1	Py17X_03_v3:130,683..132,200(-)	PY17X_0303100	HT	GO:0016021	integral component of membrane	GO:0022891	substrate-specific transmembrane transporter activity	GO:0055085	transmembrane transport	null	null	null	null	null	null
PY17X_1209500	zinc finger protein, putative	15	0	3	15	91	3	21.1667	12.9752	0	4	0	1	1.25	0.81968	19.0152	25.7897	27.0413	0	7.4679	9.12367	0	4.49189	0	1.54159	PY17X_1209500	9.44712	-2.42073	0.961748	-2.51701	0.0118354	0.0996072	PY17X_1209500	PY17X_1209500.1	Py17X_12_v3:440,582..451,503(+)	PY17X_1209500	UIS11	null	null	GO:0005515, GO:0008270	protein binding, zinc ion binding	null	null	null	null	null	null	null	null
PY17X_0420400	LCCL domain-containing protein	31	3	5	31	709	5	130.667	105.701	0	27	0	3	7.5	5.66238	101.362	200.933	164.034	4.89246	12.4465	18.8556	0	30.3203	0	4.62477	PY17X_0420400	53.7468	-2.53541	1.00739	-2.51681	0.0118424	0.0996072	PY17X_0420400	PY17X_0420400.1	Py17X_04_v3:877,004..881,784(-)	PY17X_0420400	CCp4	null	null	null	null	null	null	null	null	null	null	null	null
PY17X_1452200	conserved Plasmodium protein, unknown function	3	4	0	3	131	0	23.5	19.6366	0	3	0	1	1	0.612372	19.3295	37.1258	25.2556	6.52328	0	1.82473	0	3.36892	0	1.54159	PY17X_1452200	9.49694	-2.58071	1.02686	-2.5132	0.0119642	0.10039	PY17X_1452200	PY17X_1452200.1	Py17X_14_v3:2,061,534..2,061,847(-)	PY17X_1452200	null	null	null	null	null	null	null	null	null	null	null	null	null
PY17X_1413000	conserved Plasmodium protein, unknown function	12	2	3	12	174	3	34.3333	25.5568	0	5	0	5	2.5	1.25	33.0015	49.3121	45.1539	3.26164	7.4679	7.29894	0	5.61487	0	7.70796	PY17X_1413000	15.8819	-2.25713	0.898962	-2.51082	0.0120452	0.100527	PY17X_1413000	PY17X_1413000.1	Py17X_14_v3:576,438..582,874(-)	PY17X_1413000	null	null	null	null	null	null	null	null	null	null	null	null	null
PY17X_0110100	mitochondrial ribosomal protein L19 precursor, putative	2	0	3	2	53	3	10.5	7.77014	0	1	0	0	0.25	0.216506	8.95756	15.0204	8.92874	0	7.4679	1.21649	0	1.12297	0	0	PY17X_0110100	4.2714	-2.63507	1.04962	-2.51051	0.0120557	0.100527	PY17X_0110100	PY17X_0110100.1	Py17X_01_v3:491,813..492,997(+)	PY17X_0110100	null	GO:0005840	ribosome	GO:0003735	structural constituent of ribosome	GO:0006412	translation	null	null	null	null	null	null
PY17X_0611000	SNARE protein, putative	4	0	1	4	176	1	31	26.4806	0	1	0	3	1	0.612372	25.3012	49.8789	42.0926	0	2.4893	2.43298	0	1.12297	0	4.62477	PY17X_0611000	12.7943	-2.70595	1.07799	-2.51019	0.0120667	0.100527	PY17X_0611000	PY17X_0611000.1	Py17X_06_v3:541,533..542,534(-)	PY17X_0611000	null	GO:0016020	membrane	GO:0005515	protein binding	GO:0016192	vesicle-mediated transport	null	null	null	null	null	null
PY17X_1447500	subpellicular microtubule protein 2, putative	41	6	18	41	1405	18	254.833	210.055	0	14	0	34	12	6.96419	140.178	398.181	323.476	9.78492	44.8074	24.938	0	15.7216	0	52.4141	PY17X_1447500	100.95	-2.52661	1.00873	-2.50475	0.0122538	0.101716	PY17X_1447500	PY17X_1447500.1	Py17X_14_v3:1,866,002..1,866,935(-)	PY17X_1447500	SPM2	null	null	null	null	null	null	null	null	null	null	null	null
PY17X_0814700	conserved Plasmodium protein, unknown function	7	20	5	7	106	5	25	14.9388	2	7	0	4	3.25	1.29301	27.187	30.0407	39.2865	32.6164	12.4465	4.25771	0	7.86082	8.73226	6.16637	PY17X_0814700	16.8594	-1.85886	0.742292	-2.50421	0.0122724	0.101716	PY17X_0814700	PY17X_0814700.1	Py17X_08_v3:638,962..646,452(+)	PY17X_0814700	null	null	null	null	null	null	null	null	null	null	null	null	null
PY17X_0910200	conserved Plasmodium protein, unknown function	12	10	4	12	296	4	56.3333	43.7783	0	7	0	12	4.75	2.53414	56.5741	83.8873	104.849	16.3082	9.95721	7.29894	0	7.86082	0	18.4991	PY17X_0910200	30.5235	-2.28103	0.911132	-2.50351	0.0122967	0.101716	PY17X_0910200	PY17X_0910200.1	Py17X_09_v3:497,194..498,637(+)	PY17X_0910200	null	null	null	null	null	null	null	null	null	null	null	null	null
PY17X_0315800	conserved Plasmodium protein, unknown function	38	7	12	38	59	12	27.6667	7.66183	1	9	0	5	3.75	1.78098	17.758	16.7208	23.4698	11.4157	29.8716	23.1133	0	10.1068	4.36613	7.70796	PY17X_0315800	14.453	-1.527	0.610439	-2.50148	0.0123674	0.101972	PY17X_0315800	PY17X_0315800.1	Py17X_03_v3:592,962..598,520(+)	PY17X_0315800	null	null	null	null	null	GO:0008152	metabolic process	null	null	null	null	null	null
PY17X_0914000	conserved Plasmodium protein, unknown function	0	5	15	0	799	15	139	120.525	0	2	0	15	4.25	3.13	96.0187	226.439	213.014	8.1541	37.3395	0	0	2.24595	0	23.1239	PY17X_0914000	60.6335	-2.79315	1.11683	-2.50096	0.0123858	0.101972	PY17X_0914000	PY17X_0914000.1	Py17X_09_v3:662,107..663,924(-)	PY17X_0914000	null	null	null	null	null	null	null	null	null	null	null	null	null
PY17X_1336400	zinc finger protein, putative	3	0	2	3	39	2	8.16667	5.64415	0	1	0	0	0.25	0.216506	9.58616	11.0527	10.2043	0	4.9786	1.82473	0	1.12297	0	0	PY17X_1336400	3.87695	-2.57935	1.03188	-2.49967	0.0124311	0.102104	PY17X_1336400	PY17X_1336400.1	Py17X_13_v3:1,669,425..1,671,716(+)	PY17X_1336400	null	null	null	GO:0046872	metal ion binding	null	null	null	null	null	null	null	null
PY17X_0626000	tryptophan-rich protein	99	35	24	99	1312	24	265.5	191.513	10	67	0	29	26.5	12.7989	342.273	371.825	407.916	57.0787	59.7432	60.2163	0	75.2392	43.6613	44.7062	PY17X_0626000	146.266	-2.09262	0.838682	-2.49513	0.012591	0.10276	PY17X_0626000	PY17X_0626000.1	Py17X_06_v3:1,100,263..1,102,087(-)	PY17X_0626000	null	null	null	null	null	null	null	null	null	null	null	null	null
PY17X_0705900	conserved Plasmodium protein, unknown function	1	1	13	1	1392	13	236.833	210.915	0	2	0	22	6	4.63681	186.537	394.497	272.964	1.63082	32.3609	0.608245	0	2.24595	0	33.915	PY17X_0705900	92.476	-2.82482	1.1325	-2.49433	0.0126194	0.10276	PY17X_0705900	PY17X_0705900.1	Py17X_07_v3:408,163..413,089(-)	PY17X_0705900	null	null	null	null	null	null	null	null	null	null	null	null	null
PY17X_1116200	conserved Plasmodium protein, unknown function	3	4	38	3	4024	38	685	609.648	2	8	0	74	21	15.3704	509.952	1140.41	944.151	6.52328	94.5935	1.82473	0	8.98379	8.73226	114.078	PY17X_1116200	282.925	-2.75531	1.10472	-2.49413	0.0126266	0.10276	PY17X_1116200	PY17X_1116200.1	Py17X_11_v3:739,019..742,049(+)	PY17X_1116200	null	null	null	null	null	null	null	null	null	null	null	null	null
PY17X_1109600	conserved Plasmodium protein, unknown function	21	37	32	21	1877	32	336.667	281.235	5	12	9	69	23.75	13.1214	248.297	531.947	518.377	60.3404	79.6577	12.7731	32.8206	13.4757	21.8306	106.37	PY17X_1109600	162.589	-2.13903	0.857642	-2.49408	0.0126284	0.10276	PY17X_1109600	PY17X_1109600.1	Py17X_11_v3:486,515..494,674(+)	PY17X_1109600	null	null	null	null	null	null	null	null	null	null	null	null	null
PY17X_1451200	bromodomain protein, putative	25	5	7	25	90	7	26.5	12.0871	0	7	0	6	3.25	1.63459	22.4725	25.5063	28.3169	8.1541	17.4251	15.2061	0	7.86082	0	9.24955	PY17X_1451200	13.4191	-1.73172	0.695008	-2.49165	0.012715	0.103069	PY17X_1451200	PY17X_1451200.1	Py17X_14_v3:2,018,009..2,027,557(+)	PY17X_1451200	null	null	null	GO:0005515	protein binding	null	null	null	null	null	null	null	null
PY17X_1132900	conserved Plasmodium protein, unknown function	1	2	5	1	160	5	29	23.927	0	2	0	4	1.5	0.829156	24.3583	45.3445	35.2048	3.26164	12.4465	0.608245	0	2.24595	0	6.16637	PY17X_1132900	12.9636	-2.45832	0.986993	-2.49071	0.0127487	0.103069	PY17X_1132900	PY17X_1132900.1	Py17X_11_v3:1,360,096..1,361,805(+)	PY17X_1132900	null	null	null	null	null	null	null	null	null	null	null	null	null
PY17X_1138200	guanylyl cyclase beta, putative	4	0	2	4	96	2	18	14.2517	0	2	0	1	0.75	0.414578	13.8292	27.2067	23.9801	0	4.9786	2.43298	0	2.24595	0	1.54159	PY17X_1138200	7.62151	-2.56856	1.03133	-2.49054	0.0127548	0.103069	PY17X_1138200	PY17X_1138200.1	Py17X_11_v3:1,559,020..1,570,198(+)	PY17X_1138200	GCbeta	null	null	GO:0046872, GO:0000166, GO:0016849	metal ion binding, nucleotide binding, phosphorus-oxygen lyase activity	GO:0009190, GO:0035556	cyclic nucleotide biosynthetic process, intracellular signal transduction	null	null	null	null	null	null
PY17X_0523100	AP2 domain transcription factor, putative	13	0	5	13	79	5	19.1667	11.0866	0	3	0	2	1.25	0.649519	18.3866	22.3888	18.1126	0	12.4465	7.90718	0	3.36892	0	3.08318	PY17X_0523100	8.56938	-2.27317	0.914277	-2.48631	0.0129077	0.103934	PY17X_0523100	PY17X_0523100.1	Py17X_05_v3:989,999..998,239(+)	PY17X_0523100	ApiAP2	null	null	GO:0003700	sequence-specific DNA binding transcription factor activity	GO:0006355	regulation of transcription, DNA-templated	null	null	GO:0043565	sequence-specific DNA binding	null	null
PY17X_1441900	histone chaperone ASF1, putative	4	2	5	4	80	5	16.6667	11.5702	0	2	0	3	1.25	0.649519	13.5149	22.6722	24.4903	3.26164	12.4465	2.43298	0	2.24595	0	4.62477	PY17X_1441900	8.56893	-2.23261	0.898198	-2.48565	0.0129313	0.103934	PY17X_1441900	PY17X_1441900.1	Py17X_14_v3:1,625,681..1,626,753(+)	PY17X_1441900	ASF1	GO:0005634	nucleus	GO:0042393	histone binding	GO:0006333, GO:0016573, GO:0006334, GO:0006337	chromatin assembly or disassembly, histone acetylation, nucleosome assembly, nucleosome disassembly	null	null	null	null	null	null
PY17X_1402300	Plasmodium exported protein, unknown function	24	2	2	24	237	2	48.5	34.6488	0	14	0	2	4	2.91548	60.5028	67.1665	94.1345	3.26164	4.9786	14.5979	0	15.7216	0	3.08318	PY17X_1402300	26.3447	-2.41653	0.972399	-2.48512	0.0129509	0.103934	PY17X_1402300	PY17X_1402300.1	Py17X_14_v3:189,710..190,395(-)	PY17X_1402300	null	null	null	null	null	null	null	null	null	null	null	null	null
PY17X_1135500	U3 small nucleolar RNA-associated protein 21, putative	6	3	0	6	30	0	7.5	4.22788	0	0	0	1	0.25	0.216506	5.18595	8.50209	7.3981	4.89246	0	3.64947	0	0	0	1.54159	PY17X_1135500	3.11697	-2.39637	0.964631	-2.48424	0.012983	NA	PY17X_1135500	PY17X_1135500.1	Py17X_11_v3:1,454,367..1,458,534(-)	PY17X_1135500	UTP21	GO:0032040	small-subunit processome	null	null	GO:0006364	rRNA processing	null	null	null	null	null	null
PY17X_1425700	GDP-mannose 4,6-dehydratase, putative	19	0	5	19	275	5	53.8333	40.4862	0	6	0	4	2.5	1.29904	34.4159	77.9358	38.7763	0	12.4465	11.5567	0	6.73784	0	6.16637	PY17X_1425700	18.8035	-2.43101	0.97911	-2.48287	0.0130328	0.104352	PY17X_1425700	PY17X_1425700.1	Py17X_14_v3:1,031,844..1,032,923(-)	PY17X_1425700	GMD	null	null	GO:0008446, GO:0050662	GDP-mannose 4,6-dehydratase activity, coenzyme binding	GO:0019673	GDP-mannose metabolic process	null	null	null	null	null	null
PY17X_1442100	conserved Plasmodium protein, unknown function	5	5	1	5	67	1	14	9.70395	0	0	0	3	0.75	0.649519	12.2577	18.988	15.3064	8.1541	2.4893	3.04122	0	0	0	4.62477	PY17X_1442100	6.48615	-2.35207	0.948117	-2.48077	0.0131097	0.104728	PY17X_1442100	PY17X_1442100.1	Py17X_14_v3:1,630,497..1,633,946(-)	PY17X_1442100	null	null	null	null	null	null	null	null	null	null	null	null	null
PY17X_0918700	conserved Plasmodium protein, unknown function	2	0	1	2	29	1	5.83333	4.23882	0	0	0	0	0	0	5.81456	8.21869	10.7145	0	2.4893	1.21649	0	0	0	0	PY17X_0918700	2.84535	-2.70739	1.09176	-2.47985	0.0131438	NA	PY17X_0918700	PY17X_0918700.1	Py17X_09_v3:841,536..843,413(+)	PY17X_0918700	null	null	null	null	null	null	null	null	null	null	null	null	null
PY17X_1118600	ribosomal protein L27a, putative	32	46	4	32	312	4	71.6667	44.3231	4	20	0	7	7.75	3.74792	48.5594	88.4217	81.8893	75.0177	9.95721	19.4638	0	22.4595	17.4645	10.7911	PY17X_1118600	37.4024	-1.8561	0.749049	-2.47795	0.013214	0.105232	PY17X_1118600	PY17X_1118600.1	Py17X_11_v3:828,215..828,846(+)	PY17X_1118600	null	GO:0005840	ribosome	GO:0003735	structural constituent of ribosome	GO:0006412	translation	null	null	null	null	null	null
PY17X_1018800	conserved Plasmodium protein, unknown function	3	0	8	3	509	8	88.5	76.7813	0	0	0	8	2	1.73205	79.2037	144.252	93.3691	0	19.9144	1.82473	0	0	0	12.3327	PY17X_1018800	35.0897	-2.83808	1.14557	-2.47744	0.0132329	0.105232	PY17X_1018800	PY17X_1018800.1	Py17X_10_v3:858,305..863,369(-)	PY17X_1018800	null	null	null	null	null	null	null	null	null	null	null	null	null
PY17X_0918900	conserved Plasmodium protein, unknown function	3	2	2	3	13	2	4.16667	1.62304	4	2	10	3	4.75	1.55624	3.92875	3.68424	3.06128	3.26164	4.9786	1.82473	36.4674	2.24595	17.4645	4.62477	PY17X_0918900	8.15419	1.84272	0.744379	2.47551	0.0133046	0.105522	PY17X_0918900	PY17X_0918900.1	Py17X_09_v3:845,461..849,225(-)	PY17X_0918900	null	null	null	null	null	null	null	null	null	null	null	null	null
PY17X_0520400	conserved Plasmodium protein, unknown function	2	5	4	2	73	4	15	10.5987	0	4	0	1	1.25	0.81968	16.3436	20.6884	18.6228	8.1541	9.95721	1.21649	0	4.49189	0	1.54159	PY17X_0520400	8.10161	-2.24497	0.907118	-2.47484	0.0133298	0.105522	PY17X_0520400	PY17X_0520400.1	Py17X_05_v3:880,638..882,323(+)	PY17X_0520400	null	null	null	null	null	null	null	null	null	null	null	null	null
PY17X_0920800	parasitophorous vacuolar protein 1, putative	10	3	0	10	113	0	22.6667	16.5792	0	4	0	2	1.5	0.829156	34.8873	32.0245	26.7862	4.89246	0	6.08245	0	4.49189	0	3.08318	PY17X_0920800	11.2248	-2.39918	0.970207	-2.47286	0.0134038	0.1057	PY17X_0920800	PY17X_0920800.1	Py17X_09_v3:908,575..909,771(-)	PY17X_0920800	PV1	null	null	null	null	null	null	GO:0097619	PTEX complex	null	null	null	null
PY17X_1205100	inner membrane complex protein 1c, putative	10	4	65	10	6252	65	1067.67	946.583	0	17	0	93	27.5	19.224	680.303	1771.84	1427.83	6.52328	161.805	6.08245	0	19.0906	0	143.368	PY17X_1205100	421.684	-2.82563	1.14276	-2.47262	0.0134126	0.1057	PY17X_1205100	PY17X_1205100.1	Py17X_12_v3:288,015..288,851(+)	PY17X_1205100	IMC1c	null	null	null	null	null	null	GO:0005737, GO:0070258	cytoplasm, inner membrane complex	null	null	null	null
PY17X_0715200	vacuolar protein sorting-associated protein 9, putative	28	9	11	28	198	11	47.5	27.6674	0	19	0	2	5.25	3.99022	36.7731	56.1138	53.8276	14.6774	27.3823	17.0309	0	21.3365	0	3.08318	PY17X_0715200	23.0225	-2.0077	0.813166	-2.46898	0.0135497	0.10654	PY17X_0715200	PY17X_0715200.1	Py17X_07_v3:729,191..733,693(+)	PY17X_0715200	VPS9	null	null	null	null	null	null	null	null	null	null	null	null
PY17X_1040400	cytochrome c, putative	6	2	0	6	33	0	7.83333	4.70471	0	1	0	0	0.25	0.216506	5.81456	9.3523	7.14299	3.26164	0	3.64947	0	1.12297	0	0	PY17X_1040400	3.03439	-2.41997	0.98072	-2.46755	0.0136042	NA	PY17X_1040400	PY17X_1040400.1	Py17X_10_v3:1,666,194..1,666,848(+)	PY17X_1040400	null	null	null	GO:0009055, GO:0020037, GO:0005506	electron carrier activity, heme binding, iron ion binding	null	null	null	null	null	null	null	null
PY17X_1111400	conserved Plasmodium protein, unknown function	0	0	9	0	595	9	102.167	89.9936	0	1	0	7	2	1.45774	79.2037	168.625	114.798	0	22.4037	0	0	1.12297	0	10.7911	PY17X_1111400	39.6944	-2.88505	1.16961	-2.46668	0.0136373	0.106989	PY17X_1111400	PY17X_1111400.1	Py17X_11_v3:569,083..570,111(+)	PY17X_1111400	null	null	null	null	null	null	null	null	null	null	null	null	null
PY17X_0214800	60S ribosomal export protein NMD3, putative	22	13	1	22	87	1	24.3333	11.9668	0	8	0	4	3	1.65831	26.2441	24.6561	40.562	21.2007	2.4893	13.3814	0	8.98379	0	6.16637	PY17X_0214800	14.3684	-1.98115	0.803567	-2.46544	0.0136845	0.107118	PY17X_0214800	PY17X_0214800.1	Py17X_02_v3:648,522..651,338(-)	PY17X_0214800	NMD3	null	null	null	null	null	null	null	null	null	null	null	null
PY17X_1011500	conserved Plasmodium protein, unknown function	16	0	16	16	1070	16	189	160.866	3	18	0	9	7.5	3.43693	101.99	303.241	202.045	0	39.8288	9.73192	0	20.2135	13.0984	13.8743	PY17X_1011500	70.4023	-2.52107	1.0233	-2.46366	0.0137526	0.107411	PY17X_1011500	PY17X_1011500.1	Py17X_10_v3:564,115..565,523(-)	PY17X_1011500	null	null	null	null	null	null	null	null	null	null	null	null	null
PY17X_1364900	DNA/RNA-binding protein Alba 2, putative	18	14	3	18	88	3	24	11.9606	2	7	0	4	3.25	1.29301	18.7009	24.9395	43.6233	22.8315	7.4679	10.9484	0	7.86082	8.73226	6.16637	PY17X_1364900	15.1271	-1.72407	0.700212	-2.46221	0.0138082	0.107606	PY17X_1364900	PY17X_1364900.1	Py17X_13_v3:2,662,425..2,663,368(+)	PY17X_1364900	ALBA2	null	null	GO:0003676	nucleic acid binding	null	null	null	null	null	null	null	null
PY17X_0828400	conserved Plasmodium protein, unknown function	7	1	4	7	34	4	9.5	4.55064	2	10	16	10	9.5	2.48747	6.75746	9.6357	7.3981	1.63082	9.95721	4.25771	58.3478	11.2297	8.73226	15.4159	PY17X_0828400	13.3363	1.6383	0.665861	2.46042	0.0138773	0.107903	PY17X_0828400	PY17X_0828400.1	Py17X_08_v3:1,114,913..1,117,558(+)	PY17X_0828400	null	null	null	null	null	null	null	null	null	null	null	null	null
PY17X_0620900	phosphoinositide-binding protein, putative	19	4	4	19	101	4	25.1667	14.1135	1	8	0	2	2.75	1.55624	19.3295	28.6237	38.7763	6.52328	9.95721	11.5567	0	8.98379	4.36613	3.08318	PY17X_0620900	13.12	-1.87712	0.764381	-2.45574	0.0140596	0.109072	PY17X_0620900	PY17X_0620900.1	Py17X_06_v3:908,205..914,912(+)	PY17X_0620900	null	null	null	GO:0035091	phosphatidylinositol binding	null	null	null	null	null	null	null	null
PY17X_1205000	40S ribosomal protein S20e, putative	6	1	3	6	165	3	30.6667	24.5364	0	6	0	1	1.75	1.24373	17.2865	46.7615	38.5211	1.63082	7.4679	3.64947	0	6.73784	0	1.54159	PY17X_1205000	12.3597	-2.39162	0.9742	-2.45496	0.0140899	0.109072	PY17X_1205000	PY17X_1205000.1	Py17X_12_v3:284,247..285,137(-)	PY17X_1205000	null	GO:0015935	small ribosomal subunit	GO:0003735	structural constituent of ribosome	GO:0006412	translation	null	null	null	null	null	null
PY17X_0414400	conserved Plasmodium protein, unknown function	3	0	0	3	13	0	3.16667	1.87701	1	10	5	9	6.25	1.78098	6.12886	3.68424	3.31639	0	0	1.82473	18.2337	11.2297	4.36613	13.8743	PY17X_0414400	6.26581	1.82169	0.74238	2.45384	0.0141338	0.10917	PY17X_0414400	PY17X_0414400.1	Py17X_04_v3:625,977..628,835(-)	PY17X_0414400	null	null	null	null	null	null	null	null	null	null	null	null	null
PY17X_0705400	protein KRI1, putative	12	14	1	12	55	1	15.8333	7.46628	0	5	0	1	1.5	1.03078	11.6291	15.5872	12.5002	22.8315	2.4893	7.29894	0	5.61487	0	1.54159	PY17X_0705400	7.94927	-2.02276	0.825061	-2.45165	0.0142203	0.109597	PY17X_0705400	PY17X_0705400.1	Py17X_07_v3:399,066..400,994(-)	PY17X_0705400	KRI1	null	null	GO:0008270	zinc ion binding	null	null	null	null	null	null	null	null
PY17X_1318600	elongation factor 2, putative	57	9	16	57	415	16	95	58.9647	3	31	0	9	10.75	6.06604	77.9465	117.612	129.849	14.6774	39.8288	34.67	0	34.8122	13.0984	13.8743	PY17X_1318600	47.6369	-1.88739	0.770149	-2.45068	0.0142585	0.109649	PY17X_1318600	PY17X_1318600.1	Py17X_13_v3:988,944..991,442(+)	PY17X_1318600	eEF2	null	null	GO:0005525, GO:0003924	GTP binding, GTPase activity	null	null	null	null	null	null	null	null
PY17X_0604100	conserved protein, unknown function	37	81	19	37	996	19	198.167	145.909	12	26	3	45	21.5	7.92543	156.364	282.269	331.894	132.096	47.2967	22.5051	10.9402	29.1973	52.3936	69.3716	PY17X_0604100	113.433	-1.81314	0.740246	-2.44938	0.0143103	0.109806	PY17X_0604100	PY17X_0604100.1	Py17X_06_v3:272,245..278,744(-)	PY17X_0604100	null	null	null	null	null	null	null	null	null	null	null	null	null
PY17X_1456700	conserved Plasmodium protein, unknown function	5	0	0	5	44	0	9	6.45497	0	0	0	0	0	0	7.07176	12.4697	9.94917	0	0	3.04122	0	0	0	0	PY17X_1456700	3.25319	-2.75629	1.12586	-2.44817	0.0143583	NA	PY17X_1456700	PY17X_1456700.1	Py17X_14_v3:2,229,640..2,246,817(+)	PY17X_1456700	null	null	null	null	null	null	null	null	null	null	null	null	null
PY17X_1109400	pre-mRNA-processing ATP-dependent RNA helicase PRP5, putative	32	28	14	32	478	14	99.6667	69.143	0	17	0	24	10.25	5.27227	88.1612	135.467	154.085	45.663	34.8502	19.4638	0	19.0906	0	36.9982	PY17X_1109400	53.3778	-2.10308	0.859224	-2.44766	0.0143788	0.110091	PY17X_1109400	PY17X_1109400.1	Py17X_11_v3:477,843..481,988(+)	PY17X_1109400	PRP5	null	null	GO:0005524, GO:0003676	ATP binding, nucleic acid binding	null	null	null	null	GO:0008186	RNA-dependent ATPase activity	null	null
PY17X_0808800	heat shock protein 90, putative	47	45	16	47	891	16	177	130.476	9	40	13	13	18.75	6.18845	119.906	252.512	298.985	73.3869	39.8288	28.5875	47.4076	44.9189	39.2952	20.0407	PY17X_0808800	96.4869	-1.70067	0.697748	-2.43736	0.0147948	0.113029	PY17X_0808800	PY17X_0808800.1	Py17X_08_v3:402,297..405,462(+)	PY17X_0808800	HSP90	null	null	GO:0005524, GO:0051082	ATP binding, unfolded protein binding	GO:0006457, GO:0006950	protein folding, response to stress	null	null	null	null	null	null
PY17X_1041600	conserved Plasmodium protein, unknown function	1	0	1	1	2	1	1	0.235702	0	2	9	2	3.25	1.70935	1.5715	0.566806	2.80618	0	2.4893	0.608245	32.8206	2.24595	0	3.08318	PY17X_1041600	4.61918	2.28534	0.938939	2.43397	0.0149344	0.113846	PY17X_1041600	PY17X_1041600.1	Py17X_10_v3:1,705,619..1,706,761(-)	PY17X_1041600	null	null	null	null	null	null	null	null	null	null	null	null	null
PY17X_1217300	tubulin binding cofactor c, putative	39	5	3	39	32	3	20.1667	6.80856	8	21	12	16	14.25	2.40767	14.1435	9.06889	8.41853	8.1541	7.4679	23.7216	43.7609	23.5824	34.929	24.6655	PY17X_1217300	19.7912	1.28554	0.528508	2.4324	0.0149993	0.113992	PY17X_1217300	PY17X_1217300.1	Py17X_12_v3:728,155..730,250(-)	PY17X_1217300	null	null	null	null	null	null	null	null	null	null	null	null	null
PY17X_1421000	conserved Plasmodium protein, unknown function	8	4	16	8	1870	16	320.333	282.935	5	7	0	37	12.25	7.25754	264.955	529.964	316.333	6.52328	39.8288	4.86596	0	7.86082	21.8306	57.0389	PY17X_1421000	124.92	-2.48875	1.02354	-2.43151	0.0150362	0.113992	PY17X_1421000	PY17X_1421000.1	Py17X_14_v3:875,682..877,679(+)	PY17X_1421000	null	null	null	null	null	null	null	null	null	null	null	null	null
PY17X_0713600	phosphatase, putative	10	5	0	10	70	0	15.8333	10.0289	0	1	0	3	1	0.612372	13.0435	19.8382	19.6432	8.1541	0	6.08245	0	1.12297	0	4.62477	PY17X_0713600	7.25092	-2.25003	0.926213	-2.42928	0.015129	0.113992	PY17X_0713600	PY17X_0713600.1	Py17X_07_v3:680,720..682,816(+)	PY17X_0713600	null	null	null	null	null	null	null	null	null	null	null	null	null
PY17X_0811100	conserved Plasmodium protein, unknown function	39	54	11	39	274	11	71.3333	37.5445	4	14	10	13	10.25	1.94856	52.1738	77.6524	101.533	88.0643	27.3823	23.7216	36.4674	15.7216	17.4645	20.0407	PY17X_0811100	46.0221	-1.41644	0.583277	-2.42842	0.0151649	0.113992	PY17X_0811100	PY17X_0811100.1	Py17X_08_v3:505,844..514,519(+)	PY17X_0811100	null	null	null	null	null	null	null	null	null	null	null	null	null
PY17X_0312100	conserved Plasmodium protein, unknown function	3	7	3	3	15	3	5.66667	1.80534	0	0	0	2	0.5	0.433013	8.17181	4.25104	9.69406	11.4157	7.4679	1.82473	0	0	0	3.08318	PY17X_0312100	4.59085	-2.25823	0.929945	-2.42835	0.0151679	0.113992	PY17X_0312100	PY17X_0312100.1	Py17X_03_v3:464,968..468,878(+)	PY17X_0312100	null	null	null	null	null	null	null	null	null	null	null	null	null
PY17X_1100013	fam-a protein	17	2	4	17	25	4	11.5	3.51781	0	1	0	1	0.5	0.25	2.8287	7.08507	5.35725	3.26164	9.95721	10.3402	0	1.12297	0	1.54159	PY17X_1100013	4.14946	-2.19435	0.903735	-2.42809	0.0151787	0.113992	PY17X_1100013	PY17X_1100013.1	Py17X_11_v3:24,027..25,436(+)	PY17X_1100013	null	null	null	null	null	null	null	GO:0030430	host cell cytoplasm	null	null	null	null
PY17X_0614900	conserved Plasmodium protein, unknown function	25	3	50	25	6958	50	1185.17	1053.99	0	12	0	108	30	22.6495	880.041	1971.92	1386.51	4.89246	124.465	15.2061	0	13.4757	0	166.492	PY17X_0614900	456.3	-2.78592	1.1474	-2.42802	0.0151815	0.113992	PY17X_0614900	PY17X_0614900.1	Py17X_06_v3:682,195..685,566(+)	PY17X_0614900	null	null	null	null	null	null	null	null	null	null	null	null	null
PY17X_1004800	lysine decarboxylase, putative	8	0	1	8	119	1	22.8333	17.6091	0	0	0	3	0.75	0.649519	19.9581	33.725	35.2048	0	2.4893	4.86596	0	0	0	4.62477	PY17X_1004800	10.0868	-2.64671	1.0911	-2.42572	0.0152782	0.114472	PY17X_1004800	PY17X_1004800.1	Py17X_10_v3:320,273..327,055(-)	PY17X_1004800	UIS14	null	null	GO:0003824	catalytic activity	null	null	null	null	null	null	null	null
PY17X_1324500	signal peptide peptidase, putative	10	0	3	10	207	3	38.8333	30.7403	0	5	0	3	2	1.06066	25.4583	58.6644	48.2152	0	7.4679	6.08245	0	5.61487	0	4.62477	PY17X_1324500	15.6128	-2.43169	1.00429	-2.42131	0.0154648	0.115319	PY17X_1324500	PY17X_1324500.1	Py17X_13_v3:1,218,967..1,221,649(-)	PY17X_1324500	SPP	GO:0016021	integral component of membrane	GO:0004190	aspartic-type endopeptidase activity	null	null	null	null	null	null	null	null
PY17X_1421300	conserved Plasmodium protein, unknown function	3	0	0	3	3	0	1.5	0.612372	0	0	11	1	3	2.3184	0.785751	0.850209	1.53064	0	0	1.82473	40.1141	0	0	1.54159	PY17X_1421300	4.6647	2.60995	1.07815	2.42076	0.0154881	0.115319	PY17X_1421300	PY17X_1421300.1	Py17X_14_v3:887,245..896,376(-)	PY17X_1421300	null	null	null	null	null	null	null	null	null	null	null	null	null
PY17X_0702700	conserved Plasmodium protein, unknown function	32	32	6	32	138	6	41	18.3348	1	13	0	11	6.25	2.90205	31.7443	39.1096	39.7967	52.1863	14.9358	19.4638	0	14.5987	4.36613	16.9575	PY17X_0702700	23.3159	-1.57963	0.652548	-2.42071	0.0154901	0.115319	PY17X_0702700	PY17X_0702700.1	Py17X_07_v3:288,438..290,087(+)	PY17X_0702700	null	null	null	null	null	null	null	null	null	null	null	null	null
PY17X_0701500	conserved Plasmodium protein, unknown function	9	6	1	9	14	1	6.66667	1.89541	0	1	0	0	0.25	0.216506	3.4573	3.96764	3.5715	9.78492	2.4893	5.4742	0	1.12297	0	0	PY17X_0701500	2.98678	-2.28167	0.94339	-2.41858	0.0155812	NA	PY17X_0701500	PY17X_0701500.1	Py17X_07_v3:243,086..250,807(+)	PY17X_0701500	null	null	null	null	null	null	null	null	null	null	null	null	null
PY17X_1039700	conserved Plasmodium protein, unknown function	1	0	3	1	49	3	9.5	7.22553	0	1	0	0	0.25	0.216506	13.0435	13.8867	7.14299	0	7.4679	0.608245	0	1.12297	0	0	PY17X_1039700	4.32723	-2.59732	1.07475	-2.41668	0.0156628	0.116156	PY17X_1039700	PY17X_1039700.1	Py17X_10_v3:1,646,804..1,647,682(-)	PY17X_1039700	null	null	null	null	null	null	null	null	null	null	null	null	null
PY17X_0609900	protein phosphatase, putative	4	0	4	4	137	4	25.5	20.3658	0	5	0	1	1.5	1.03078	25.144	38.8262	39.5416	0	9.95721	2.43298	0	5.61487	0	1.54159	PY17X_0609900	12.3058	-2.48274	1.02771	-2.4158	0.0157005	0.116156	PY17X_0609900	PY17X_0609900.1	Py17X_06_v3:503,712..507,926(+)	PY17X_0609900	null	null	null	GO:0003824	catalytic activity	null	null	null	null	null	null	null	null
PY17X_0107800	conserved Plasmodium protein, unknown function	8	2	2	8	1133	2	192.5	171.715	0	8	0	20	7	4.09268	138.449	321.096	234.188	3.26164	4.9786	4.86596	0	8.98379	0	30.8318	PY17X_0107800	74.6655	-2.62771	1.08773	-2.41577	0.0157021	0.116156	PY17X_0107800	PY17X_0107800.1	Py17X_01_v3:393,541..400,002(+)	PY17X_0107800	null	null	null	null	null	null	null	null	null	null	null	null	null
PY17X_0936400	conserved Plasmodium protein, unknown function	8	5	2	8	15	2	6.66667	1.82066	4	9	3	9	6.25	1.38632	4.0859	4.25104	5.10214	8.1541	4.9786	4.86596	10.9402	10.1068	17.4645	13.8743	PY17X_0936400	8.38236	1.29394	0.535982	2.41415	0.0157721	0.116343	PY17X_0936400	PY17X_0936400.1	Py17X_09_v3:1,463,605..1,464,165(-)	PY17X_0936400	null	null	null	null	null	null	null	null	null	null	null	null	null
PY17X_0805700	origin recognition complex subunit 2, putative	8	0	1	8	72	1	15	10.4934	0	0	0	2	0.5	0.433013	15.0864	20.405	15.8166	0	2.4893	4.86596	0	0	0	3.08318	PY17X_0805700	6.17465	-2.52796	1.04736	-2.41364	0.0157939	0.116343	PY17X_0805700	PY17X_0805700.1	Py17X_08_v3:291,191..293,545(+)	PY17X_0805700	ORC2	GO:0005634, GO:0000808	nucleus, origin recognition complex	null	null	GO:0006260	DNA replication	null	null	null	null	null	null
PY17X_1247800	RING zinc finger protein, putative	3	1	0	3	51	0	9.66667	7.56331	0	0	0	1	0.25	0.216506	6.44316	14.4536	17.8575	1.63082	0	1.82473	0	0	0	1.54159	PY17X_1247800	4.37513	-2.57045	1.06766	-2.40755	0.01606	0.118054	PY17X_1247800	PY17X_1247800.1	Py17X_12_v3:1,887,997..1,889,268(-)	PY17X_1247800	null	null	null	GO:0005515, GO:0008270	protein binding, zinc ion binding	null	null	null	null	null	null	null	null
PY17X_0307200	conserved Plasmodium protein, unknown function	13	0	1	13	20	1	8	3.14466	0	0	0	1	0.25	0.216506	8.01466	5.66806	6.12257	0	2.4893	7.90718	0	0	0	1.54159	PY17X_0307200	3.17434	-2.37591	0.987241	-2.40662	0.016101	NA	PY17X_0307200	PY17X_0307200.1	Py17X_03_v3:284,555..286,141(-)	PY17X_0307200	null	null	null	null	null	null	null	null	null	null	null	null	null
PY17X_0934200	peptidyl-prolyl cis-trans isomerase, putative	10	4	2	10	39	2	11.1667	5.26211	0	3	0	0	0.75	0.649519	4.55735	11.0527	9.94917	6.52328	4.9786	6.08245	0	3.36892	0	0	PY17X_0934200	4.65125	-2.10667	0.875577	-2.40604	0.0161267	0.118296	PY17X_0934200	PY17X_0934200.1	Py17X_09_v3:1,395,220..1,396,008(+)	PY17X_0934200	null	null	null	GO:0003755	peptidyl-prolyl cis-trans isomerase activity	GO:0006457, GO:0000413	protein folding, protein peptidyl-prolyl isomerization	null	null	null	null	null	null
PY17X_0701300	sporozoite and liver stage tryptophan-rich protein, putative	9	3	0	9	126	0	24.5	18.5932	0	3	0	3	1.5	0.75	21.6867	35.7088	34.9496	4.89246	0	5.4742	0	3.36892	0	4.62477	PY17X_0701300	11.0706	-2.33533	0.971386	-2.40412	0.0162113	0.118668	PY17X_0701300	PY17X_0701300.1	Py17X_07_v3:236,339..237,866(+)	PY17X_0701300	SLTRiP	null	null	null	null	null	null	null	null	null	null	null	null
PY17X_1021600	conserved Plasmodium protein, unknown function	34	29	9	34	295	9	68.3333	41.6077	0	22	0	14	9	4.71699	77.1607	83.6039	78.828	47.2938	22.4037	20.6803	0	24.7054	0	21.5823	PY17X_1021600	37.6258	-1.89299	0.788681	-2.40019	0.0163863	0.119617	PY17X_1021600	PY17X_1021600.1	Py17X_10_v3:943,635..947,111(+)	PY17X_1021600	null	null	null	null	null	null	null	null	null	null	null	null	null
PY17X_1027700	rap guanine nucleotide exchange factor, putative	8	1	3	8	53	3	12.6667	7.44113	0	1	0	3	1	0.612372	16.1865	15.0204	15.0513	1.63082	7.4679	4.86596	0	1.12297	0	4.62477	PY17X_1027700	6.59706	-2.14406	0.89373	-2.39901	0.0164396	0.119617	PY17X_1027700	PY17X_1027700.1	Py17X_10_v3:1,152,149..1,162,521(-)	PY17X_1027700	EPAC	null	null	null	null	null	null	null	null	null	null	null	null
PY17X_1010400	glucose-6-phosphate isomerase, putative	10	0	8	10	124	8	26.6667	17.8242	0	6	0	1	1.75	1.24373	17.4437	35.142	31.3782	0	19.9144	6.08245	0	6.73784	0	1.54159	PY17X_1010400	11.824	-2.32702	0.970335	-2.39816	0.0164777	0.119617	PY17X_1010400	PY17X_1010400.1	Py17X_10_v3:518,687..520,447(-)	PY17X_1010400	null	null	null	GO:0004347	glucose-6-phosphate isomerase activity	GO:0006094, GO:0006096	gluconeogenesis, glycolytic process	null	null	null	null	null	null
PY17X_1306300	conserved protein, unknown function	21	2	9	21	39	9	16.8333	4.91266	7	23	10	14	13.5	3.0104	12.7292	11.0527	10.2043	3.26164	22.4037	12.7731	36.4674	25.8284	30.5629	21.5823	PY17X_1306300	18.6866	1.20161	0.501055	2.39816	0.0164777	0.119617	PY17X_1306300	PY17X_1306300.1	Py17X_13_v3:508,907..509,803(+)	PY17X_1306300	null	null	null	null	null	null	null	null	null	null	null	null	null
PY17X_0622500	zinc finger protein, putative	5	0	2	5	8	2	3.66667	1.07152	0	0	0	0	0	0	4.55735	2.26722	6.12257	0	4.9786	3.04122	0	0	0	0	PY17X_0622500	2.0967	-2.46813	1.02923	-2.39803	0.0164834	NA	PY17X_0622500	PY17X_0622500.1	Py17X_06_v3:960,627..963,584(-)	PY17X_0622500	null	null	null	GO:0008270	zinc ion binding	null	null	null	null	null	null	null	null
PY17X_0922100	multiprotein-bridging factor 1, putative	3	3	0	3	15	0	4	2.08167	0	0	0	0	0	0	3.30015	4.25104	4.59192	4.89246	0	1.82473	0	0	0	0	PY17X_0922100	1.88603	-2.41994	1.00976	-2.39655	0.0165501	NA	PY17X_0922100	PY17X_0922100.1	Py17X_09_v3:946,720..947,130(-)	PY17X_0922100	MBF1	null	null	GO:0043565	sequence-specific DNA binding	null	null	null	null	GO:0003713	transcription coactivator activity	null	null
PY17X_1136600	40S ribosomal protein S15, putative	9	11	2	9	91	2	20.6667	12.92	0	8	0	0	2	1.73205	16.9722	25.7897	30.3577	17.939	4.9786	5.4742	0	8.98379	0	0	PY17X_1136600	11.0495	-2.17514	0.90762	-2.39653	0.0165514	0.119903	PY17X_1136600	PY17X_1136600.1	Py17X_11_v3:1,497,196..1,497,651(+)	PY17X_1136600	RPS15	GO:0005840	ribosome	GO:0003735	structural constituent of ribosome	GO:0006412	translation	null	null	null	null	null	null
PY17X_0828600	conserved Plasmodium protein, unknown function	1	11	0	1	128	0	23.5	19.1438	1	0	0	2	0.75	0.414578	16.5008	36.2756	28.3169	17.939	0	0.608245	0	0	4.36613	3.08318	PY17X_0828600	10.709	-2.51759	1.05171	-2.3938	0.0166749	0.120548	PY17X_0828600	PY17X_0828600.1	Py17X_08_v3:1,121,503..1,123,763(+)	PY17X_0828600	null	null	null	null	null	null	null	null	null	null	null	null	null
PY17X_0833700	G2 protein, putative	2	0	19	2	1132	19	195.667	170.981	6	3	0	12	5.25	2.21853	158.093	320.812	313.016	0	47.2967	1.21649	0	3.36892	26.1968	18.4991	PY17X_0833700	88.8499	-2.62664	1.09795	-2.39233	0.0167419	0.120784	PY17X_0833700	PY17X_0833700.1	Py17X_08_v3:1,301,571..1,302,513(-)	PY17X_0833700	null	null	null	null	null	null	null	null	null	null	null	null	null
PY17X_1407800	DNA-directed RNA polymerase alpha chain, putative	8	2	4	8	93	4	19.8333	13.3883	0	3	0	4	1.75	0.892679	15.5579	26.3565	29.5924	3.26164	9.95721	4.86596	0	3.36892	0	6.16637	PY17X_1407800	9.91268	-2.0563	0.860294	-2.39023	0.0168378	0.121225	PY17X_1407800	PY17X_1407800.1	Py17X_14_v3:396,222..398,338(-)	PY17X_1407800	null	null	null	GO:0003899, GO:0046983	DNA-directed RNA polymerase activity, protein dimerization activity	GO:0006351	transcription, DNA-templated	null	null	null	null	null	null
PY17X_1457100	conserved Plasmodium protein, unknown function	2	9	5	2	88	5	18.5	12.7252	0	0	0	5	1.25	1.08253	15.4007	24.9395	22.7045	14.6774	12.4465	1.21649	0	0	0	7.70796	PY17X_1457100	9.9093	-2.27073	0.951814	-2.38569	0.017047	0.122345	PY17X_1457100	PY17X_1457100.1	Py17X_14_v3:2,256,622..2,264,013(-)	PY17X_1457100	null	null	null	null	null	null	null	null	null	null	null	null	null
PY17X_0618200	conserved Plasmodium protein, unknown function	0	2	9	0	1052	9	178.667	159.456	0	0	0	13	3.25	2.81458	122.106	298.14	220.157	3.26164	22.4037	0	0	0	0	20.0407	PY17X_0618200	68.6109	-2.8372	1.18943	-2.38534	0.0170632	0.122345	PY17X_0618200	PY17X_0618200.1	Py17X_06_v3:793,628..797,323(-)	PY17X_0618200	null	null	null	null	null	null	null	null	null	null	null	null	null
PY17X_1432300	geranylgeranyl transferase type2 beta subunit, putative	7	0	1	7	19	1	5.83333	2.671	0	0	0	0	0	0	3.92875	5.38466	3.06128	0	2.4893	4.25771	0	0	0	0	PY17X_1432300	1.91217	-2.43356	1.02115	-2.38316	0.0171649	NA	PY17X_1432300	PY17X_1432300.1	Py17X_14_v3:1,280,460..1,282,233(-)	PY17X_1432300	null	null	null	GO:0003824	catalytic activity	null	null	null	null	null	null	null	null
PY17X_1138600	protein transport protein Sec24A, putative	6	20	4	6	96	4	22.6667	13.5783	2	4	0	3	2.25	0.73951	12.1006	27.2067	23.2147	32.6164	9.95721	3.64947	0	4.49189	8.73226	4.62477	PY17X_1138600	12.6594	-1.83425	0.769689	-2.3831	0.0171675	0.122841	PY17X_1138600	PY17X_1138600.1	Py17X_11_v3:1,588,641..1,592,317(+)	PY17X_1138600	SEC24A	GO:0030127	COPII vesicle coat	GO:0008270	zinc ion binding	GO:0006888, GO:0006886	ER to Golgi vesicle-mediated transport, intracellular protein transport	null	null	null	null	null	null
PY17X_0805900	inositol-phosphate phosphatase, putative	3	0	6	3	67	6	14.1667	9.68222	0	1	0	2	0.75	0.414578	11.0005	18.988	17.0922	0	14.9358	1.82473	0	1.12297	0	3.08318	PY17X_0805900	6.80474	-2.38219	1.00179	-2.37792	0.0174104	0.124324	PY17X_0805900	PY17X_0805900.1	Py17X_08_v3:299,115..306,703(-)	PY17X_0805900	null	null	null	GO:0042578	phosphoric ester hydrolase activity	GO:0046856	phosphatidylinositol dephosphorylation	null	null	null	null	null	null
PY17X_1228600	gamete release protein, putative	7	0	1	7	47	1	10.5	6.7649	0	2	0	1	0.75	0.414578	18.2294	13.3199	22.7045	0	2.4893	4.25771	0	2.24595	0	1.54159	PY17X_1228600	6.47884	-2.40969	1.01416	-2.37605	0.0174991	0.124422	PY17X_1228600	PY17X_1228600.1	Py17X_12_v3:1,166,688..1,166,978(-)	PY17X_1228600	GAMER	null	null	null	null	null	null	null	null	null	null	null	null
PY17X_0311900	serine/threonine protein kinase, putative	11	13	16	11	1257	16	220.667	189.21	3	17	0	36	14	7.11512	163.122	356.238	301.791	21.2007	39.8288	6.69069	0	19.0906	13.0984	55.4973	PY17X_0311900	97.6557	-2.26335	0.952687	-2.37575	0.0175132	0.124422	PY17X_0311900	PY17X_0311900.1	Py17X_03_v3:454,426..459,450(+)	PY17X_0311900	null	null	null	GO:0005524, GO:0004672	ATP binding, protein kinase activity	GO:0006468	protein phosphorylation	null	null	null	null	null	null
PY17X_1336800	conserved Plasmodium protein, unknown function	8	0	2	8	29	2	8.16667	4.00289	0	1	0	1	0.5	0.25	6.28601	8.21869	18.1126	0	4.9786	4.86596	0	1.12297	0	1.54159	PY17X_1336800	4.51264	-2.32689	0.979583	-2.37538	0.0175307	0.124422	PY17X_1336800	PY17X_1336800.1	Py17X_13_v3:1,685,700..1,688,039(-)	PY17X_1336800	null	null	null	GO:0046872	metal ion binding	null	null	null	null	null	null	null	null
PY17X_1311500	pre-mRNA-splicing factor CWC24, putative	6	0	3	6	35	3	8.83333	4.85007	0	0	0	1	0.25	0.216506	5.18595	9.9191	4.59192	0	7.4679	3.64947	0	0	0	1.54159	PY17X_1311500	3.23559	-2.33719	0.985998	-2.37038	0.01777	NA	PY17X_1311500	PY17X_1311500.1	Py17X_13_v3:728,828..729,982(-)	PY17X_1311500	CWC24	null	null	GO:0005515, GO:0008270	protein binding, zinc ion binding	null	null	GO:0005681	spliceosomal complex	null	null	GO:0000398	mRNA splicing, via spliceosome
PY17X_0946300	60S acidic ribosomal protein P1, putative	28	28	6	28	242	6	56.3333	34.1351	0	14	6	6	6.5	2.48747	33.6301	68.5835	56.6337	45.663	14.9358	17.0309	21.8804	15.7216	0	9.24955	PY17X_0946300	28.3329	-1.59516	0.673399	-2.36882	0.0178448	0.126048	PY17X_0946300	PY17X_0946300.1	Py17X_09_v3:1,814,273..1,814,953(+)	PY17X_0946300	null	GO:0005840	ribosome	GO:0003735	structural constituent of ribosome	GO:0006414	translational elongation	null	null	null	null	null	null
PY17X_1450400	conserved Plasmodium protein, unknown function	10	2	1	10	223	1	41.1667	33.236	2	3	0	5	2.5	0.901388	39.6018	63.1989	68.8789	3.26164	2.4893	6.08245	0	3.36892	8.73226	7.70796	PY17X_1450400	20.3322	-2.21453	0.934927	-2.36866	0.0178525	0.126048	PY17X_1450400	PY17X_1450400.1	Py17X_14_v3:1,970,679..1,975,821(-)	PY17X_1450400	null	null	null	GO:0005488	binding	null	null	null	null	null	null	null	null
PY17X_1405200	conserved Plasmodium protein, unknown function	3	0	2	3	18	2	4.66667	2.46832	0	0	0	0	0	0	4.7145	5.10125	3.5715	0	4.9786	1.82473	0	0	0	0	PY17X_1405200	2.01906	-2.43312	1.0273	-2.36845	0.0178626	NA	PY17X_1405200	PY17X_1405200.1	Py17X_14_v3:314,900..318,763(+)	PY17X_1405200	null	null	null	GO:0005515	protein binding	null	null	null	null	null	null	null	null
PY17X_0818400	conserved Plasmodium protein, unknown function	29	22	14	29	2519	14	437.833	379.976	3	14	13	73	25.75	13.8084	312.572	713.892	561.745	35.878	34.8502	17.6391	47.4076	15.7216	13.0984	112.536	PY17X_0818400	186.534	-2.16519	0.914222	-2.36834	0.017868	0.126048	PY17X_0818400	PY17X_0818400.1	Py17X_08_v3:761,190..764,465(-)	PY17X_0818400	null	null	null	null	null	null	null	null	null	null	null	null	null
PY17X_0518000	S-adenosylmethionine decarboxylase/ornithine decarboxylase	11	1	2	11	99	2	21	14.343	0	5	0	1	1.5	1.03078	15.4007	28.0569	24.4903	1.63082	4.9786	6.69069	0	5.61487	0	1.54159	PY17X_0518000	8.84044	-2.17544	0.920389	-2.36361	0.0180976	0.127412	PY17X_0518000	PY17X_0518000.1	Py17X_05_v3:804,614..808,828(-)	PY17X_0518000	AdoMetDC/ODC	null	null	GO:0004014	adenosylmethionine decarboxylase activity	GO:0008295, GO:0006597	spermidine biosynthetic process, spermine biosynthetic process	null	null	GO:0004014, GO:0004586	adenosylmethionine decarboxylase activity, ornithine decarboxylase activity	null	null
PY17X_0207200	serine/threonine protein kinase, putative	19	5	9	19	254	9	52.5	36.8509	1	11	0	11	5.75	2.63095	48.5594	71.9844	77.5525	8.1541	22.4037	11.5567	0	12.3527	4.36613	16.9575	PY17X_0207200	27.3887	-1.90397	0.806214	-2.36162	0.0181954	0.12776	PY17X_0207200	PY17X_0207200.1	Py17X_02_v3:334,950..343,247(-)	PY17X_0207200	IK2	null	null	GO:0005524, GO:0004672	ATP binding, protein kinase activity	GO:0006468	protein phosphorylation	null	null	null	null	null	null
PY17X_1009300	protein phosphatase PPM1, putative	12	6	5	12	46	5	14.3333	5.90982	0	4	0	3	1.75	0.892679	10.0576	13.0365	12.7553	9.78492	12.4465	7.29894	0	4.49189	0	4.62477	PY17X_1009300	7.44965	-1.64831	0.698147	-2.36098	0.0182269	0.12776	PY17X_1009300	PY17X_1009300.1	Py17X_10_v3:474,011..476,980(-)	PY17X_1009300	PPM1	null	null	GO:0003824	catalytic activity	null	null	null	null	null	null	null	null
PY17X_1449700	CG2-related protein, putative	15	0	1	15	20	1	8.66667	3.33888	0	0	0	0	0	0	3.143	5.66806	2.04086	0	2.4893	9.12367	0	0	0	0	PY17X_1449700	2.24649	-2.50326	1.0606	-2.36023	0.0182637	NA	PY17X_1449700	PY17X_1449700.1	Py17X_14_v3:1,949,997..1,952,605(-)	PY17X_1449700	null	null	null	null	null	null	null	null	null	null	null	null	null
PY17X_1231800	conserved Plasmodium protein, unknown function	42	13	13	42	584	13	117.833	85.2745	3	43	2	8	14	8.44837	87.6898	165.507	174.493	21.2007	32.3609	25.5463	7.29348	48.2879	13.0984	12.3327	PY17X_1231800	58.7811	-1.81296	0.768193	-2.36004	0.0182732	0.12776	PY17X_1231800	PY17X_1231800.1	Py17X_12_v3:1,292,955..1,306,232(-)	PY17X_1231800	null	null	null	GO:0016491	oxidoreductase activity	GO:0055114	oxidation-reduction process	null	null	null	null	null	null
PY17X_1134800	elongation factor 1-alpha, putative	4	1	1	4	56	1	11.1667	8.20371	1	0	0	1	0.5	0.25	8.48611	15.8706	19.8983	1.63082	2.4893	2.43298	0	0	4.36613	1.54159	PY17X_1134800	5.67158	-2.3383	0.990996	-2.35954	0.0182975	0.12776	PY17X_1134800	PY17X_1134800.1	Py17X_11_v3:1,435,108..1,436,439(-)	PY17X_1134800	EF-1alpha	GO:0005737	cytoplasm	GO:0005525, GO:0003924, GO:0003746	GTP binding, GTPase activity, translation elongation factor activity	GO:0006414	translational elongation	null	null	null	null	null	null
PY17X_0315600	ATP-dependent RNA helicase DDX47, putative	25	33	4	25	36	4	21.1667	5.21439	2	4	0	3	2.25	0.73951	10.6862	10.2025	10.9696	53.8171	9.95721	15.2061	0	4.49189	8.73226	4.62477	PY17X_0315600	12.8688	-1.8213	0.772099	-2.35889	0.0183297	0.12776	PY17X_0315600	PY17X_0315600.1	Py17X_03_v3:588,935..590,488(-)	PY17X_0315600	DDX47	null	null	GO:0005524, GO:0003676	ATP binding, nucleic acid binding	null	null	null	null	null	null	null	null
PY17X_1249000	conserved Plasmodium protein, unknown function	1	0	3	1	24	3	5.33333	3.43727	0	0	0	0	0	0	5.81456	6.80167	4.59192	0	7.4679	0.608245	0	0	0	0	PY17X_1249000	2.52843	-2.54581	1.07996	-2.35733	0.0184071	NA	PY17X_1249000	PY17X_1249000.1	Py17X_12_v3:1,936,117..1,943,886(-)	PY17X_1249000	null	null	null	GO:0005097	Rab GTPase activator activity	GO:0032313	regulation of Rab GTPase activity	null	null	null	null	null	null
PY17X_0304300	DNA repair protein RAD2, putative	22	28	14	22	224	14	54	31.102	6	10	0	12	7	2.29129	38.6589	63.4823	75.7668	45.663	34.8502	13.3814	0	11.2297	26.1968	18.4991	PY17X_0304300	32.7728	-1.58537	0.673003	-2.35567	0.0184893	0.128616	PY17X_0304300	PY17X_0304300.1	Py17X_03_v3:162,878..167,134(-)	PY17X_0304300	RAD2	null	null	GO:0003677, GO:0004518	DNA binding, nuclease activity	GO:0006281	DNA repair	null	null	null	null	null	null
PY17X_0502300	DNA polymerase delta catalytic subunit, putative	0	0	3	0	65	3	11.8333	9.7223	0	0	0	1	0.25	0.216506	12.4149	18.4212	21.429	0	7.4679	0	0	0	0	1.54159	PY17X_0502300	6.12745	-2.69007	1.14295	-2.35361	0.0185921	0.129075	PY17X_0502300	PY17X_0502300.1	Py17X_05_v3:217,545..220,838(+)	PY17X_0502300	null	null	null	GO:0008408, GO:0003677, GO:0003887, GO:0000166	3'-5' exonuclease activity, DNA binding, DNA-directed DNA polymerase activity, nucleotide binding	GO:0006260	DNA replication	GO:0043625	delta DNA polymerase complex	GO:0003887	DNA-directed DNA polymerase activity	GO:0006260	DNA replication
PY17X_0420800	ATP-dependent RNA helicase DDX60, putative	12	0	3	12	57	3	14.5	7.98175	1	2	0	0	0.75	0.414578	7.85751	16.154	16.5819	0	7.4679	7.29894	0	2.24595	4.36613	0	PY17X_0420800	6.19723	-2.21919	0.94419	-2.35037	0.0187549	0.129802	PY17X_0420800	PY17X_0420800.1	Py17X_04_v3:899,631..907,059(+)	PY17X_0420800	DDX60	null	null	GO:0005524, GO:0003676	ATP binding, nucleic acid binding	null	null	null	null	null	null	null	null
PY17X_1234800	translation initiation factor IF-2, putative	18	44	2	18	94	2	29.6667	13.0675	0	9	0	6	3.75	1.94856	20.5867	26.6399	25.7658	71.7561	4.9786	10.9484	0	10.1068	0	9.24955	PY17X_1234800	18.0032	-1.9575	0.832961	-2.35005	0.0187711	0.129802	PY17X_1234800	PY17X_1234800.1	Py17X_12_v3:1,417,981..1,422,060(-)	PY17X_1234800	MB2	null	null	GO:0005525, GO:0003924, GO:0003723, GO:0003676	GTP binding, GTPase activity, RNA binding, nucleic acid binding	null	null	null	null	null	null	null	null
PY17X_0619700	LEM3/CDC50 family protein, putative	3	5	0	3	31	0	7	4.44097	1	0	0	0	0.25	0.216506	5.18595	8.78549	8.41853	8.1541	0	1.82473	0	0	4.36613	0	PY17X_0619700	3.67349	-2.34818	0.999699	-2.34889	0.0188297	0.129887	PY17X_0619700	PY17X_0619700.1	Py17X_06_v3:874,720..876,116(-)	PY17X_0619700	null	GO:0016020	membrane	null	null	null	null	null	null	null	null	null	null
PY17X_0705000	conserved Plasmodium protein, unknown function	4	8	5	4	220	5	41	32.6854	2	8	0	2	3	1.5	25.6155	62.3487	38.5211	13.0466	12.4465	2.43298	0	8.98379	8.73226	3.08318	PY17X_0705000	17.5211	-1.99612	0.850014	-2.34834	0.0188575	0.129887	PY17X_0705000	PY17X_0705000.1	Py17X_07_v3:390,996..392,462(-)	PY17X_0705000	null	null	null	null	null	null	null	null	null	null	null	null	null
PY17X_0807000	DNA mismatch repair protein MSH2, putative	5	6	4	5	95	4	19.8333	13.7263	0	4	0	4	2	1	17.1294	26.9233	22.1943	9.78492	9.95721	3.04122	0	4.49189	0	6.16637	PY17X_0807000	9.96886	-1.92118	0.81864	-2.3468	0.0189355	0.130168	PY17X_0807000	PY17X_0807000.1	Py17X_08_v3:346,309..348,870(+)	PY17X_0807000	MSH2-2	null	null	GO:0005524, GO:0030983	ATP binding, mismatched DNA binding	GO:0006298	mismatch repair	null	null	null	null	null	null
PY17X_1316200	conserved Plasmodium protein, unknown function	1	12	1	1	17	1	5.5	2.66406	0	0	0	0	0	0	1.5715	4.81785	1.78575	19.5698	2.4893	0.608245	0	0	0	0	PY17X_1316200	3.08425	-2.60394	1.1103	-2.34526	0.0190136	NA	PY17X_1316200	PY17X_1316200.1	Py17X_13_v3:905,125..905,985(+)	PY17X_1316200	null	null	null	null	null	null	null	null	null	null	null	null	null
PY17X_1323300	LCCL domain-containing protein	7	10	61	7	8904	61	1508.33	1350.29	0	8	0	136	36	28.9137	894.499	2523.42	1817.64	16.3082	151.847	4.25771	0	8.98379	0	209.656	PY17X_1323300	562.661	-2.73098	1.16509	-2.344	0.019078	0.130665	PY17X_1323300	PY17X_1323300.1	Py17X_13_v3:1,171,762..1,176,931(+)	PY17X_1323300	CCP2	null	null	null	null	GO:0007155	cell adhesion	GO:0044312, GO:0020003	crystalloid, symbiont-containing vacuole	null	null	null	null
PY17X_1349500	apicoplast calcium binding protein 1, putative	3	0	0	3	1	0	1.16667	0.548567	0	0	11	1	3	2.3184	1.10005	0.283403	1.78575	0	0	1.82473	40.1141	0	0	1.54159	PY17X_1349500	4.66496	2.57513	1.09864	2.34391	0.0190826	0.130665	PY17X_1349500	PY17X_1349500.1	Py17X_13_v3:2,164,238..2,165,530(-)	PY17X_1349500	ACBP1	null	null	GO:0005509	calcium ion binding	null	null	GO:0020011	apicoplast	null	null	null	null
PY17X_1365800	nucleoside transporter 1	11	6	5	11	15	5	8.83333	1.53508	0	1	0	2	0.75	0.414578	5.97171	4.25104	6.12257	9.78492	12.4465	6.69069	0	1.12297	0	3.08318	PY17X_1365800	4.94736	-1.97095	0.841275	-2.34281	0.0191393	0.130797	PY17X_1365800	PY17X_1365800.1	Py17X_13_v3:2,700,353..2,701,597(-)	PY17X_1365800	NT1	null	null	null	null	null	null	null	null	null	null	null	null
PY17X_0941500	mechanosensitive ion channel protein, putative	57	17	22	57	1298	22	245.5	192.277	3	24	0	50	19.25	10.0086	179.151	367.857	307.914	27.7239	54.7646	34.67	0	26.9514	13.0984	77.0796	PY17X_0941500	108.921	-2.08846	0.891858	-2.34169	0.0191966	0.130934	PY17X_0941500	PY17X_0941500.1	Py17X_09_v3:1,622,123..1,627,270(+)	PY17X_0941500	MSCS	GO:0016020	membrane	null	null	GO:0055085	transmembrane transport	null	null	null	null	null	null
PY17X_0818600	met-10+ like protein, putative	3	7	0	3	25	0	6.33333	3.54077	0	1	0	0	0.25	0.216506	5.81456	7.08507	3.8266	11.4157	0	1.82473	0	1.12297	0	0	PY17X_0818600	3.10897	-2.33328	0.997894	-2.33821	0.0193766	NA	PY17X_0818600	PY17X_0818600.1	Py17X_08_v3:769,884..772,307(-)	PY17X_0818600	null	null	null	GO:0016740	transferase activity	null	null	null	null	null	null	null	null
PY17X_0501400	reticulocyte binding protein, putative	8	3	2	8	40	2	10.5	5.48609	0	4	0	0	1	0.866025	15.5579	11.3361	9.94917	4.89246	4.9786	4.86596	0	4.49189	0	0	PY17X_0501400	5.60721	-2.07933	0.889368	-2.33799	0.0193877	0.13198	PY17X_0501400	PY17X_0501400.1	Py17X_05_v3:168,952..177,346(+)	PY17X_0501400	Py235	null	null	null	null	null	null	null	null	null	null	null	null
PY17X_1361500	DNA-directed RNA polymerases I, II, and III subunit RPABC4, putative	2	0	3	2	19	3	4.83333	2.61849	0	0	0	0	0	0	4.4002	5.38466	3.5715	0	7.4679	1.21649	0	0	0	0	PY17X_1361500	2.20408	-2.44279	1.0457	-2.33603	0.0194899	NA	PY17X_1361500	PY17X_1361500.1	Py17X_13_v3:2,508,881..2,509,320(-)	PY17X_1361500	RPB12	null	null	GO:0003677, GO:0003899	DNA binding, DNA-directed RNA polymerase activity	GO:0006351	transcription, DNA-templated	null	null	null	null	null	null
PY17X_0837100	conserved Plasmodium protein, unknown function, pseudogene	2	0	4	2	15	4	4.5	1.99652	0	0	0	0	0	0	3.143	4.25104	5.35725	0	9.95721	1.21649	0	0	0	0	PY17X_0837100	2.3925	-2.46808	1.05726	-2.3344	0.0195746	NA	PY17X_0837100	PY17X_0837100.1	Py17X_08_v3:1,418,407..1,419,156(-)	PY17X_0837100	null	null	null	null	null	null	null	null	null	null	null	null	null
PY17X_1221400	T-complex protein 1 subunit epsilon, putative	15	6	4	15	220	4	44	32.1895	0	6	0	9	3.75	1.94856	25.6155	62.3487	53.8276	9.78492	9.95721	9.12367	0	6.73784	0	13.8743	PY17X_1221400	19.127	-1.99328	0.854144	-2.33366	0.0196137	0.133259	PY17X_1221400	PY17X_1221400.1	Py17X_12_v3:896,771..898,378(-)	PY17X_1221400	CCT5	null	null	GO:0005524, GO:0051082	ATP binding, unfolded protein binding	GO:0006457	protein folding	GO:0005832	chaperonin-containing T-complex	GO:0051082	unfolded protein binding	GO:0006457	protein folding
PY17X_0216800	fam-b protein	8	3	0	8	15	0	5.66667	2.1688	0	0	0	0	0	0	3.30015	4.25104	1.53064	4.89246	0	4.86596	0	0	0	0	PY17X_0216800	1.88403	-2.37322	1.01764	-2.33208	0.0196964	NA	PY17X_0216800	PY17X_0216800.1	Py17X_02_v3:730,514..731,429(+)	PY17X_0216800	null	null	null	null	null	null	null	null	null	null	null	null	null
PY17X_0503900	tRNA wybutosine-synthesizing protein, putative	29	13	4	29	140	4	36.5	19.3574	2	12	0	6	5	2.29129	28.7585	39.6764	35.9701	21.2007	9.95721	17.6391	0	13.4757	8.73226	9.24955	PY17X_0503900	18.4659	-1.4955	0.641618	-2.33082	0.0197627	0.133405	PY17X_0503900	PY17X_0503900.1	Py17X_05_v3:267,460..272,550(-)	PY17X_0503900	null	null	null	GO:0016740	transferase activity	null	null	null	null	null	null	null	null
PY17X_0517100	conserved Plasmodium protein, unknown function	5	0	4	5	176	4	32.3333	26.2389	0	2	0	5	1.75	1.02317	27.6584	49.8789	45.9192	0	9.95721	3.04122	0	2.24595	0	7.70796	PY17X_0517100	14.6409	-2.38112	1.0217	-2.33055	0.0197773	0.133405	PY17X_0517100	PY17X_0517100.1	Py17X_05_v3:778,998..779,899(-)	PY17X_0517100	null	null	null	null	null	null	null	null	null	null	null	null	null
PY17X_1139700	conserved protein, unknown function	20	11	6	20	47	6	18.3333	5.73811	4	24	11	15	13.5	3.61421	10.6862	13.3199	9.69406	17.939	14.9358	12.1649	40.1141	26.9514	17.4645	23.1239	PY17X_1139700	18.6394	1.05217	0.451524	2.33027	0.0197919	0.133405	PY17X_1139700	PY17X_1139700.1	Py17X_11_v3:1,630,023..1,630,604(+)	PY17X_1139700	null	GO:0030176, GO:0016020	integral component of endoplasmic reticulum membrane, membrane	GO:0005262	calcium channel activity	GO:0032469	endoplasmic reticulum calcium ion homeostasis	null	null	null	null	null	null
PY17X_0824600	conserved Plasmodium protein, unknown function	5	8	5	5	17	5	7.5	1.79118	0	0	0	2	0.5	0.433013	5.3431	4.81785	3.8266	13.0466	12.4465	3.04122	0	0	0	3.08318	PY17X_0824600	4.5605	-2.16099	0.927557	-2.32976	0.0198188	0.133405	PY17X_0824600	PY17X_0824600.1	Py17X_08_v3:978,635..983,125(+)	PY17X_0824600	null	null	null	null	null	null	null	null	null	null	null	null	null
PY17X_1456400	conserved Plasmodium protein, unknown function	2	0	3	2	244	3	42.3333	36.8214	0	3	0	4	1.75	0.892679	27.187	69.1503	47.1948	0	7.4679	1.21649	0	3.36892	0	6.16637	PY17X_1456400	16.1752	-2.47389	1.06276	-2.32779	0.019923	0.133405	PY17X_1456400	PY17X_1456400.1	Py17X_14_v3:2,217,532..2,218,089(-)	PY17X_1456400	null	null	null	null	null	null	null	null	null	null	null	null	null
PY17X_1417600	conserved Plasmodium protein, unknown function	4	0	2	4	57	2	11.5	8.32583	0	1	0	1	0.5	0.25	5.65741	16.154	16.0717	0	4.9786	2.43298	0	1.12297	0	1.54159	PY17X_1417600	4.79593	-2.35478	1.01163	-2.3277	0.019928	0.133405	PY17X_1417600	PY17X_1417600.1	Py17X_14_v3:761,233..761,727(+)	PY17X_1417600	null	null	null	GO:0008270	zinc ion binding	null	null	null	null	null	null	null	null
PY17X_1406600	26S protease regulatory subunit 10B, putative	2	5	3	2	65	3	13.3333	9.44183	0	2	0	2	1	0.5	7.38606	18.4212	15.8166	8.1541	7.4679	1.21649	0	2.24595	0	3.08318	PY17X_1406600	6.37915	-2.11629	0.909325	-2.32732	0.0199483	0.133405	PY17X_1406600	PY17X_1406600.1	Py17X_14_v3:364,110..365,291(-)	PY17X_1406600	RPT4	GO:0005737	cytoplasm	GO:0005524, GO:0016787	ATP binding, hydrolase activity	GO:0030163	protein catabolic process	GO:0008540	proteasome regulatory particle, base subcomplex	null	null	GO:0070682, GO:0006511	proteasome regulatory particle assembly, ubiquitin-dependent protein catabolic process
PY17X_1104200	actin-depolymerizing factor 1, putative	8	0	4	8	102	4	21	14.8305	0	2	0	3	1.25	0.649519	14.1435	28.9071	23.2147	0	9.95721	4.86596	0	2.24595	0	4.62477	PY17X_1104200	8.79592	-2.22943	0.958233	-2.32661	0.0199863	0.133405	PY17X_1104200	PY17X_1104200.1	Py17X_11_v3:287,500..287,958(+)	PY17X_1104200	ADF1	GO:0005622	intracellular	GO:0003779	actin binding	null	null	null	null	null	null	null	null
PY17X_0815900	conserved Plasmodium protein, unknown function	0	0	6	0	893	6	150.833	135.505	0	1	0	11	3	2.3184	123.677	253.079	202.045	0	14.9358	0	0	1.12297	0	16.9575	PY17X_0815900	61.1817	-2.78419	1.19668	-2.3266	0.0199864	0.133405	PY17X_0815900	PY17X_0815900.1	Py17X_08_v3:692,581..693,968(-)	PY17X_0815900	null	null	null	null	null	null	null	null	null	null	null	null	null
PY17X_0505500	conserved Plasmodium protein, unknown function	12	0	24	12	2815	24	481.167	426.111	1	17	0	47	16.25	9.49589	325.144	797.779	597.716	0	59.7432	7.29894	0	19.0906	4.36613	72.4548	PY17X_0505500	188.359	-2.60846	1.12142	-2.32604	0.0200165	0.133405	PY17X_0505500	PY17X_0505500.1	Py17X_05_v3:341,099..343,905(-)	PY17X_0505500	null	null	null	null	null	null	null	null	null	null	null	null	null
PY17X_0610200	zinc finger transcription factor, putative	21	28	7	21	196	7	46.6667	27.4435	4	18	0	5	6.75	3.37963	43.2163	55.547	61.2257	45.663	17.4251	12.7731	0	20.2135	17.4645	7.70796	PY17X_0610200	28.1236	-1.61953	0.696481	-2.3253	0.0200561	0.133415	PY17X_0610200	PY17X_0610200.1	Py17X_06_v3:514,750..518,763(-)	PY17X_0610200	KROX1	null	null	GO:0046872	metal ion binding	null	null	null	null	null	null	null	null
PY17X_0804600	methyltransferase, putative	12	5	0	12	23	0	8.66667	3.29702	0	2	0	0	0.5	0.433013	6.44316	6.51827	4.84703	8.1541	0	7.29894	0	2.24595	0	0	PY17X_0804600	3.55074	-2.13287	0.918501	-2.32212	0.0202267	NA	PY17X_0804600	PY17X_0804600.1	Py17X_08_v3:227,957..231,436(-)	PY17X_0804600	null	null	null	GO:0008168	methyltransferase activity	null	null	null	null	null	null	null	null
PY17X_0827400	nitric oxide synthase, putative	2	0	2	2	75	2	13.8333	11.1714	0	2	0	0	0.5	0.433013	10.3719	21.2552	15.3064	0	4.9786	1.21649	0	2.24595	0	0	PY17X_0827400	5.53746	-2.4907	1.07358	-2.32	0.020341	0.134296	PY17X_0827400	PY17X_0827400.1	Py17X_08_v3:1,079,781..1,082,030(+)	PY17X_0827400	NOS	null	null	GO:0010181, GO:0016491	FMN binding, oxidoreductase activity	GO:0055114	oxidation-reduction process	null	null	null	null	null	null
PY17X_1219500	conserved Plasmodium protein, unknown function	1	0	0	1	54	0	9.33333	8.15702	0	0	0	0	0	0	8.01466	15.3038	18.8779	0	0	0.608245	0	0	0	0	PY17X_1219500	4.28046	-2.7542	1.18738	-2.31957	0.0203642	0.134296	PY17X_1219500	PY17X_1219500.1	Py17X_12_v3:806,900..811,157(+)	PY17X_1219500	null	null	null	null	null	null	null	null	null	null	null	null	null
PY17X_0833000	guanylate kinase, putative	3	12	8	3	17	8	8.5	2.01039	0	1	0	2	0.75	0.414578	6.28601	4.81785	4.59192	19.5698	19.9144	1.82473	0	1.12297	0	3.08318	PY17X_0833000	6.12109	-2.19045	0.944711	-2.31865	0.0204141	0.134296	PY17X_0833000	PY17X_0833000.1	Py17X_08_v3:1,280,556..1,281,152(+)	PY17X_0833000	GK	null	null	GO:0004385, GO:0005515	guanylate kinase activity, protein binding	GO:0006163	purine nucleotide metabolic process	null	null	null	null	null	null
PY17X_1032800	conserved Plasmodium protein, unknown function	5	0	1	5	35	1	7.83333	5.02448	0	1	0	0	0.25	0.216506	6.60031	9.9191	6.88789	0	2.4893	3.04122	0	1.12297	0	0	PY17X_1032800	3.00608	-2.3486	1.01293	-2.31862	0.0204154	NA	PY17X_1032800	PY17X_1032800.1	Py17X_10_v3:1,363,043..1,365,710(+)	PY17X_1032800	null	null	null	null	null	null	null	null	null	null	null	null	null
PY17X_1029700	conserved Plasmodium protein, unknown function	3	0	1	3	60	1	11.3333	8.89652	0	0	0	2	0.5	0.433013	16.1865	17.0042	26.0209	0	2.4893	1.82473	0	0	0	3.08318	PY17X_1029700	6.66088	-2.52692	1.08996	-2.31837	0.0204293	0.134296	PY17X_1029700	PY17X_1029700.1	Py17X_10_v3:1,247,560..1,251,144(-)	PY17X_1029700	null	null	null	null	null	null	null	null	null	null	null	null	null
PY17X_1468200	PIR protein	3	0	0	3	1	0	1.16667	0.548567	0	1	6	0	1.75	1.24373	0.15715	0.283403	0.255107	0	0	1.82473	21.8804	1.12297	0	0	PY17X_1468200	2.55238	2.56115	1.10476	2.31829	0.0204334	NA	PY17X_1468200	PY17X_1468200.1	Py17X_14_v3:2,651,692..2,652,789(+)	PY17X_1468200	null	null	null	null	null	null	null	null	null	null	null	null	null
PY17X_0806300	importin-7, putative	6	3	4	6	39	4	10.3333	5.25287	0	4	0	0	1	0.866025	8.80041	11.0527	12.7553	4.89246	9.95721	3.64947	0	4.49189	0	0	PY17X_0806300	5.55995	-2.03005	0.875669	-2.31828	0.020434	0.134296	PY17X_0806300	PY17X_0806300.1	Py17X_08_v3:319,066..322,755(+)	PY17X_0806300	null	null	null	GO:0008536	Ran GTPase binding	GO:0006886	intracellular protein transport	null	null	null	null	null	null
PY17X_1215700	conserved Plasmodium protein, unknown function	4	0	0	4	42	0	8.33333	6.1899	0	1	0	0	0.25	0.216506	17.9151	11.9029	10.7145	0	0	2.43298	0	1.12297	0	0	PY17X_1215700	4.40885	-2.56949	1.1084	-2.31821	0.020438	0.134296	PY17X_1215700	PY17X_1215700.1	Py17X_12_v3:659,202..663,143(+)	PY17X_1215700	null	null	null	null	null	null	null	GO:0005737	cytoplasm	null	null	null	null
PY17X_1424900	conserved Plasmodium protein, unknown function	68	8	20	68	4029	20	702.167	607.47	12	21	0	92	31.25	17.9282	388.161	1141.83	980.121	13.0466	49.786	41.3607	0	23.5824	52.3936	141.826	PY17X_1424900	283.211	-2.37107	1.02305	-2.31766	0.0204678	0.134296	PY17X_1424900	PY17X_1424900.1	Py17X_14_v3:1,009,011..1,010,192(+)	PY17X_1424900	null	null	null	null	null	null	null	null	null	null	null	null	null
PY17X_1217600	conserved Plasmodium protein, unknown function	17	1	6	17	454	6	83.5	67.6867	5	3	0	6	3.5	1.14564	74.9606	128.665	70.4095	1.63082	14.9358	10.3402	0	3.36892	21.8306	9.24955	PY17X_1217600	33.5391	-2.17526	0.939242	-2.31598	0.0205595	0.134296	PY17X_1217600	PY17X_1217600.1	Py17X_12_v3:738,774..740,288(+)	PY17X_1217600	null	null	null	null	null	null	null	null	null	null	null	null	null
PY17X_1147600	membrane associated histidine-rich protein 1a, putative	105	62	9	105	330	9	103.333	44.3751	10	41	6	13	17.5	6.89656	94.2901	93.523	116.584	101.111	22.4037	63.8657	21.8804	46.0419	43.6613	20.0407	PY17X_1147600	62.3402	-1.26388	0.54576	-2.31582	0.020568	0.134296	PY17X_1147600	PY17X_1147600.1	Py17X_11_v3:1,902,608..1,903,500(+)	PY17X_1147600	MAHRP1a	null	null	null	null	null	null	GO:0020036, GO:0071944	Maurer's cleft, cell periphery	null	null	GO:0009405	pathogenesis
PY17X_1355600	conserved Plasmodium protein, unknown function	14	6	2	14	68	2	17.6667	9.40941	0	5	0	4	2.25	1.1388	16.1865	19.2714	27.0413	9.78492	4.9786	8.51543	0	5.61487	0	6.16637	PY17X_1355600	9.75594	-1.77629	0.76727	-2.31508	0.0206087	0.134296	PY17X_1355600	PY17X_1355600.1	Py17X_13_v3:2,327,986..2,328,330(-)	PY17X_1355600	null	null	null	null	null	null	null	null	null	null	null	null	null
PY17X_1345500	conserved Plasmodium protein, unknown function	11	1	7	11	27	7	10.6667	3.28013	7	10	13	12	10.5	1.14564	10.2148	7.65188	11.4798	1.63082	17.4251	6.69069	47.4076	11.2297	30.5629	18.4991	PY17X_1345500	16.2792	1.41681	0.612255	2.31408	0.0206632	0.134296	PY17X_1345500	PY17X_1345500.1	Py17X_13_v3:1,988,560..1,989,275(-)	PY17X_1345500	null	null	null	null	null	null	null	null	null	null	null	null	null
PY17X_1214000	hypoxanthine-guanine phosphoribosyltransferase, putative	43	40	0	43	230	0	59.3333	32.0916	2	18	0	3	5.75	3.57727	68.2032	65.1827	48.7254	65.2328	0	26.1545	0	20.2135	8.73226	4.62477	PY17X_1214000	30.7069	-2.04135	0.882621	-2.31283	0.0207322	0.134296	PY17X_1214000	PY17X_1214000.1	Py17X_12_v3:587,133..588,297(-)	PY17X_1214000	HGPRT	GO:0005737	cytoplasm	GO:0004422	hypoxanthine phosphoribosyltransferase activity	GO:0006166	purine ribonucleoside salvage	null	null	null	null	null	null
PY17X_1141900	aldehyde reductase, putative	3	0	0	3	1	0	1.16667	0.548567	0	0	9	0	2.25	1.94856	0.3143	0.283403	0.510214	0	0	1.82473	32.8206	0	0	0	PY17X_1141900	3.57533	2.68522	1.16106	2.31273	0.0207374	NA	PY17X_1141900	PY17X_1141900.1	Py17X_11_v3:1,724,269..1,726,770(+)	PY17X_1141900	null	null	null	GO:0016491	oxidoreductase activity	GO:0055114	oxidation-reduction process	null	null	null	null	null	null
PY17X_1234900	ubiquitin carboxyl-terminal hydrolase 2, putative	4	0	8	4	117	8	23.5	17.1071	0	4	0	2	1.5	0.829156	19.4866	33.1581	20.9188	0	19.9144	2.43298	0	4.49189	0	3.08318	PY17X_1234900	10.3486	-2.26583	0.979781	-2.31259	0.0207453	0.134296	PY17X_1234900	PY17X_1234900.1	Py17X_12_v3:1,423,866..1,427,801(+)	PY17X_1234900	null	null	null	GO:0036459	ubiquitinyl hydrolase activity	GO:0016579, GO:0006511	protein deubiquitination, ubiquitin-dependent protein catabolic process	null	null	null	null	null	null
PY17X_0619900	40S ribosomal protein S10, putative	10	0	4	10	64	4	15.3333	9.00206	0	4	0	0	1	0.866025	13.9864	18.1378	18.1126	0	9.95721	6.08245	0	4.49189	0	0	PY17X_0619900	7.07683	-2.30574	0.997266	-2.31206	0.0207744	0.134296	PY17X_0619900	PY17X_0619900.1	Py17X_06_v3:879,821..880,753(+)	PY17X_0619900	RPS10	null	null	null	null	null	null	GO:0022627	cytosolic small ribosomal subunit	null	null	null	null
PY17X_1346500	conserved Plasmodium protein, unknown function	20	26	4	20	55	4	21.5	6.99107	0	7	0	6	3.25	1.63459	15.0864	15.5872	20.9188	42.4013	9.95721	12.1649	0	7.86082	0	9.24955	PY17X_1346500	13.3226	-1.68533	0.729005	-2.31183	0.0207873	0.134296	PY17X_1346500	PY17X_1346500.1	Py17X_13_v3:2,029,246..2,041,566(+)	PY17X_1346500	null	null	null	null	null	null	null	null	null	null	null	null	null
PY17X_0908500	inner membrane complex protein 1b, putative	65	10	21	65	2041	21	370.5	305.118	15	20	0	35	17.5	6.25	237.925	578.425	303.067	16.3082	52.2753	39.5359	0	22.4595	65.4919	53.9557	PY17X_0908500	136.944	-2.13313	0.922817	-2.31155	0.0208026	0.134296	PY17X_0908500	PY17X_0908500.1	Py17X_09_v3:425,890..427,497(+)	PY17X_0908500	IMC1b	null	null	null	null	null	null	null	null	null	null	null	null
PY17X_1326500	ATP-dependent RNA helicase DBP5, putative	5	18	2	5	85	2	19.5	12.1627	0	1	0	6	1.75	1.24373	16.5008	24.0893	17.8575	29.3548	4.9786	3.04122	0	1.12297	0	9.24955	PY17X_1326500	10.6195	-2.0388	0.882372	-2.31059	0.0208555	0.134389	PY17X_1326500	PY17X_1326500.1	Py17X_13_v3:1,298,846..1,300,960(+)	PY17X_1326500	null	null	null	GO:0005524, GO:0003676	ATP binding, nucleic acid binding	null	null	null	null	null	null	null	null
PY17X_1136700	GTP-binding protein, putative	5	2	3	5	39	3	9.5	5.40447	0	3	0	0	0.75	0.649519	6.12886	11.0527	13.2656	3.26164	7.4679	3.04122	0	3.36892	0	0	PY17X_1136700	4.75868	-2.12331	0.919892	-2.30822	0.020987	0.13495	PY17X_1136700	PY17X_1136700.1	Py17X_11_v3:1,498,147..1,501,198(-)	PY17X_1136700	null	null	null	GO:0005525	GTP binding	null	null	null	null	null	null	null	null
PY17X_0613400	HSP40, subfamily A, putative	14	1	4	14	64	4	16.8333	8.85192	0	4	0	3	1.75	0.892679	13.9864	18.1378	26.276	1.63082	9.95721	8.51543	0	4.49189	0	4.62477	PY17X_0613400	8.76203	-1.93228	0.837584	-2.30696	0.0210568	0.13495	PY17X_0613400	PY17X_0613400.1	Py17X_06_v3:633,614..635,311(-)	PY17X_0613400	HSP40	null	null	GO:0031072, GO:0051082	heat shock protein binding, unfolded protein binding	GO:0006457	protein folding	GO:0005829, GO:0020002	cytosol, host cell plasma membrane	GO:0016887, GO:0030544	ATPase activity, Hsp70 protein binding	GO:0009408	response to heat
PY17X_0507700	serine/arginine-rich splicing factor 4, putative	20	11	17	20	2223	17	384.667	335.634	1	13	21	48	20.75	8.63405	247.197	630.005	682.921	17.939	42.3181	12.1649	76.5815	14.5987	4.36613	73.9964	PY17X_0507700	180.209	-2.21343	0.959469	-2.30694	0.0210583	0.13495	PY17X_0507700	PY17X_0507700.1	Py17X_05_v3:453,803..455,817(-)	PY17X_0507700	SRSF4	null	null	GO:0003676, GO:0000166	nucleic acid binding, nucleotide binding	null	null	null	null	null	null	null	null
PY17X_1400300	fam-a protein	5	0	1	5	35	1	7.83333	5.02448	6	6	9	7	7	0.612372	6.12886	9.9191	6.12257	0	2.4893	3.04122	32.8206	6.73784	26.1968	10.7911	PY17X_1400300	10.4247	1.67376	0.726234	2.30471	0.0211828	0.135237	PY17X_1400300	PY17X_1400300.1	Py17X_14_v3:112,842..114,315(+)	PY17X_1400300	null	null	null	null	null	null	null	null	null	null	null	null	null
PY17X_1449800	conserved Plasmodium protein, unknown function	2	0	3	2	5	3	2.5	0.612372	12	0	7	0	4.75	2.53414	2.5144	1.41701	1.78575	0	7.4679	1.21649	25.5272	0	52.3936	0	PY17X_1449800	9.23223	2.41593	1.0485	2.30417	0.0212131	0.135237	PY17X_1449800	PY17X_1449800.1	Py17X_14_v3:1,953,768..1,954,715(+)	PY17X_1449800	null	null	null	null	null	null	null	null	null	null	null	null	null
PY17X_1040200	secreted ookinete adhesive protein, putative	6	5	6	6	191	6	36.6667	28.1777	2	7	0	3	3	1.27475	18.7009	54.13	45.1539	8.1541	14.9358	3.64947	0	7.86082	8.73226	4.62477	PY17X_1040200	16.5942	-1.90907	0.828568	-2.30407	0.021219	0.135237	PY17X_1040200	PY17X_1040200.1	Py17X_10_v3:1,661,790..1,662,287(-)	PY17X_1040200	SOAP	null	null	null	null	null	null	GO:0020009	microneme	null	null	null	null
PY17X_0612300	DNA helicase MCM8, putative	20	3	3	20	8	3	9.5	3.11582	4	12	7	7	7.5	1.43614	4.4002	2.26722	2.80618	4.89246	7.4679	12.1649	25.5272	13.4757	17.4645	10.7911	PY17X_0612300	10.1257	1.48036	0.643123	2.30183	0.0213448	0.135792	PY17X_0612300	PY17X_0612300.1	Py17X_06_v3:587,027..590,432(-)	PY17X_0612300	MCM8	null	null	GO:0005524, GO:0003677	ATP binding, DNA binding	GO:0006260	DNA replication	null	null	null	null	null	null
PY17X_1423500	conserved Plasmodium protein, unknown function	2	5	15	2	1429	15	244.667	216.24	0	7	0	34	10.25	7.00335	217.967	404.983	291.587	8.1541	37.3395	1.21649	0	7.86082	0	52.4141	PY17X_1423500	102.152	-2.51519	1.0931	-2.30097	0.0213935	0.135855	PY17X_1423500	PY17X_1423500.1	Py17X_14_v3:967,991..971,968(-)	PY17X_1423500	null	null	null	null	null	null	null	null	null	null	null	null	null
PY17X_0838900	conserved Plasmodium protein, unknown function	16	4	15	16	309	15	62.5	45.0375	0	1	0	17	4.5	3.61421	49.0308	87.5715	91.5834	6.52328	37.3395	9.73192	0	1.12297	0	26.2071	PY17X_0838900	30.9111	-2.21119	0.961284	-2.30025	0.0214343	0.135867	PY17X_0838900	PY17X_0838900.1	Py17X_08_v3:1,463,396..1,464,858(+)	PY17X_0838900	null	null	null	GO:0005515	protein binding	null	null	null	null	null	null	null	null
PY17X_0609400	amino acid transporter, putative	7	0	0	7	27	0	6.83333	3.89741	0	0	0	0	0	0	4.0859	7.65188	6.12257	0	0	4.25771	0	0	0	0	PY17X_0609400	2.21181	-2.49247	1.08478	-2.29767	0.0215803	NA	PY17X_0609400	PY17X_0609400.1	Py17X_06_v3:481,670..486,214(+)	PY17X_0609400	null	null	null	null	null	null	null	null	null	null	null	null	null
PY17X_1146100	conserved Plasmodium protein, unknown function	5	11	0	5	33	0	9	4.63681	0	0	0	2	0.5	0.433013	5.97171	9.3523	7.90831	17.939	0	3.04122	0	0	0	3.08318	PY17X_1146100	4.72958	-2.2599	0.983568	-2.29766	0.0215812	0.136312	PY17X_1146100	PY17X_1146100.1	Py17X_11_v3:1,855,084..1,856,650(+)	PY17X_1146100	null	null	null	null	null	null	null	null	null	null	null	null	null
PY17X_0302300	5'-3' exonuclease, putative	3	3	2	3	27	2	6.66667	3.71683	0	0	0	2	0.5	0.433013	8.17181	7.65188	8.16342	4.89246	4.9786	1.82473	0	0	0	3.08318	PY17X_0302300	3.87661	-2.11713	0.921438	-2.29764	0.0215825	0.136312	PY17X_0302300	PY17X_0302300.1	Py17X_03_v3:103,841..105,193(+)	PY17X_0302300	null	null	null	GO:0003677, GO:0003824	DNA binding, catalytic activity	null	null	null	null	null	null	null	null
PY17X_1142200	conserved Plasmodium protein, unknown function	9	6	1	9	7	1	5.5	1.36931	0	0	0	0	0	0	1.8858	1.98382	1.27553	9.78492	2.4893	5.4742	0	0	0	0	PY17X_1142200	2.28936	-2.39927	1.04433	-2.29743	0.0215943	NA	PY17X_1142200	PY17X_1142200.1	Py17X_11_v3:1,732,014..1,732,973(+)	PY17X_1142200	null	null	null	null	null	null	null	null	null	null	null	null	null
PY17X_0927200	calcium-dependent protein kinase 7	20	2	7	20	105	7	26.8333	14.5362	0	10	0	1	2.75	2.10283	16.8151	29.7573	33.6741	3.26164	17.4251	12.1649	0	11.2297	0	1.54159	PY17X_0927200	12.5869	-1.961	0.854166	-2.2958	0.0216871	0.136726	PY17X_0927200	PY17X_0927200.1	Py17X_09_v3:1,114,464..1,120,424(-)	PY17X_0927200	CDPK7	null	null	GO:0005524, GO:0005509, GO:0004672	ATP binding, calcium ion binding, protein kinase activity	GO:0006468	protein phosphorylation	null	null	null	null	null	null
PY17X_1126100	conserved Plasmodium protein, unknown function	11	0	3	11	20	3	8	2.76887	0	0	0	1	0.25	0.216506	5.18595	5.66806	3.06128	0	7.4679	6.69069	0	0	0	1.54159	PY17X_1126100	2.96155	-2.22981	0.97137	-2.29553	0.0217025	NA	PY17X_1126100	PY17X_1126100.1	Py17X_11_v3:1,087,914..1,089,049(+)	PY17X_1126100	null	null	null	null	null	null	null	null	null	null	null	null	null
PY17X_1127300	conserved Plasmodium protein, unknown function	1	6	0	1	16	0	4	2.34521	0	0	0	0	0	0	2.98585	4.53445	5.10214	9.78492	0	0.608245	0	0	0	0	PY17X_1127300	2.30156	-2.4577	1.07096	-2.29486	0.0217409	NA	PY17X_1127300	PY17X_1127300.1	Py17X_11_v3:1,122,744..1,123,079(-)	PY17X_1127300	null	null	null	null	null	null	null	null	null	null	null	null	null
PY17X_0312700	conserved Plasmodium protein, unknown function	7	9	0	7	36	0	9.83333	4.98563	0	2	0	0	0.5	0.433013	5.3431	10.2025	4.33682	14.6774	0	4.25771	0	2.24595	0	0	PY17X_0312700	4.10635	-2.2305	0.972196	-2.2943	0.0217735	0.137025	PY17X_0312700	PY17X_0312700.1	Py17X_03_v3:487,111..488,682(+)	PY17X_0312700	null	null	null	null	null	null	null	null	null	null	null	null	null
PY17X_1247700	conserved Plasmodium protein, unknown function	5	0	1	5	87	1	16.5	12.8965	0	3	0	1	1	0.612372	17.2865	24.6561	27.8067	0	2.4893	3.04122	0	3.36892	0	1.54159	PY17X_1247700	8.01903	-2.3747	1.03612	-2.29193	0.0219098	0.137634	PY17X_1247700	PY17X_1247700.1	Py17X_12_v3:1,881,049..1,886,269(+)	PY17X_1247700	null	null	null	null	null	null	null	null	null	null	null	null	null
PY17X_0807700	AAA family ATPase, putative	2	6	2	2	12	2	4.33333	1.52145	0	0	0	0	0	0	1.5715	3.40084	2.29596	9.78492	4.9786	1.21649	0	0	0	0	PY17X_0807700	2.32483	-2.38176	1.03947	-2.29131	0.0219454	NA	PY17X_0807700	PY17X_0807700.1	Py17X_08_v3:365,590..367,539(+)	PY17X_0807700	null	null	null	GO:0005524	ATP binding	null	null	null	null	null	null	null	null
PY17X_1372700	PIR protein	5	1	0	5	0	0	1.83333	0.925463	0	6	6	1	3.25	1.38632	1.10005	0	1.02043	1.63082	0	3.04122	21.8804	6.73784	0	1.54159	PY17X_1372700	3.69524	2.2062	0.963796	2.28908	0.0220749	0.138149	PY17X_1372700	PY17X_1372700.1	Py17X_13_v3:2,958,553..2,959,662(+)	PY17X_1372700	null	null	null	null	null	null	null	null	null	null	null	null	null
PY17X_0525300	glideosome associated protein with multiple membrane spans 2, putative	13	5	36	13	4084	36	697.833	618.245	0	11	0	86	24.25	17.9665	418.019	1157.42	996.958	8.1541	89.6149	7.90718	0	12.3527	0	132.577	PY17X_0525300	282.3	-2.58199	1.12861	-2.28776	0.0221515	0.138149	PY17X_0525300	PY17X_0525300.1	Py17X_05_v3:1,068,147..1,069,391(+)	PY17X_0525300	GAPM2	null	null	null	null	null	null	null	null	null	null	null	null
PY17X_0841500	PIR protein	6	0	1	6	3	1	2.83333	0.983663	2	8	3	0	3.25	1.47373	0.942901	0.850209	0.255107	0	2.4893	3.64947	10.9402	8.98379	8.73226	0	PY17X_0841500	3.68432	2.07703	0.90798	2.28753	0.022165	0.138149	PY17X_0841500	PY17X_0841500.1	Py17X_08_v3:1,550,861..1,551,942(+)	PY17X_0841500	null	null	null	null	null	null	null	null	null	null	null	null	null
PY17X_0620300	small subunit rRNA processing protein, putative	6	10	2	6	61	2	14.5	8.56268	2	2	0	1	1.25	0.414578	11.7863	17.2876	10.9696	16.3082	4.9786	3.64947	0	2.24595	8.73226	1.54159	PY17X_0620300	7.74995	-1.82758	0.799051	-2.28719	0.0221847	0.138149	PY17X_0620300	PY17X_0620300.1	Py17X_06_v3:894,953..895,837(-)	PY17X_0620300	null	null	null	GO:0003676, GO:0000166	nucleic acid binding, nucleotide binding	null	null	null	null	null	null	null	null
PY17X_1135900	Sas10 domain-containing protein, putative	13	35	7	13	190	7	44.1667	26.9035	6	6	4	3	4.75	0.649519	42.7448	53.8466	65.5625	57.0787	17.4251	7.90718	14.587	6.73784	26.1968	4.62477	PY17X_1135900	29.6711	-1.62429	0.710192	-2.28711	0.0221892	0.138149	PY17X_1135900	PY17X_1135900.1	Py17X_11_v3:1,472,713..1,474,998(-)	PY17X_1135900	null	null	null	null	null	null	null	null	null	null	null	null	null
PY17X_1467300	conserved Plasmodium protein, unknown function	4	0	0	4	36	0	7.33333	5.2845	0	0	0	0	0	0	5.97171	10.2025	6.37767	0	0	2.43298	0	0	0	0	PY17X_1467300	2.49849	-2.54214	1.11249	-2.28509	0.0223076	NA	PY17X_1467300	PY17X_1467300.1	Py17X_14_v3:2,586,876..2,588,555(-)	PY17X_1467300	null	null	null	null	null	null	null	null	null	null	null	null	null
PY17X_0204400	chromatin assembly factor 1 protein WD40 domain, putative	17	5	6	17	132	6	30.5	18.6469	3	2	0	6	2.75	1.08253	23.2582	37.4092	30.1026	8.1541	14.9358	10.3402	0	2.24595	13.0984	9.24955	PY17X_0204400	14.8794	-1.6853	0.737543	-2.28502	0.0223116	0.138665	PY17X_0204400	PY17X_0204400.1	Py17X_02_v3:254,184..255,524(+)	PY17X_0204400	null	null	null	GO:0005515	protein binding	null	null	null	null	null	null	null	null
PY17X_0835000	conserved Plasmodium protein, unknown function	8	1	0	8	159	0	29.3333	23.7155	0	2	0	3	1.25	0.649519	20.5867	45.0611	21.6841	1.63082	0	4.86596	0	2.24595	0	4.62477	PY17X_0835000	10.0699	-2.33716	1.02327	-2.28402	0.0223703	0.138783	PY17X_0835000	PY17X_0835000.1	Py17X_08_v3:1,359,045..1,360,307(-)	PY17X_0835000	null	null	null	null	null	null	null	null	null	null	null	null	null
PY17X_1321500	RNA-binding protein, putative	1	5	1	1	12	1	3.5	1.66249	0	0	0	0	0	0	3.92875	3.40084	2.29596	8.1541	2.4893	0.608245	0	0	0	0	PY17X_1321500	2.08772	-2.35885	1.03379	-2.28174	0.0225044	NA	PY17X_1321500	PY17X_1321500.1	Py17X_13_v3:1,109,222..1,110,712(+)	PY17X_1321500	null	null	null	GO:0003676, GO:0000166	nucleic acid binding, nucleotide binding	null	null	null	null	null	null	null	null
PY17X_1333700	conserved Plasmodium protein, unknown function	1	10	3	1	10	3	4.66667	1.57527	0	0	0	1	0.25	0.216506	3.92875	2.83403	4.59192	16.3082	7.4679	0.608245	0	0	0	1.54159	PY17X_1333700	3.72807	-2.32497	1.02074	-2.27773	0.0227424	0.140677	PY17X_1333700	PY17X_1333700.1	Py17X_13_v3:1,535,050..1,537,680(-)	PY17X_1333700	null	null	null	null	null	null	null	null	null	null	null	null	null
PY17X_0830700	conserved Plasmodium protein, unknown function	12	4	17	12	1711	17	295.5	258.44	5	21	1	45	18	8.64581	200.681	484.902	389.803	6.52328	42.3181	7.29894	3.64674	23.5824	21.8306	69.3716	PY17X_0830700	124.996	-2.19082	0.961938	-2.27751	0.0227559	0.140677	PY17X_0830700	PY17X_0830700.1	Py17X_08_v3:1,210,247..1,214,563(+)	PY17X_0830700	null	null	null	null	null	null	null	null	null	null	null	null	null
PY17X_0819800	conserved Plasmodium protein, unknown function	2	0	2	2	44	2	8.66667	6.45784	0	0	0	1	0.25	0.216506	5.81456	12.4697	9.69406	0	4.9786	1.21649	0	0	0	1.54159	PY17X_0819800	3.5715	-2.37755	1.04394	-2.27748	0.0227577	NA	PY17X_0819800	PY17X_0819800.1	Py17X_08_v3:811,114..813,195(+)	PY17X_0819800	null	null	null	null	null	null	null	null	null	null	null	null	null
PY17X_0815300	DNA primase large subunit, putative	2	0	2	2	38	2	7.66667	5.5461	0	1	0	0	0.25	0.216506	4.7145	10.7693	10.7145	0	4.9786	1.21649	0	1.12297	0	0	PY17X_0815300	3.35164	-2.38252	1.04656	-2.27653	0.0228144	NA	PY17X_0815300	PY17X_0815300.1	Py17X_08_v3:662,333..664,152(-)	PY17X_0815300	null	null	null	GO:0003896	DNA primase activity	GO:0006269	DNA replication, synthesis of RNA primer	null	null	null	null	null	null
PY17X_0907900	60S ribosomal protein L28, putative	17	17	4	17	37	4	16	4.50925	1	6	0	3	2.5	1.14564	12.8863	10.4859	14.7962	27.7239	9.95721	10.3402	0	6.73784	4.36613	4.62477	PY17X_0907900	10.1918	-1.52307	0.669197	-2.27596	0.0228483	0.140998	PY17X_0907900	PY17X_0907900.1	Py17X_09_v3:398,928..399,779(+)	PY17X_0907900	null	null	null	null	null	null	null	null	null	null	null	null	null
PY17X_1133400	serine/threonine protein phosphatase 5, putative	5	0	1	5	69	1	13.5	10.1646	0	1	0	2	0.75	0.414578	13.5149	19.5548	22.1943	0	2.4893	3.04122	0	1.12297	0	3.08318	PY17X_1133400	6.50007	-2.33264	1.02577	-2.27403	0.0229643	0.141115	PY17X_1133400	PY17X_1133400.1	Py17X_11_v3:1,374,908..1,376,998(+)	PY17X_1133400	PP5	null	null	GO:0016787, GO:0005515	hydrolase activity, protein binding	null	null	null	null	null	null	null	null
PY17X_1317200	exosome complex exonuclease RRP6, putative	2	4	0	2	19	0	4.5	2.70545	0	0	0	0	0	0	2.67155	5.38466	3.31639	6.52328	0	1.21649	0	0	0	0	PY17X_1317200	1.91124	-2.35153	1.03414	-2.27391	0.0229715	NA	PY17X_1317200	PY17X_1317200.1	Py17X_13_v3:940,880..944,122(-)	PY17X_1317200	RRP6	null	null	GO:0003824, GO:0003676, GO:0000166	catalytic activity, nucleic acid binding, nucleotide binding	GO:0044237	cellular metabolic process	null	null	null	null	null	null
PY17X_1434900	DNA-binding chaperone, putative	13	8	2	13	41	2	13.1667	5.40276	0	6	0	1	1.75	1.24373	13.3578	11.6195	13.5207	13.0466	4.9786	7.90718	0	6.73784	0	1.54159	PY17X_1434900	7.27097	-1.72592	0.759081	-2.27369	0.0229846	0.141115	PY17X_1434900	PY17X_1434900.1	Py17X_14_v3:1,341,886..1,344,441(+)	PY17X_1434900	null	null	null	GO:0003677, GO:0003682	DNA binding, chromatin binding	null	null	null	null	null	null	null	null
PY17X_1030400	ubiquitin carboxyl-terminal hydrolase, putative	7	18	3	7	105	3	23.8333	14.96	4	3	0	2	2.25	0.73951	28.9156	29.7573	29.0822	29.3548	7.4679	4.25771	0	3.36892	17.4645	3.08318	PY17X_1030400	15.2752	-1.81638	0.798888	-2.27363	0.0229881	0.141115	PY17X_1030400	PY17X_1030400.1	Py17X_10_v3:1,270,191..1,273,964(+)	PY17X_1030400	null	null	null	GO:0036459	ubiquitinyl hydrolase activity	GO:0016579, GO:0006511	protein deubiquitination, ubiquitin-dependent protein catabolic process	null	null	null	null	null	null
PY17X_0607800	eukaryotic translation initiation factor 5, putative	26	23	3	26	138	3	36.5	18.966	0	14	0	6	5	2.87228	27.0298	39.1096	36.2252	37.5089	7.4679	15.8144	0	15.7216	0	9.24955	PY17X_0607800	18.8127	-1.70804	0.751552	-2.27269	0.0230448	0.141215	PY17X_0607800	PY17X_0607800.1	Py17X_06_v3:408,587..410,131(-)	PY17X_0607800	EIF5	null	null	GO:0005515, GO:0003743	protein binding, translation initiation factor activity	GO:0006413	translational initiation	null	null	GO:0003743	translation initiation factor activity	GO:0006446	regulation of translational initiation
PY17X_0312300	acyl-CoA synthetase, putative	73	33	7	73	216	7	68.1667	29.1647	2	22	0	18	10.5	4.81534	59.7171	61.215	56.8888	53.8171	17.4251	44.4019	0	24.7054	8.73226	27.7486	PY17X_0312300	35.4651	-1.46532	0.645051	-2.27163	0.023109	0.141361	PY17X_0312300	PY17X_0312300.1	Py17X_03_v3:473,686..475,947(-)	PY17X_0312300	ACS9	null	null	GO:0003824	catalytic activity	GO:0008152	metabolic process	null	null	null	null	null	null
PY17X_1323900	conserved Plasmodium protein, unknown function	2	4	3	2	71	3	14.1667	10.38	0	0	0	4	1	0.866025	16.3436	20.1216	18.6228	6.52328	7.4679	1.21649	0	0	0	6.16637	PY17X_1323900	7.64621	-2.20144	0.969439	-2.27084	0.0231567	0.141391	PY17X_1323900	PY17X_1323900.1	Py17X_13_v3:1,192,782..1,195,470(-)	PY17X_1323900	UIS25	null	null	null	null	null	null	null	null	null	null	null	null
PY17X_0824000	TLD domain-containing protein	0	0	1	0	49	1	8.5	7.39651	0	1	0	0	0.25	0.216506	16.0293	13.8867	22.1943	0	2.4893	0	0	1.12297	0	0	PY17X_0824000	5.57226	-2.63566	1.16118	-2.26981	0.0232192	0.141391	PY17X_0824000	PY17X_0824000.1	Py17X_08_v3:951,907..955,128(-)	PY17X_0824000	null	null	null	null	null	null	null	null	null	null	null	null	null
PY17X_1365700	DNA topoisomerase 3, putative	16	12	2	16	71	2	19.8333	9.63909	0	4	0	3	1.75	0.892679	6.75746	20.1216	9.18385	19.5698	4.9786	9.73192	0	4.49189	0	4.62477	PY17X_1365700	7.946	-1.76061	0.775753	-2.26955	0.0232352	0.141391	PY17X_1365700	PY17X_1365700.1	Py17X_13_v3:2,697,109..2,699,142(+)	PY17X_1365700	TOP3	null	null	GO:0003677, GO:0003916, GO:0003917	DNA binding, DNA topoisomerase activity, DNA topoisomerase type I activity	GO:0006265	DNA topological change	null	null	null	null	null	null
PY17X_0711200	conserved Plasmodium protein, unknown function	9	6	0	9	38	0	10.3333	5.27398	1	2	0	0	0.75	0.414578	6.91461	10.7693	9.94917	9.78492	0	5.4742	0	2.24595	4.36613	0	PY17X_0711200	4.95043	-2.00492	0.883947	-2.26815	0.0233202	0.141662	PY17X_0711200	PY17X_0711200.1	Py17X_07_v3:588,182..594,376(+)	PY17X_0711200	null	null	null	GO:0005515	protein binding	null	null	null	null	null	null	null	null
PY17X_1250000	fam-b protein	1	0	1	1	41	1	7.5	6.11805	0	1	0	0	0.25	0.216506	11.1577	11.6195	11.2247	0	2.4893	0.608245	0	1.12297	0	0	PY17X_1250000	3.82224	-2.46313	1.08709	-2.2658	0.0234636	0.142142	PY17X_1250000	PY17X_1250000.1	Py17X_12_v3:2,006,480..2,007,348(+)	PY17X_1250000	null	null	null	null	null	null	null	null	null	null	null	null	null
PY17X_1305400	conserved Plasmodium protein, unknown function	0	0	3	0	94	3	16.6667	14.1297	0	2	0	1	0.75	0.414578	19.8009	26.6399	28.0618	0	7.4679	0	0	2.24595	0	1.54159	PY17X_1305400	8.5758	-2.5353	1.11908	-2.26553	0.0234804	0.142142	PY17X_1305400	PY17X_1305400.1	Py17X_13_v3:454,974..465,615(-)	PY17X_1305400	null	null	null	null	null	null	null	null	null	null	null	null	null
PY17X_1412100	M1-family alanyl aminopeptidase, putative	9	10	3	9	131	3	27.5	18.9323	0	11	0	2	3.25	2.27418	26.8727	37.1258	31.6333	16.3082	7.4679	5.4742	0	12.3527	0	3.08318	PY17X_1412100	14.0318	-1.89533	0.837414	-2.26331	0.0236167	0.14272	PY17X_1412100	PY17X_1412100.1	Py17X_14_v3:548,420..551,614(+)	PY17X_1412100	null	null	null	GO:0008237, GO:0008270	metallopeptidase activity, zinc ion binding	null	null	null	null	null	null	null	null
PY17X_0712400	BEM46-like protein	12	3	25	12	1862	25	323.167	280.969	0	11	0	47	14.5	9.64689	196.909	527.696	434.957	4.89246	62.2325	7.29894	0	12.3527	0	72.4548	PY17X_0712400	131.879	-2.44789	1.08332	-2.25962	0.0238451	0.14363	PY17X_0712400	PY17X_0712400.1	Py17X_07_v3:634,880..637,132(+)	PY17X_0712400	PBLP	null	null	null	null	null	null	GO:0005886	plasma membrane	null	null	GO:0048469, GO:0030260	cell maturation, entry into host cell
PY17X_0604900	major facilitator superfamily domain-containing protein, putative	2	2	8	2	45	8	11.1667	6.27347	0	2	0	2	1	0.5	8.17181	12.7531	14.0309	3.26164	19.9144	1.21649	0	2.24595	0	3.08318	PY17X_0604900	6.46775	-2.07956	0.920345	-2.25955	0.0238494	0.14363	PY17X_0604900	PY17X_0604900.1	Py17X_06_v3:299,560..302,682(+)	PY17X_0604900	MFS4	null	null	null	null	null	null	null	null	null	null	null	null
PY17X_1204100	conserved Plasmodium protein, unknown function	1	0	0	1	6	0	1.33333	0.871355	0	0	9	0	2.25	1.94856	0.15715	1.70042	0.255107	0	0	0.608245	32.8206	0	0	0	PY17X_1204100	3.55416	2.66206	1.17822	2.25938	0.0238598	NA	PY17X_1204100	PY17X_1204100.1	Py17X_12_v3:250,890..252,437(+)	PY17X_1204100	null	null	null	null	null	null	null	null	null	null	null	null	null
PY17X_0314100	conserved Plasmodium protein, unknown function	1	5	0	1	48	0	9.16667	7.12358	0	3	0	0	0.75	0.649519	13.9864	13.6033	31.123	8.1541	0	0.608245	0	3.36892	0	0	PY17X_0314100	7.0844	-2.45783	1.08874	-2.25751	0.0239765	0.14403	PY17X_0314100	PY17X_0314100.1	Py17X_03_v3:542,766..544,334(+)	PY17X_0314100	null	null	null	null	null	null	null	null	null	null	null	null	null
PY17X_1235200	60S ribosomal protein L12, putative	19	12	6	19	138	6	33.3333	19.232	0	1	6	4	2.75	1.19242	24.2011	39.1096	41.0722	19.5698	14.9358	11.5567	21.8804	1.12297	0	6.16637	PY17X_1235200	17.9615	-1.7203	0.762562	-2.25595	0.0240739	0.14403	PY17X_1235200	PY17X_1235200.1	Py17X_12_v3:1,442,965..1,443,786(-)	PY17X_1235200	null	GO:0005840	ribosome	GO:0003735	structural constituent of ribosome	GO:0006412	translation	null	null	null	null	null	null
PY17X_1467100	conserved Plasmodium protein, unknown function	1	6	2	1	28	2	6.66667	3.95577	0	2	0	0	0.5	0.433013	6.91461	7.93528	7.14299	9.78492	4.9786	0.608245	0	2.24595	0	0	PY17X_1467100	3.96106	-2.17908	0.96602	-2.25573	0.0240874	0.14403	PY17X_1467100	PY17X_1467100.1	Py17X_14_v3:2,580,645..2,582,423(+)	PY17X_1467100	null	null	null	null	null	null	null	null	null	null	null	null	null
PY17X_0718400	conserved protein, unknown function	6	0	2	6	32	2	8	4.47214	0	1	0	1	0.5	0.25	9.58616	9.06889	7.65321	0	4.9786	3.64947	0	1.12297	0	1.54159	PY17X_0718400	3.76009	-2.14273	0.950067	-2.25535	0.0241116	0.14403	PY17X_0718400	PY17X_0718400.1	Py17X_07_v3:828,056..828,691(-)	PY17X_0718400	null	null	null	null	null	null	null	null	null	null	null	null	null
PY17X_0624600	mitochondrial import inner membrane translocase subunit TIM14, putative	2	8	0	2	21	0	5.5	3.03452	0	1	0	0	0.25	0.216506	4.24305	5.95146	5.61235	13.0466	0	1.21649	0	1.12297	0	0	PY17X_0624600	3.11929	-2.29293	1.01688	-2.25488	0.0241411	NA	PY17X_0624600	PY17X_0624600.1	Py17X_06_v3:1,028,714..1,029,251(+)	PY17X_0624600	PAM18	null	null	null	null	null	null	null	null	null	null	null	null
PY17X_1438900	conserved Plasmodium protein, unknown function	9	0	6	9	636	6	111	95.8593	0	1	0	15	4	3.18198	81.5609	180.244	133.166	0	14.9358	5.4742	0	1.12297	0	23.1239	PY17X_1438900	43.9628	-2.51079	1.11355	-2.25475	0.0241489	0.14403	PY17X_1438900	PY17X_1438900.1	Py17X_14_v3:1,496,341..1,499,661(-)	PY17X_1438900	null	null	null	null	null	null	null	null	null	null	null	null	null
PY17X_0311200	conserved Plasmodium protein, unknown function	12	6	7	12	204	7	41.3333	29.715	0	4	0	11	3.75	2.24653	27.8156	57.8142	43.8784	9.78492	17.4251	7.29894	0	4.49189	0	16.9575	PY17X_0311200	18.5467	-1.90499	0.845719	-2.25251	0.0242904	0.14403	PY17X_0311200	PY17X_0311200.1	Py17X_03_v3:430,128..432,197(+)	PY17X_0311200	null	null	null	null	null	null	null	null	null	null	null	null	null
PY17X_1040800	selenoprotein, putative	0	0	2	0	84	2	14.6667	12.6637	0	0	0	1	0.25	0.216506	8.01466	23.8058	18.8779	0	4.9786	0	0	0	0	1.54159	PY17X_1040800	5.72186	-2.59528	1.15229	-2.25227	0.0243051	0.14403	PY17X_1040800	PY17X_1040800.1	Py17X_10_v3:1,678,020..1,678,684(-)	PY17X_1040800	Sel1	null	null	null	null	null	null	null	null	null	null	null	null
PY17X_0107400	uroporphyrinogen III decarboxylase, putative	3	5	1	3	36	1	8.16667	5.11217	0	0	0	2	0.5	0.433013	3.92875	10.2025	12.2451	8.1541	2.4893	1.82473	0	0	0	3.08318	PY17X_0107400	4.19277	-2.16676	0.962038	-2.25226	0.0243058	0.14403	PY17X_0107400	PY17X_0107400.1	Py17X_01_v3:377,543..379,027(+)	PY17X_0107400	UROD	null	null	GO:0004853	uroporphyrinogen decarboxylase activity	GO:0006779	porphyrin-containing compound biosynthetic process	GO:0020011	apicoplast	null	null	null	null
PY17X_1231600	AP2 domain transcription factor, putative	30	38	16	30	338	16	78	47.5792	4	9	0	28	10.25	5.36627	68.5175	95.7902	97.1957	61.9712	39.8288	18.2473	0	10.1068	17.4645	43.1646	PY17X_1231600	45.2287	-1.64476	0.730338	-2.25205	0.0243193	0.14403	PY17X_1231600	PY17X_1231600.1	Py17X_12_v3:1,280,165..1,286,352(+)	PY17X_1231600	ApiAP2	null	null	GO:0003700	sequence-specific DNA binding transcription factor activity	GO:0006355	regulation of transcription, DNA-templated	null	null	GO:0043565	sequence-specific DNA binding	null	null
PY17X_0909700	conserved Plasmodium protein, unknown function	5	0	0	5	50	0	10	7.3598	0	0	0	1	0.25	0.216506	9.42901	14.1701	13.0105	0	0	3.04122	0	0	0	1.54159	PY17X_0909700	4.11924	-2.45502	1.09019	-2.25192	0.0243274	0.14403	PY17X_0909700	PY17X_0909700.1	Py17X_09_v3:472,705..478,701(+)	PY17X_0909700	null	null	null	null	null	null	null	null	null	null	null	null	null
PY17X_1444800	conserved Plasmodium protein, unknown function	7	5	0	7	188	0	34.5	28.0503	0	6	0	3	2.25	1.24373	28.6013	53.2798	34.4394	8.1541	0	4.25771	0	6.73784	0	4.62477	PY17X_1444800	14.0095	-2.20629	0.980588	-2.24997	0.0244508	0.144516	PY17X_1444800	PY17X_1444800.1	Py17X_14_v3:1,751,143..1,753,611(+)	PY17X_1444800	null	null	null	null	null	null	null	null	null	null	null	null	null
PY17X_1019400	phosphoenolpyruvate carboxylase, putative	9	16	1	9	52	1	14.6667	7.13624	0	5	0	1	1.5	1.03078	9.58616	14.737	9.69406	26.0931	2.4893	5.4742	0	5.61487	0	1.54159	PY17X_1019400	7.52303	-1.92663	0.856614	-2.24913	0.0245044	0.144588	PY17X_1019400	PY17X_1019400.1	Py17X_10_v3:884,918..888,301(+)	PY17X_1019400	PEPC	null	null	GO:0008964	phosphoenolpyruvate carboxylase activity	GO:0015977, GO:0006099	carbon fixation, tricarboxylic acid cycle	null	null	null	null	null	null
PY17X_1329800	conserved Plasmodium protein, unknown function	7	5	1	7	51	1	12	7.19182	0	4	0	0	1	0.866025	8.64326	14.4536	11.4798	8.1541	2.4893	4.25771	0	4.49189	0	0	PY17X_1329800	5.39696	-2.02102	0.899035	-2.24798	0.0245772	0.144774	PY17X_1329800	PY17X_1329800.1	Py17X_13_v3:1,387,018..1,390,911(-)	PY17X_1329800	null	null	null	GO:0005525, GO:0003924	GTP binding, GTPase activity	null	null	null	null	null	null	null	null
PY17X_1122400	conserved Plasmodium protein, unknown function	3	0	0	3	63	0	11.5	9.41851	0	0	0	1	0.25	0.216506	10.5291	17.8544	14.7962	0	0	1.82473	0	0	0	1.54159	PY17X_1122400	4.6546	-2.50799	1.11728	-2.24473	0.0247855	0.145755	PY17X_1122400	PY17X_1122400.1	Py17X_11_v3:950,390..954,559(-)	PY17X_1122400	null	null	null	null	null	null	null	null	null	null	null	null	null
PY17X_1243800	inner membrane complex protein 1g, putative	17	0	3	17	490	3	88.3333	73.3862	3	8	0	6	4.25	1.51554	56.7312	138.867	115.819	0	7.4679	10.3402	0	8.98379	13.0984	9.24955	PY17X_1243800	36.0557	-2.25187	1.00439	-2.24202	0.02496	0.14621	PY17X_1243800	PY17X_1243800.1	Py17X_12_v3:1,771,405..1,772,301(+)	PY17X_1243800	IMC1g	null	null	null	null	null	null	null	null	null	null	null	null
PY17X_0932300	GTP-binding nuclear protein RAN/TC4, putative	4	8	0	4	87	0	17.1667	12.7985	0	3	0	2	1.25	0.649519	11.7863	24.6561	18.6228	13.0466	0	2.43298	0	3.36892	0	3.08318	PY17X_0932300	7.69968	-2.1216	0.946863	-2.24066	0.025048	0.14621	PY17X_0932300	PY17X_0932300.1	Py17X_09_v3:1,328,926..1,329,772(+)	PY17X_0932300	null	GO:0005622, GO:0016020	intracellular, membrane	GO:0005525, GO:0003924	GTP binding, GTPase activity	GO:0006184, GO:0006886, GO:0006913, GO:0007264	GTP catabolic process, intracellular protein transport, nucleocytoplasmic transport, small GTPase mediated signal transduction	null	null	null	null	null	null
PY17X_0524100	alpha tubulin 2	129	43	39	129	679	39	176.333	93.1924	8	57	10	49	31	11.0962	92.2471	192.431	222.963	70.1253	97.0828	78.4636	36.4674	64.0095	34.929	75.538	PY17X_0524100	96.4257	-1.17455	0.524459	-2.23954	0.0251208	0.14621	PY17X_0524100	PY17X_0524100.1	Py17X_05_v3:1,035,265..1,037,009(+)	PY17X_0524100	null	GO:0005874, GO:0043234	microtubule, protein complex	GO:0005525, GO:0003924, GO:0005200	GTP binding, GTPase activity, structural constituent of cytoskeleton	GO:0006184, GO:0007017, GO:0051258	GTP catabolic process, microtubule-based process, protein polymerization	null	null	null	null	null	null
PY17X_1035300	conserved Plasmodium protein, unknown function	4	4	2	4	32	2	8	4.39697	0	2	0	0	0.5	0.433013	5.3431	9.06889	4.08171	6.52328	4.9786	2.43298	0	2.24595	0	0	PY17X_1035300	3.46745	-2.04981	0.915338	-2.2394	0.0251298	NA	PY17X_1035300	PY17X_1035300.1	Py17X_10_v3:1,466,468..1,467,994(-)	PY17X_1035300	null	null	null	null	null	null	null	null	null	null	null	null	null
PY17X_1140300	conserved Plasmodium protein, unknown function	7	0	6	7	1068	6	182.333	161.703	0	4	0	20	6	4.12311	122.891	302.674	190.055	0	14.9358	4.25771	0	4.49189	0	30.8318	PY17X_1140300	67.0138	-2.52841	1.12929	-2.23893	0.0251604	0.14621	PY17X_1140300	PY17X_1140300.1	Py17X_11_v3:1,659,586..1,664,336(+)	PY17X_1140300	null	null	null	null	null	null	null	null	null	null	null	null	null
PY17X_1422000	conserved Plasmodium protein, unknown function	4	0	0	4	33	0	6.83333	4.83285	0	0	0	0	0	0	4.55735	9.3523	6.88789	0	0	2.43298	0	0	0	0	PY17X_1422000	2.32305	-2.48169	1.10853	-2.23872	0.0251744	NA	PY17X_1422000	PY17X_1422000.1	Py17X_14_v3:921,806..923,440(-)	PY17X_1422000	null	null	null	null	null	null	null	null	null	null	null	null	null
PY17X_1215400	conserved Plasmodium protein, unknown function	7	2	1	7	67	1	14.1667	9.70228	0	5	0	1	1.5	1.03078	24.5154	18.988	20.6637	3.26164	2.4893	4.25771	0	5.61487	0	1.54159	PY17X_1215400	8.13322	-2.0704	0.924926	-2.23845	0.025192	0.14621	PY17X_1215400	PY17X_1215400.1	Py17X_12_v3:648,529..650,540(+)	PY17X_1215400	null	null	null	null	null	null	null	null	null	null	null	null	null
PY17X_0508900	conserved Plasmodium protein, unknown function	3	0	0	3	47	0	8.83333	6.98974	0	1	0	0	0.25	0.216506	11.7863	13.3199	12.2451	0	0	1.82473	0	1.12297	0	0	PY17X_0508900	4.0299	-2.47938	1.1077	-2.23831	0.0252005	0.14621	PY17X_0508900	PY17X_0508900.1	Py17X_05_v3:498,515..501,171(-)	PY17X_0508900	null	null	null	null	null	null	null	null	null	null	null	null	null
PY17X_1446200	conserved Plasmodium protein, unknown function	22	19	5	22	126	5	33.1667	17.2037	1	10	5	4	5	1.62019	26.2441	35.7088	39.5416	30.9856	12.4465	13.3814	18.2337	11.2297	4.36613	6.16637	PY17X_1446200	19.8304	-1.35208	0.604182	-2.23787	0.0252293	0.14621	PY17X_1446200	PY17X_1446200.1	Py17X_14_v3:1,808,055..1,813,159(+)	PY17X_1446200	null	null	null	null	null	null	null	null	null	null	null	null	null
PY17X_0216700	PIR protein, pseudogene	18	26	5	18	51	5	20.5	6.35413	0	12	0	2	3.5	2.48747	15.2436	14.4536	26.0209	42.4013	12.4465	10.9484	0	13.4757	0	3.08318	PY17X_0216700	13.8073	-1.75031	0.78215	-2.23782	0.0252327	0.14621	PY17X_0216700	PY17X_0216700.1	Py17X_02_v3:726,960..729,161(+)	PY17X_0216700	null	null	null	null	null	null	null	null	null	null	null	null	null
PY17X_1033000	p1/s1 nuclease, putative	12	2	2	12	99	2	21.5	14.2668	0	8	0	0	2	1.73205	21.3724	28.0569	36.9905	3.26164	4.9786	7.29894	0	8.98379	0	0	PY17X_1033000	11.0943	-2.15952	0.965049	-2.23773	0.0252388	0.14621	PY17X_1033000	PY17X_1033000.1	Py17X_10_v3:1,370,600..1,371,586(-)	PY17X_1033000	null	null	null	GO:0004519, GO:0003676	endonuclease activity, nucleic acid binding	GO:0006308	DNA catabolic process	GO:0071944	cell periphery	null	null	null	null
PY17X_1460200	RNA-binding protein, putative	8	9	3	8	39	3	11.6667	5.08629	0	4	0	2	1.5	0.829156	9.27186	11.0527	10.4594	14.6774	7.4679	4.86596	0	4.49189	0	3.08318	PY17X_1460200	6.53703	-1.67817	0.75078	-2.23523	0.0254024	0.146847	PY17X_1460200	PY17X_1460200.1	Py17X_14_v3:2,357,195..2,360,873(+)	PY17X_1460200	null	null	null	GO:0003676, GO:0000166	nucleic acid binding, nucleotide binding	null	null	null	null	null	null	null	null
PY17X_0107100	translation initiation factor IF-2, putative	10	0	1	10	136	1	26.3333	20.0951	0	5	0	2	1.75	1.02317	27.6584	38.5428	35.715	0	2.4893	6.08245	0	5.61487	0	3.08318	PY17X_0107100	11.9186	-2.26803	1.01489	-2.23477	0.0254328	0.146847	PY17X_0107100	PY17X_0107100.1	Py17X_01_v3:367,614..370,430(+)	PY17X_0107100	null	null	null	GO:0005525, GO:0003924	GTP binding, GTPase activity	null	null	null	null	null	null	null	null
PY17X_1350600	RNA-binding protein, putative	43	14	7	43	136	7	41.6667	18.3116	1	18	0	8	6.75	3.5947	29.3871	38.5428	46.1744	22.8315	17.4251	26.1545	0	20.2135	4.36613	12.3327	PY17X_1350600	21.7428	-1.4253	0.638185	-2.23336	0.0255252	0.147138	PY17X_1350600	PY17X_1350600.1	Py17X_13_v3:2,195,311..2,197,255(+)	PY17X_1350600	null	null	null	GO:0003676, GO:0000166	nucleic acid binding, nucleotide binding	null	null	null	null	GO:0003729	mRNA binding	null	null
PY17X_1366700	step II splicing factor, putative	1	0	2	1	54	2	10	8.0381	0	0	0	1	0.25	0.216506	6.28601	15.3038	9.94917	0	4.9786	0.608245	0	0	0	1.54159	PY17X_1366700	3.86674	-2.39854	1.0746	-2.23204	0.0256125	0.147229	PY17X_1366700	PY17X_1366700.1	Py17X_13_v3:2,734,567..2,735,375(+)	PY17X_1366700	null	null	null	null	null	null	null	null	null	null	null	null	null
PY17X_1136400	zinc finger protein, putative	8	2	62	8	9438	62	1596.67	1431.66	0	7	0	153	40	32.6516	1322.58	2674.76	1958.46	3.26164	154.337	4.86596	0	7.86082	0	235.864	PY17X_1136400	636.198	-2.64838	1.18663	-2.23185	0.0256252	0.147229	PY17X_1136400	PY17X_1136400.1	Py17X_11_v3:1,488,880..1,491,621(+)	PY17X_1136400	null	null	null	GO:0046872	metal ion binding	null	null	null	null	null	null	null	null
PY17X_0515351	conserved Plasmodium protein, unknown function	23	11	3	23	206	3	44.8333	29.6146	0	15	0	5	5	3.06186	30.6443	58.381	46.9397	17.939	7.4679	13.9896	0	16.8446	0	7.70796	PY17X_0515351	19.9914	-1.81744	0.814942	-2.23014	0.025738	0.147334	PY17X_0515351	PY17X_0515351.1	Py17X_05_v3:722,453..725,311(-)	PY17X_0515351	null	null	null	null	null	null	null	null	null	null	null	null	null
PY17X_1339600	conserved Plasmodium protein, unknown function	1	0	13	1	2049	13	346.167	310.902	3	4	0	34	10.25	6.89542	320.429	580.693	397.201	0	32.3609	0.608245	0	4.49189	13.0984	52.4141	PY17X_1339600	140.13	-2.55421	1.14555	-2.22969	0.0257683	0.147334	PY17X_1339600	PY17X_1339600.1	Py17X_13_v3:1,777,396..1,780,197(+)	PY17X_1339600	null	null	null	null	null	null	null	null	null	null	null	null	null
PY17X_0919000	armadillo repeat protein PF16	5	5	3	5	27	3	8	3.48807	0	0	0	2	0.5	0.433013	5.3431	7.65188	3.31639	8.1541	7.4679	3.04122	0	0	0	3.08318	PY17X_0919000	3.80578	-2.0133	0.902959	-2.22966	0.0257698	0.147334	PY17X_0919000	PY17X_0919000.1	Py17X_09_v3:849,762..851,570(-)	PY17X_0919000	PF16	null	null	GO:0044183	protein binding involved in protein folding	null	null	null	null	null	null	null	null
PY17X_1248800	formin 1, putative	12	0	1	12	52	1	13	7.4162	0	0	0	2	0.5	0.433013	7.22891	14.737	10.9696	0	2.4893	7.29894	0	0	0	3.08318	PY17X_1248800	4.58069	-2.24626	1.00782	-2.22882	0.0258259	0.147414	PY17X_1248800	PY17X_1248800.1	Py17X_12_v3:1,923,429..1,931,189(-)	PY17X_1248800	null	null	null	null	null	null	null	null	null	null	null	null	null
PY17X_0818700	conserved Plasmodium protein, unknown function	116	31	49	116	1782	49	357.167	260.491	14	44	4	90	38	16.7183	240.754	505.024	432.406	50.5554	121.976	70.5564	14.587	49.4108	61.1258	138.743	PY17X_0818700	168.514	-1.66252	0.74617	-2.22808	0.0258755	0.147456	PY17X_0818700	PY17X_0818700.1	Py17X_08_v3:774,875..776,280(+)	PY17X_0818700	null	null	null	null	null	null	null	null	null	null	null	null	null
PY17X_0911400	conserved Plasmodium protein, unknown function	13	0	1	13	51	1	13.1667	7.26642	0	2	0	1	0.75	0.414578	14.9293	14.4536	7.14299	0	2.4893	7.90718	0	2.24595	0	1.54159	PY17X_0911400	5.07098	-2.15922	0.969784	-2.2265	0.0259809	0.147816	PY17X_0911400	PY17X_0911400.1	Py17X_09_v3:558,047..563,732(+)	PY17X_0911400	null	null	null	null	null	null	null	null	null	null	null	null	null
PY17X_1341200	conserved Plasmodium protein, unknown function	11	5	4	11	22	4	9.5	2.59005	0	2	0	2	1	0.5	7.07176	6.23487	6.63278	8.1541	9.95721	6.69069	0	2.24595	0	3.08318	PY17X_1341200	5.00705	-1.73044	0.777985	-2.22426	0.0261308	0.147879	PY17X_1341200	PY17X_1341200.1	Py17X_13_v3:1,825,887..1,829,216(+)	PY17X_1341200	null	null	null	GO:0008017	microtubule binding	null	null	null	null	null	null	null	null
PY17X_0716200	structural maintenance of chromosomes protein 3, putative	18	1	5	18	219	5	44.3333	32.0014	3	6	0	4	3.25	1.08253	31.7443	62.0652	54.3378	1.63082	12.4465	10.9484	0	6.73784	13.0984	6.16637	PY17X_0716200	19.9176	-1.90619	0.857241	-2.22364	0.026173	0.147879	PY17X_0716200	PY17X_0716200.1	Py17X_07_v3:756,016..762,215(-)	PY17X_0716200	SMC3	GO:0005694	chromosome	GO:0005524, GO:0005515	ATP binding, protein binding	GO:0051276	chromosome organization	null	null	null	null	null	null
PY17X_0516500	conserved Plasmodium protein, unknown function	3	15	2	3	80	2	17.5	11.5632	3	0	0	1	1	0.612372	17.758	22.6722	30.6128	24.4623	4.9786	1.82473	0	0	13.0984	1.54159	PY17X_0516500	11.6949	-2.1098	0.948919	-2.22338	0.0261905	0.147879	PY17X_0516500	PY17X_0516500.1	Py17X_05_v3:758,536..760,416(+)	PY17X_0516500	null	null	null	GO:0005515	protein binding	null	null	null	null	null	null	null	null
PY17X_1313200	RNA-binding protein, putative	6	1	2	6	79	2	16	11.5302	0	4	0	2	1.5	0.829156	17.6008	22.3888	24.2352	1.63082	4.9786	3.64947	0	4.49189	0	3.08318	PY17X_1313200	8.20588	-2.03739	0.91648	-2.22306	0.0262116	0.147879	PY17X_1313200	PY17X_1313200.1	Py17X_13_v3:799,480..801,651(+)	PY17X_1313200	null	null	null	GO:0003676, GO:0000166	nucleic acid binding, nucleotide binding	null	null	GO:0005634	nucleus	null	null	null	null
PY17X_0406200	conserved Plasmodium protein, unknown function	14	2	1	14	48	1	13.3333	6.73988	0	4	0	0	1	0.866025	7.22891	13.6033	14.7962	3.26164	2.4893	8.51543	0	4.49189	0	0	PY17X_0406200	5.43867	-2.04014	0.917778	-2.22291	0.0262219	0.147879	PY17X_0406200	PY17X_0406200.1	Py17X_04_v3:353,990..363,805(-)	PY17X_0406200	null	null	null	null	null	null	null	null	null	null	null	null	null
PY17X_1111800	conserved Plasmodium protein, unknown function	6	5	3	6	165	3	31.3333	24.4093	1	7	0	3	2.75	1.34048	21.6867	46.7615	29.0822	8.1541	7.4679	3.64947	0	7.86082	4.36613	4.62477	PY17X_1111800	13.3654	-1.84952	0.832157	-2.22256	0.0262455	0.147879	PY17X_1111800	PY17X_1111800.1	Py17X_11_v3:578,020..578,568(+)	PY17X_1111800	null	null	null	null	null	null	null	null	null	null	null	null	null
PY17X_1363200	lipoyl synthase, putative	6	4	3	6	8	3	5	0.745356	2	6	10	2	5	1.65831	2.8287	2.26722	2.04086	6.52328	7.4679	3.64947	36.4674	6.73784	8.73226	3.08318	PY17X_1363200	7.97981	1.64022	0.738256	2.22174	0.0263007	0.147952	PY17X_1363200	PY17X_1363200.1	Py17X_13_v3:2,603,849..2,605,240(+)	PY17X_1363200	null	null	null	GO:0051539, GO:0016992	4 iron, 4 sulfur cluster binding, lipoate synthase activity	GO:0009107	lipoate biosynthetic process	null	null	null	null	null	null
PY17X_1319300	sortilin, putative	11	0	3	11	76	3	17.3333	10.844	0	3	0	2	1.25	0.649519	10.0576	21.5386	21.6841	0	7.4679	6.69069	0	3.36892	0	3.08318	PY17X_1319300	7.3891	-2.07697	0.935528	-2.22011	0.0264114	0.148336	PY17X_1319300	PY17X_1319300.1	Py17X_13_v3:1,018,476..1,021,553(+)	PY17X_1319300	null	GO:0016021	integral component of membrane	null	null	null	null	GO:0005794	Golgi apparatus	null	null	null	null
PY17X_0110300	RNA-binding protein 25, putative	7	5	2	7	97	2	20	14.0831	0	6	0	5	2.75	1.38632	31.1157	27.4901	43.3682	8.1541	4.9786	4.25771	0	6.73784	0	7.70796	PY17X_0110300	13.381	-1.93714	0.873043	-2.21884	0.0264978	0.148583	PY17X_0110300	PY17X_0110300.1	Py17X_01_v3:496,462..498,648(-)	PY17X_0110300	RBM25	null	null	GO:0003676, GO:0000166	nucleic acid binding, nucleotide binding	GO:0006397	mRNA processing	null	null	null	null	null	null
PY17X_0416900	inorganic pyrophosphatase, putative	19	11	7	19	566	7	104.833	84.2214	3	28	4	7	10.5	5.10514	67.7317	160.406	136.992	17.939	17.4251	11.5567	14.587	31.4433	13.0984	10.7911	PY17X_0416900	48.1971	-1.74792	0.788671	-2.21629	0.0266716	0.149318	PY17X_0416900	PY17X_0416900.1	Py17X_04_v3:719,726..721,075(+)	PY17X_0416900	null	GO:0005737	cytoplasm	GO:0004427, GO:0000287	inorganic diphosphatase activity, magnesium ion binding	GO:0006796	phosphate-containing compound metabolic process	null	null	null	null	null	null
PY17X_0507900	kelch domain-containing protein, putative	7	7	0	7	17	0	6.33333	2.32936	0	2	0	0	0.5	0.433013	5.0288	4.81785	7.90831	11.4157	0	4.25771	0	2.24595	0	0	PY17X_0507900	3.56744	-2.0898	0.94322	-2.21561	0.0267185	NA	PY17X_0507900	PY17X_0507900.1	Py17X_05_v3:461,242..463,947(+)	PY17X_0507900	null	null	null	null	null	null	null	null	null	null	null	null	null
PY17X_1123300	chorismate synthase, putative	3	2	0	3	19	0	4.5	2.69516	0	0	0	0	0	0	2.35725	5.38466	3.5715	3.26164	0	1.82473	0	0	0	0	PY17X_1123300	1.63998	-2.26614	1.02301	-2.21518	0.0267479	NA	PY17X_1123300	PY17X_1123300.1	Py17X_11_v3:987,484..989,049(-)	PY17X_1123300	CS	null	null	GO:0004107	chorismate synthase activity	GO:0009073	aromatic amino acid family biosynthetic process	null	null	null	null	null	null
PY17X_1334500	AP2 domain transcription factor AP2-SP, putative	35	25	6	35	39	6	24.3333	5.5661	0	9	0	4	3.25	1.84983	9.27186	11.0527	14.7962	40.7705	14.9358	21.2886	0	10.1068	0	6.16637	PY17X_1334500	12.8389	-1.6631	0.751396	-2.21335	0.0268738	0.149786	PY17X_1334500	PY17X_1334500.1	Py17X_13_v3:1,591,937..1,594,840(-)	PY17X_1334500	AP2-SP	null	null	GO:0003700	sequence-specific DNA binding transcription factor activity	GO:0006355	regulation of transcription, DNA-templated	null	null	GO:0043565	sequence-specific DNA binding	null	null
PY17X_0810000	conserved Plasmodium protein, unknown function	6	0	5	6	171	5	32.1667	25.3612	0	5	0	5	2.5	1.25	30.1728	48.4619	59.4399	0	12.4465	3.64947	0	5.61487	0	7.70796	PY17X_0810000	16.7493	-2.22642	1.00607	-2.21298	0.0268993	0.149786	PY17X_0810000	PY17X_0810000.1	Py17X_08_v3:453,460..457,311(+)	PY17X_0810000	null	null	null	null	null	null	null	null	null	null	null	null	null
PY17X_1213900	cytochrome b-c1 complex subunit 7, putative	6	0	1	6	150	1	27.3333	22.4173	0	0	0	4	1	0.866025	15.715	42.5104	42.858	0	2.4893	3.64947	0	0	0	6.16637	PY17X_1213900	11.3389	-2.45226	1.10828	-2.21267	0.0269207	0.149786	PY17X_1213900	PY17X_1213900.1	Py17X_12_v3:584,370..585,263(-)	PY17X_1213900	QCR7	GO:0005750	mitochondrial respiratory chain complex III	null	null	GO:0006122	mitochondrial electron transport, ubiquinol to cytochrome c	null	null	null	null	null	null
PY17X_0826100	conserved Plasmodium protein, unknown function	4	0	0	4	41	0	8.16667	6.03884	0	0	0	1	0.25	0.216506	10.0576	11.6195	15.0513	0	0	2.43298	0	0	0	1.54159	PY17X_0826100	4.0703	-2.42645	1.0968	-2.21231	0.0269455	0.149786	PY17X_0826100	PY17X_0826100.1	Py17X_08_v3:1,027,453..1,028,151(+)	PY17X_0826100	null	null	null	null	null	null	null	null	null	null	null	null	null
PY17X_1400100	PIR protein	7	14	1	7	7	1	6.16667	1.80149	0	0	0	0	0	0	0.785751	1.98382	0.255107	22.8315	2.4893	4.25771	0	0	0	0	PY17X_1400100	3.26032	-2.54718	1.15148	-2.2121	0.0269598	NA	PY17X_1400100	PY17X_1400100.1	Py17X_14_v3:106,693..107,797(-)	PY17X_1400100	null	null	null	null	null	null	null	null	null	null	null	null	null
PY17X_0202900	Plasmodium exported protein, unknown function	3	0	1	3	35	1	7.16667	5.10129	1	0	0	0	0.25	0.216506	8.80041	9.9191	12.2451	0	2.4893	1.82473	0	0	4.36613	0	PY17X_0202900	3.96448	-2.32872	1.05278	-2.21196	0.0269692	0.149786	PY17X_0202900	PY17X_0202900.1	Py17X_02_v3:204,938..205,801(-)	PY17X_0202900	null	null	null	null	null	null	null	null	null	null	null	null	null
PY17X_1470001	PIR protein	4	0	0	4	1	0	1.5	0.73598	0	1	8	0	2.25	1.67239	0.3143	0.283403	0	0	0	2.43298	29.1739	1.12297	0	0	PY17X_1470001	3.33276	2.58165	1.1677	2.21088	0.0270441	NA	PY17X_1470001	PY17X_1470001.1	Py17X_14_v3:2,716,026..2,717,162(+)	PY17X_1470001	null	null	null	null	null	null	null	null	null	null	null	null	null
PY17X_0414600	vesicle transport v-SNARE protein, putative	7	2	3	7	35	3	9.5	4.72435	0	2	0	1	0.75	0.414578	4.24305	9.9191	9.18385	3.26164	7.4679	4.25771	0	2.24595	0	1.54159	PY17X_0414600	4.21208	-1.91574	0.866893	-2.20989	0.0271126	0.150344	PY17X_0414600	PY17X_0414600.1	Py17X_04_v3:632,627..634,346(-)	PY17X_0414600	null	GO:0016020	membrane	null	null	GO:0006886, GO:0016192	intracellular protein transport, vesicle-mediated transport	null	null	null	null	null	null
PY17X_1133500	NLI interacting factor-like phosphatase, putative	15	11	2	15	45	2	15	5.90198	1	3	0	4	2	0.790569	13.8292	12.7531	10.4594	17.939	4.9786	9.12367	0	3.36892	4.36613	6.16637	PY17X_1133500	8.29844	-1.49679	0.677721	-2.20856	0.0272052	0.150427	PY17X_1133500	PY17X_1133500.1	Py17X_11_v3:1,378,095..1,381,628(-)	PY17X_1133500	NIF3	null	null	GO:0005515	protein binding	null	null	null	null	null	null	null	null
PY17X_1371000	thioredoxin-related protein, putative	4	12	2	4	51	2	12.5	7.16376	0	0	0	4	1	0.866025	9.27186	14.4536	9.69406	19.5698	4.9786	2.43298	0	0	0	6.16637	PY17X_1371000	6.65673	-2.033	0.920559	-2.20844	0.0272136	0.150427	PY17X_1371000	PY17X_1371000.1	Py17X_13_v3:2,886,179..2,887,058(-)	PY17X_1371000	null	null	null	null	null	GO:0045454	cell redox homeostasis	null	null	null	null	null	null
PY17X_1458200	conserved Plasmodium protein, unknown function	5	0	2	5	19	2	5.5	2.56851	0	0	0	0	0	0	3.4573	5.38466	1.53064	0	4.9786	3.04122	0	0	0	0	PY17X_1458200	1.83924	-2.28499	1.03539	-2.20689	0.027322	NA	PY17X_1458200	PY17X_1458200.1	Py17X_14_v3:2,299,093..2,300,404(-)	PY17X_1458200	null	null	null	null	null	null	null	null	null	null	null	null	null
PY17X_1327800	60S ribosomal protein L29, putative	2	0	2	2	52	2	10	7.67391	0	1	0	1	0.5	0.25	12.1006	14.737	8.41853	0	4.9786	1.21649	0	1.12297	0	1.54159	PY17X_1327800	4.41157	-2.24762	1.01854	-2.2067	0.0273351	0.150861	PY17X_1327800	PY17X_1327800.1	Py17X_13_v3:1,332,423..1,333,153(-)	PY17X_1327800	null	GO:0005840	ribosome	GO:0003735	structural constituent of ribosome	GO:0006412	translation	null	null	null	null	null	null
PY17X_0612900	non-SERCA-type Ca2+ -transporting P-ATPase, putative	97	66	17	97	1035	17	221.5	149.127	19	64	5	45	33.25	11.4148	271.241	293.322	362.252	107.634	42.3181	58.9998	18.2337	71.8703	82.9565	69.3716	PY17X_0612900	137.82	-1.51463	0.686594	-2.20601	0.0273833	0.150889	PY17X_0612900	PY17X_0612900.1	Py17X_06_v3:616,323..620,711(-)	PY17X_0612900	ATP4	GO:0016021	integral component of membrane	GO:0019829, GO:0046872, GO:0000166	cation-transporting ATPase activity, metal ion binding, nucleotide binding	GO:0006812	cation transport	null	null	null	null	null	null
PY17X_1459300	vacuolar-sorting protein SNF7, putative	1	0	0	1	53	0	9.16667	8.00492	0	0	0	0	0	0	7.54321	15.0204	9.43896	0	0	0.608245	0	0	0	0	PY17X_1459300	3.26108	-2.58758	1.17406	-2.20396	0.0275274	NA	PY17X_1459300	PY17X_1459300.1	Py17X_14_v3:2,322,544..2,324,277(-)	PY17X_1459300	SNF7	null	null	null	null	GO:0015031, GO:0007034	protein transport, vacuolar transport	null	null	null	null	null	null
PY17X_0945700	casein kinase II beta chain, putative	3	0	1	3	6	1	2.33333	0.805076	0	4	7	2	3.25	1.29301	2.67155	1.70042	2.04086	0	2.4893	1.82473	25.5272	4.49189	0	3.08318	PY17X_0945700	4.38291	1.79493	0.81486	2.20275	0.0276126	0.151913	PY17X_0945700	PY17X_0945700.1	Py17X_09_v3:1,795,833..1,796,564(-)	PY17X_0945700	null	GO:0005956	protein kinase CK2 complex	GO:0019887	protein kinase regulator activity	null	null	null	null	null	null	null	null
PY17X_1015100	conserved Plasmodium protein, unknown function	4	0	0	4	32	0	6.66667	4.68251	0	0	0	0	0	0	6.44316	9.06889	4.08171	0	0	2.43298	0	0	0	0	PY17X_1015100	2.20267	-2.43729	1.10649	-2.20272	0.0276142	NA	PY17X_1015100	PY17X_1015100.1	Py17X_10_v3:732,526..733,425(-)	PY17X_1015100	null	null	null	null	null	null	null	null	null	null	null	null	null
PY17X_1040600	nuclear formin-like protein MISFIT, putative	14	0	4	14	79	4	19.1667	11.1316	0	2	0	4	1.5	0.829156	13.5149	22.3888	25.2556	0	9.95721	8.51543	0	2.24595	0	6.16637	PY17X_1040600	8.80443	-2.02652	0.920734	-2.20098	0.0277373	0.152359	PY17X_1040600	PY17X_1040600.1	Py17X_10_v3:1,670,163..1,675,015(+)	PY17X_1040600	MISFIT	null	null	null	null	null	null	GO:0005634	nucleus	null	null	null	null
PY17X_1115800	pre-mRNA-splicing factor CWC2, putative	71	35	23	71	291	23	85.6667	38.3744	10	25	5	18	14.5	3.81608	38.9732	82.4703	73.2157	57.0787	57.2539	43.1854	18.2337	28.0743	43.6613	27.7486	PY17X_1115800	46.9895	-0.98789	0.449333	-2.19857	0.0279085	0.153059	PY17X_1115800	PY17X_1115800.1	Py17X_11_v3:723,192..725,324(-)	PY17X_1115800	CWC2	null	null	GO:0046872, GO:0003676, GO:0000166	metal ion binding, nucleic acid binding, nucleotide binding	null	null	null	null	null	null	null	null
PY17X_1448100	serine/threonine protein kinase RIO1, putative	4	0	3	4	18	3	5.33333	2.37658	0	0	0	1	0.25	0.216506	5.18595	5.10125	5.86746	0	7.4679	2.43298	0	0	0	1.54159	PY17X_1448100	2.75971	-2.14735	0.976779	-2.1984	0.0279203	NA	PY17X_1448100	PY17X_1448100.1	Py17X_14_v3:1,882,861..1,885,281(+)	PY17X_1448100	RIO1	null	null	GO:0005524, GO:0004674	ATP binding, protein serine/threonine kinase activity	null	null	null	null	null	null	null	null
PY17X_1463300	dipeptidyl aminopeptidase 2, putative	147	34	35	147	2090	35	414.667	306.559	13	64	20	83	45	14.6927	245.94	592.312	534.959	55.4479	87.1256	89.412	72.9348	71.8703	56.7597	127.952	PY17X_1463300	193.471	-1.55426	0.707696	-2.19623	0.0280757	0.153735	PY17X_1463300	PY17X_1463300.1	Py17X_14_v3:2,454,434..2,457,233(+)	PY17X_1463300	DPAP2	null	null	GO:0008234	cysteine-type peptidase activity	GO:0006508	proteolysis	GO:0044310	osmiophilic body	null	null	null	null
PY17X_0810900	kinesin-5, putative	6	1	0	6	50	0	10.5	7.28678	0	2	0	0	0.5	0.433013	8.17181	14.1701	10.4594	1.63082	0	3.64947	0	2.24595	0	0	PY17X_0810900	4.03276	-2.2352	1.01826	-2.19512	0.0281551	0.153927	PY17X_0810900	PY17X_0810900.1	Py17X_08_v3:494,510..498,959(+)	PY17X_0810900	EG5	null	null	GO:0005524, GO:0008017, GO:0003777	ATP binding, microtubule binding, microtubule motor activity	GO:0007018	microtubule-based movement	null	null	null	null	null	null
PY17X_0602900	reticulocyte binding protein, putative	10	13	1	10	63	1	16.3333	8.72311	3	2	0	2	1.75	0.544862	25.144	17.8544	18.3677	21.2007	2.4893	6.08245	0	2.24595	13.0984	3.08318	PY17X_0602900	10.9566	-1.75076	0.797788	-2.19451	0.0281986	0.153927	PY17X_0602900	PY17X_0602900.1	Py17X_06_v3:210,225..218,649(+)	PY17X_0602900	Py235	null	null	null	null	null	null	null	null	null	null	null	null
PY17X_1207600	DNA/RNA-binding protein Alba 3, putative	6	3	0	6	95	0	18.3333	14.033	1	3	0	1	1.25	0.544862	12.2577	26.9233	28.3169	4.89246	0	3.64947	0	3.36892	4.36613	1.54159	PY17X_1207600	8.53164	-2.06917	0.943434	-2.19323	0.028291	0.154191	PY17X_1207600	PY17X_1207600.1	Py17X_12_v3:376,560..377,260(-)	PY17X_1207600	ALBA3	null	null	GO:0003676	nucleic acid binding	null	null	null	null	null	null	null	null
PY17X_0203200	TatD-like deoxyribonuclease, putative	2	0	0	2	9	0	2.16667	1.29993	6	8	0	0	3.5	1.78536	0.942901	2.55063	0	0	0	1.21649	0	8.98379	26.1968	0	PY17X_0203200	3.98906	2.42508	1.10604	2.19258	0.0283379	0.154206	PY17X_0203200	PY17X_0203200.1	Py17X_02_v3:220,615..222,600(+)	PY17X_0203200	TatD	null	null	GO:0016888	endodeoxyribonuclease activity, producing 5'-phosphomonoesters	null	null	GO:0033644, GO:0020005	host cell membrane, symbiont-containing vacuole membrane	null	null	GO:0006259, GO:0009405	DNA metabolic process, pathogenesis
PY17X_0204100	kinesin-8, putative	33	12	9	33	247	9	57.1667	34.9145	3	19	5	7	8.5	3.11247	44.1592	70.0005	84.1853	19.5698	22.4037	20.0721	18.2337	21.3365	13.0984	10.7911	PY17X_0204100	32.385	-1.36988	0.625216	-2.19105	0.0284482	0.154566	PY17X_0204100	PY17X_0204100.1	Py17X_02_v3:242,764..247,900(+)	PY17X_0204100	null	null	null	GO:0005524, GO:0008017, GO:0003777	ATP binding, microtubule binding, microtubule motor activity	GO:0007018	microtubule-based movement	null	null	null	null	null	null
PY17X_0525200	asparagine rich protein, putative	8	14	2	8	21	2	9.16667	2.73269	0	0	0	4	1	0.866025	9.90046	5.95146	9.18385	22.8315	4.9786	4.86596	0	0	0	6.16637	PY17X_0525200	6.38782	-1.97027	0.900127	-2.18888	0.0286057	0.155107	PY17X_0525200	PY17X_0525200.1	Py17X_05_v3:1,065,512..1,066,036(+)	PY17X_0525200	null	null	null	null	null	null	null	null	null	null	null	null	null
PY17X_0509400	conserved Plasmodium protein, unknown function	15	0	31	15	5232	31	887.333	793.236	0	30	0	77	26.75	15.7455	647.144	1482.76	1452.07	0	77.1684	9.12367	0	33.6892	0	118.703	PY17X_0509400	382.066	-2.60053	1.18864	-2.18782	0.0286825	0.155107	PY17X_0509400	PY17X_0509400.1	Py17X_05_v3:525,280..528,672(-)	PY17X_0509400	null	null	null	null	null	null	null	null	null	null	null	null	null
PY17X_0615200	conserved Plasmodium protein, unknown function	14	0	4	14	20	4	9.33333	2.89316	0	1	0	0	0.25	0.216506	3.92875	5.66806	1.53064	0	9.95721	8.51543	0	1.12297	0	0	PY17X_0615200	3.07231	-2.23075	1.02008	-2.18684	0.0287541	NA	PY17X_0615200	PY17X_0615200.1	Py17X_06_v3:690,892..692,406(+)	PY17X_0615200	null	null	null	null	null	null	null	null	null	null	null	null	null
PY17X_1325800	conserved Plasmodium protein, unknown function	1	0	1	1	12	1	2.66667	1.71053	5	3	5	0	3.25	1.02317	2.98585	3.40084	1.78575	0	2.4893	0.608245	18.2337	3.36892	21.8306	0	PY17X_1325800	5.47032	1.964	0.898143	2.18674	0.0287615	0.155107	PY17X_1325800	PY17X_1325800.1	Py17X_13_v3:1,271,977..1,276,647(-)	PY17X_1325800	null	null	null	null	null	null	null	null	null	null	null	null	null
PY17X_1354200	MSP7-like protein	4	0	4	4	47	4	10.5	6.69058	0	3	0	1	1	0.612372	20.901	13.3199	12.7553	0	9.95721	2.43298	0	3.36892	0	1.54159	PY17X_1354200	6.4277	-2.14501	0.981049	-2.18645	0.0287829	0.155107	PY17X_1354200	PY17X_1354200.1	Py17X_13_v3:2,293,164..2,293,946(-)	PY17X_1354200	MSRP1	null	null	null	null	null	null	null	null	null	null	null	null
PY17X_1217900	conserved Plasmodium protein, unknown function	6	0	3	6	220	3	39.6667	32.9348	1	5	0	5	2.75	1.1388	35.8302	62.3487	67.3482	0	7.4679	3.64947	0	5.61487	4.36613	7.70796	PY17X_1217900	19.4333	-2.16573	0.990583	-2.18631	0.0287926	0.155107	PY17X_1217900	PY17X_1217900.1	Py17X_12_v3:746,283..749,351(-)	PY17X_1217900	null	null	null	null	null	null	null	null	null	null	null	null	null
PY17X_0819000	major facilitator superfamily-related transporter, putative	9	0	7	9	913	7	157.5	137.94	0	4	0	21	6.25	4.33554	111.891	258.747	201.279	0	17.4251	5.4742	0	4.49189	0	32.3734	PY17X_0819000	63.1682	-2.44767	1.12005	-2.18533	0.0288645	0.155107	PY17X_0819000	PY17X_0819000.1	Py17X_08_v3:786,085..787,557(+)	PY17X_0819000	MFR4	GO:0016021	integral component of membrane	null	null	GO:0055085	transmembrane transport	null	null	null	null	null	null
PY17X_0811200	cdc2-related protein kinase 4, putative	1	0	2	1	54	2	10	8.0381	1	0	0	0	0.25	0.216506	10.5291	15.3038	9.18385	0	4.9786	0.608245	0	0	4.36613	0	PY17X_0811200	4.49696	-2.36509	1.08245	-2.18494	0.0288929	0.155107	PY17X_0811200	PY17X_0811200.1	Py17X_08_v3:518,715..522,773(+)	PY17X_0811200	CRK4	null	null	GO:0005524, GO:0004672	ATP binding, protein kinase activity	GO:0006468	protein phosphorylation	GO:0005634	nucleus	null	null	GO:0006260, GO:0007067	DNA replication, mitotic nuclear division
PY17X_0804100	conserved Plasmodium protein, unknown function	4	0	1	4	44	1	9	6.42045	0	0	0	1	0.25	0.216506	3.92875	12.4697	8.41853	0	2.4893	2.43298	0	0	0	1.54159	PY17X_0804100	3.12809	-2.26436	1.03641	-2.18482	0.0289019	NA	PY17X_0804100	PY17X_0804100.1	Py17X_08_v3:186,416..187,024(-)	PY17X_0804100	null	null	null	null	null	null	null	null	null	null	null	null	null
PY17X_1217700	conserved Plasmodium protein, unknown function	2	14	0	2	100	0	19.6667	14.798	0	0	0	3	0.75	0.649519	5.65741	28.3403	13.5207	22.8315	0	1.21649	0	0	0	4.62477	PY17X_1217700	7.61911	-2.34893	1.07512	-2.18481	0.0289025	0.155107	PY17X_1217700	PY17X_1217700.1	Py17X_12_v3:741,139..741,870(-)	PY17X_1217700	null	null	null	null	null	null	null	null	null	null	null	null	null
PY17X_0706600	GTP-binding protein, putative	3	0	1	3	35	1	7.16667	5.10129	0	1	0	0	0.25	0.216506	6.44316	9.9191	6.37767	0	2.4893	1.82473	0	1.12297	0	0	PY17X_0706600	2.81769	-2.24714	1.02944	-2.18287	0.0290452	NA	PY17X_0706600	PY17X_0706600.1	Py17X_07_v3:435,312..437,546(+)	PY17X_0706600	null	null	null	GO:0005525	GTP binding	null	null	null	null	null	null	null	null
PY17X_0830400	protein kinase, putative	20	3	8	20	118	8	29.5	16.3635	0	5	0	8	3.25	1.70935	17.1294	33.4415	29.5924	4.89246	19.9144	12.1649	0	5.61487	0	12.3327	PY17X_0830400	13.5083	-1.6882	0.773626	-2.18219	0.0290954	0.155347	PY17X_0830400	PY17X_0830400.1	Py17X_08_v3:1,192,126..1,197,848(+)	PY17X_0830400	null	null	null	GO:0005524, GO:0004672	ATP binding, protein kinase activity	GO:0006468	protein phosphorylation	null	null	null	null	null	null
PY17X_0216400	Plasmodium exported protein, unknown function	5	0	6	5	193	6	35.8333	28.7068	0	4	0	7	2.75	1.47373	53.7453	54.6968	50.5112	0	14.9358	3.04122	0	4.49189	0	10.7911	PY17X_0216400	19.2213	-2.22725	1.02072	-2.18204	0.0291067	0.155347	PY17X_0216400	PY17X_0216400.1	Py17X_02_v3:713,061..714,638(+)	PY17X_0216400	null	null	null	null	null	null	null	null	null	null	null	null	null
PY17X_0802600	early transcribed membrane protein	100	38	31	100	433	31	122.167	58.0486	13	55	15	12	23.75	9.03725	162.808	122.713	199.749	61.9712	77.1684	60.8245	54.7011	61.7635	56.7597	18.4991	PY17X_0802600	87.6957	-1.21039	0.554771	-2.18178	0.0291259	0.155347	PY17X_0802600	PY17X_0802600.1	Py17X_08_v3:137,808..138,203(+)	PY17X_0802600	ETRAMP	null	null	null	null	null	null	null	null	null	null	null	null
PY17X_1047801	PIR protein	15	4	0	15	4	0	6.33333	2.58915	0	0	0	0	0	0	3.4573	1.13361	1.27553	6.52328	0	9.12367	0	0	0	0	PY17X_1047801	2.15134	-2.36168	1.08266	-2.18137	0.0291557	NA	PY17X_1047801	PY17X_1047801.1	Py17X_10_v3:1,925,352..1,926,455(+)	PY17X_1047801	null	null	null	null	null	null	null	null	null	null	null	null	null
PY17X_1466300	DNA repair protein, putative	52	10	9	52	194	9	54.3333	26.6632	1	19	0	11	7.75	3.89511	33.0015	54.9802	57.1439	16.3082	22.4037	31.6287	0	21.3365	4.36613	16.9575	PY17X_1466300	25.8126	-1.48553	0.681033	-2.18128	0.0291624	0.155347	PY17X_1466300	PY17X_1466300.1	Py17X_14_v3:2,555,561..2,560,466(+)	PY17X_1466300	null	null	null	GO:0005524, GO:0003677, GO:0005515, GO:0008270	ATP binding, DNA binding, protein binding, zinc ion binding	null	null	null	null	null	null	null	null
PY17X_1416900	conserved Plasmodium protein, unknown function	40	2	13	40	438	13	91	63.6178	2	18	0	14	8.5	3.83243	58.7742	124.13	101.277	3.26164	32.3609	24.3298	0	20.2135	8.73226	21.5823	PY17X_1416900	39.4663	-1.8531	0.849758	-2.18073	0.0292031	0.155347	PY17X_1416900	PY17X_1416900.1	Py17X_14_v3:725,573..727,807(+)	PY17X_1416900	null	null	null	null	null	null	null	null	null	null	null	null	null
PY17X_0200331	PIR protein	0	0	0	0	0	0	0	0	0	2	0	1	0.75	0.414578	0	0	0	0	0	0	0	2.24595	0	1.54159	PY17X_0200331	0.378754	2.58046	1.18352	2.18033	0.0292329	NA	PY17X_0200331	PY17X_0200331.1	Py17X_02_v3:39,863..40,948(-)	PY17X_0200331	null	null	null	null	null	null	null	null	null	null	null	null	null
PY17X_1249400	Plasmodium exported protein, unknown function	0	0	4	0	203	4	35.1667	30.6507	0	4	0	2	1.5	0.829156	15.715	57.5308	58.6746	0	9.95721	0	0	4.49189	0	3.08318	PY17X_1249400	14.9453	-2.46319	1.12989	-2.18004	0.0292548	0.155347	PY17X_1249400	PY17X_1249400.1	Py17X_12_v3:1,965,727..1,966,528(-)	PY17X_1249400	null	null	null	null	null	null	null	null	null	null	null	null	null
PY17X_1220300	protein kinase, putative	2	0	1	2	54	1	10	8.0381	0	0	0	1	0.25	0.216506	4.4002	15.3038	10.9696	0	2.4893	1.21649	0	0	0	1.54159	PY17X_1220300	3.59209	-2.33822	1.07263	-2.1799	0.0292652	NA	PY17X_1220300	PY17X_1220300.1	Py17X_12_v3:847,381..848,811(-)	PY17X_1220300	null	null	null	GO:0005524, GO:0004672	ATP binding, protein kinase activity	GO:0006468	protein phosphorylation	null	null	null	null	null	null
PY17X_1102500	rhoptry-associated protein 2/3	12	6	2	12	47	2	13.5	6.341	2	2	0	3	1.75	0.544862	19.4866	13.3199	13.5207	9.78492	4.9786	7.29894	0	2.24595	8.73226	4.62477	PY17X_1102500	8.39927	-1.57923	0.724523	-2.17969	0.0292808	0.155347	PY17X_1102500	PY17X_1102500.1	Py17X_11_v3:235,491..236,660(-)	PY17X_1102500	RAP2/3	null	null	null	null	null	null	GO:0020008	rhoptry	null	null	null	null
PY17X_1241600	conserved Plasmodium protein, unknown function	10	4	1	10	25	1	8.5	3.37268	0	1	0	2	0.75	0.414578	5.50026	7.08507	7.3981	6.52328	2.4893	6.08245	0	1.12297	0	3.08318	PY17X_1241600	3.92846	-1.81786	0.834113	-2.1794	0.0293023	0.155347	PY17X_1241600	PY17X_1241600.1	Py17X_12_v3:1,687,084..1,688,246(+)	PY17X_1241600	null	null	null	null	null	null	null	null	null	null	null	null	null
PY17X_1014400	SNARE protein, putative	3	0	5	3	56	5	12	8.06226	0	2	0	1	0.75	0.414578	4.55735	15.8706	17.8575	0	12.4465	1.82473	0	2.24595	0	1.54159	PY17X_1014400	5.63442	-2.20085	1.0102	-2.17863	0.0293595	0.155414	PY17X_1014400	PY17X_1014400.1	Py17X_10_v3:709,312..710,499(+)	PY17X_1014400	null	GO:0016020	membrane	GO:0005515	protein binding	GO:0016192	vesicle-mediated transport	null	null	null	null	null	null
PY17X_0525000	BSD-domain protein, putative	2	3	2	2	45	2	9.33333	6.51352	0	2	0	1	0.75	0.414578	7.85751	12.7531	9.18385	4.89246	4.9786	1.21649	0	2.24595	0	1.54159	PY17X_0525000	4.46696	-1.99953	0.918114	-2.17786	0.0294162	0.155479	PY17X_0525000	PY17X_0525000.1	Py17X_05_v3:1,061,168..1,061,827(+)	PY17X_0525000	null	null	null	null	null	null	null	null	null	null	null	null	null
PY17X_0805500	conserved Plasmodium protein, unknown function	2	0	5	2	51	5	10.8333	7.36892	0	0	0	2	0.5	0.433013	8.17181	14.4536	11.4798	0	12.4465	1.21649	0	0	0	3.08318	PY17X_0805500	5.08514	-2.26899	1.04228	-2.17695	0.0294842	0.155604	PY17X_0805500	PY17X_0805500.1	Py17X_08_v3:281,931..284,891(+)	PY17X_0805500	null	null	null	null	null	null	null	null	null	null	null	null	null
PY17X_0307500	Sec61-gamma subunit of protein translocation complex, putative	1	0	0	1	137	0	23.1667	20.7838	0	2	0	1	0.75	0.414578	13.3578	38.8262	30.6128	0	0	0.608245	0	2.24595	0	1.54159	PY17X_0307500	8.71926	-2.49396	1.14602	-2.17618	0.0295415	0.155671	PY17X_0307500	PY17X_0307500.1	Py17X_03_v3:299,070..299,321(+)	PY17X_0307500	null	GO:0016020	membrane	GO:0015450	P-P-bond-hydrolysis-driven protein transmembrane transporter activity	GO:0006605	protein targeting	null	null	null	null	null	null
PY17X_1235600	FACT complex subunit SPT16, putative	55	54	16	55	236	16	72	30.7634	3	13	7	29	13	4.94975	51.0738	66.8831	66.3278	88.0643	39.8288	33.4535	25.5272	14.5987	13.0984	44.7062	PY17X_1235600	44.3562	-1.14866	0.528102	-2.17506	0.0296253	0.155778	PY17X_1235600	PY17X_1235600.1	Py17X_12_v3:1,456,285..1,459,838(+)	PY17X_1235600	FACT-L	null	null	null	null	null	null	GO:0005634	nucleus	null	null	null	null
PY17X_1237000	secreted ookinete protein, putative	5	4	10	5	1147	10	196.833	173.479	0	3	0	37	10	7.81825	107.334	325.063	413.783	6.52328	24.893	3.04122	0	3.36892	0	57.0389	PY17X_1237000	94.1046	-2.39908	1.10316	-2.17473	0.0296507	0.155778	PY17X_1237000	PY17X_1237000.1	Py17X_12_v3:1,505,818..1,507,047(-)	PY17X_1237000	PSOP13	null	null	null	null	null	null	null	null	null	null	null	null
PY17X_1039800	conserved Plasmodium protein, unknown function	3	0	1	3	14	1	3.66667	1.93888	0	0	0	0	0	0	3.92875	3.96764	3.8266	0	2.4893	1.82473	0	0	0	0	PY17X_1039800	1.6037	-2.23684	1.02877	-2.17428	0.0296842	NA	PY17X_1039800	PY17X_1039800.1	Py17X_10_v3:1,650,209..1,651,135(+)	PY17X_1039800	null	null	null	null	null	null	null	null	null	null	null	null	null
PY17X_0215800	AP2 domain transcription factor AP2-L, putative	14	16	8	14	107	8	27.8333	14.5075	0	10	0	10	5	2.5	27.8156	30.3241	44.6437	26.0931	19.9144	8.51543	0	11.2297	0	15.4159	PY17X_0215800	18.3952	-1.59663	0.734665	-2.17327	0.02976	0.156053	PY17X_0215800	PY17X_0215800.1	Py17X_02_v3:694,546..698,355(+)	PY17X_0215800	AP2-L	null	null	GO:0003700	sequence-specific DNA binding transcription factor activity	GO:0006355	regulation of transcription, DNA-templated	GO:0005634	nucleus	null	null	null	null
PY17X_1342800	conserved Plasmodium protein, unknown function	108	18	10	108	1156	10	235	169.053	9	56	6	23	23.5	9.91527	99.1617	327.614	292.353	29.3548	24.893	65.6905	21.8804	62.8865	39.2952	35.4566	PY17X_1342800	99.8585	-1.63098	0.750621	-2.17284	0.0297923	0.156053	PY17X_1342800	PY17X_1342800.1	Py17X_13_v3:1,889,567..1,891,924(+)	PY17X_1342800	null	null	null	null	null	null	null	null	null	null	null	null	null
PY17X_1241900	conserved Plasmodium protein, unknown function	2	0	0	2	79	0	13.8333	11.9034	0	1	0	1	0.5	0.25	10.5291	22.3888	21.429	0	0	1.21649	0	1.12297	0	1.54159	PY17X_1241900	5.82279	-2.41178	1.11044	-2.17192	0.0298619	0.156183	PY17X_1241900	PY17X_1241900.1	Py17X_12_v3:1,700,907..1,701,951(-)	PY17X_1241900	null	null	null	null	null	null	null	null	null	null	null	null	null
PY17X_0810200	DNA-directed RNA polymerase II subunit RPB1, putative	8	0	6	8	148	6	29.3333	21.6931	0	8	0	1	2.25	1.67239	21.3724	41.9436	36.4803	0	14.9358	4.86596	0	8.98379	0	1.54159	PY17X_0810200	13.0123	-2.16148	0.996018	-2.17012	0.0299974	0.156658	PY17X_0810200	PY17X_0810200.1	Py17X_08_v3:462,390..469,328(-)	PY17X_0810200	RPB1	null	null	GO:0003677, GO:0003899	DNA binding, DNA-directed RNA polymerase activity	GO:0006351	transcription, DNA-templated	GO:0005665	DNA-directed RNA polymerase II, core complex	GO:0003899	DNA-directed RNA polymerase activity	GO:0006366	transcription from RNA polymerase II promoter
PY17X_0109900	palmitoyltransferase DHHC2, putative	17	10	19	17	628	19	118.333	93.0602	6	17	0	19	10.5	3.91312	74.6463	177.977	151.023	16.3082	47.2967	10.3402	0	19.0906	26.1968	29.2902	PY17X_0109900	55.2169	-1.82395	0.840883	-2.16909	0.0300761	0.156835	PY17X_0109900	PY17X_0109900.1	Py17X_01_v3:481,625..482,842(-)	PY17X_0109900	DHHC2	null	null	GO:0008270	zinc ion binding	null	null	null	null	GO:0016409	palmitoyltransferase activity	GO:0018345	protein palmitoylation
PY17X_0809100	kinesin-8, putative	4	2	2	4	135	2	24.8333	20.1169	1	2	0	5	2	0.935414	24.9869	38.2594	37.5007	3.26164	4.9786	2.43298	0	2.24595	4.36613	7.70796	PY17X_0809100	12.574	-1.98107	0.914009	-2.16745	0.0302003	0.15709	PY17X_0809100	PY17X_0809100.1	Py17X_08_v3:409,500..413,714(-)	PY17X_0809100	null	null	null	GO:0005524, GO:0008017, GO:0003777	ATP binding, microtubule binding, microtubule motor activity	GO:0007018	microtubule-based movement	null	null	null	null	null	null
PY17X_0806700	60S ribosomal protein L37, putative	26	0	1	26	113	1	27.8333	16.2231	0	5	0	2	1.75	1.02317	16.0293	32.0245	25.7658	0	2.4893	15.8144	0	5.61487	0	3.08318	PY17X_0806700	10.0821	-2.10214	0.970209	-2.16669	0.0302584	0.15709	PY17X_0806700	PY17X_0806700.1	Py17X_08_v3:332,518..332,796(-)	PY17X_0806700	RPL37	GO:0005840	ribosome	GO:0003735	structural constituent of ribosome	GO:0006412	translation	null	null	null	null	null	null
PY17X_0213100	conserved Plasmodium protein, unknown function	18	12	14	18	50	14	21	5.36967	2	7	0	6	3.75	1.43069	15.715	14.1701	20.6637	19.5698	34.8502	10.9484	0	7.86082	8.73226	9.24955	PY17X_0213100	14.176	-1.33458	0.615968	-2.16663	0.0302629	0.15709	PY17X_0213100	PY17X_0213100.1	Py17X_02_v3:570,504..573,797(+)	PY17X_0213100	null	null	null	null	null	null	null	null	null	null	null	null	null
PY17X_1462400	conserved Plasmodium protein, unknown function	5	5	0	5	9	0	4	1.29099	0	0	0	0	0	0	1.41435	2.55063	3.31639	8.1541	0	3.04122	0	0	0	0	PY17X_1462400	1.84767	-2.24055	1.03434	-2.16616	0.0302993	NA	PY17X_1462400	PY17X_1462400.1	Py17X_14_v3:2,430,468..2,431,598(+)	PY17X_1462400	null	null	null	GO:0010181, GO:0016491	FMN binding, oxidoreductase activity	GO:0055114	oxidation-reduction process	null	null	null	null	null	null
PY17X_1447300	thioredoxin-like associated protein 1, putative	8	6	36	8	3596	36	615	544.279	0	6	0	84	22.5	17.7957	381.246	1019.12	710.728	9.78492	89.6149	4.86596	0	6.73784	0	129.494	PY17X_1447300	235.159	-2.44919	1.1307	-2.16609	0.0303047	0.15709	PY17X_1447300	PY17X_1447300.1	Py17X_14_v3:1,858,403..1,859,815(-)	PY17X_1447300	TLAP1	null	null	null	null	null	null	null	null	null	null	null	null
PY17X_1408400	carbamoyl phosphate synthetase, putative	28	14	3	28	70	3	24.3333	9.32341	0	11	0	2	3.25	2.27418	15.0864	19.8382	16.0717	22.8315	7.4679	17.0309	0	12.3527	0	3.08318	PY17X_1408400	11.3762	-1.56608	0.723571	-2.16437	0.0304356	0.157536	PY17X_1408400	PY17X_1408400.1	Py17X_14_v3:417,337..424,189(-)	PY17X_1408400	null	null	null	GO:0005524, GO:0003824, GO:0046872	ATP binding, catalytic activity, metal ion binding	GO:0008152, GO:0006807	metabolic process, nitrogen compound metabolic process	null	null	null	null	null	null
PY17X_0618000	conserved Plasmodium protein, unknown function	0	0	7	0	545	7	93.1667	82.503	0	0	0	8	2	1.73205	84.7039	154.455	118.88	0	17.4251	0	0	0	0	12.3327	PY17X_0618000	38.7796	-2.62234	1.21195	-2.16374	0.0304846	0.157556	PY17X_0618000	PY17X_0618000.1	Py17X_06_v3:784,996..788,875(-)	PY17X_0618000	null	null	null	null	null	null	null	null	null	null	null	null	null
PY17X_1042200	conserved Plasmodium protein, unknown function	3	0	0	3	28	0	5.66667	4.11411	0	0	0	0	0	0	3.7716	7.93528	9.18385	0	0	1.82473	0	0	0	0	PY17X_1042200	2.27155	-2.42529	1.1211	-2.1633	0.0305179	NA	PY17X_1042200	PY17X_1042200.1	Py17X_10_v3:1,721,632..1,722,195(-)	PY17X_1042200	null	null	null	null	null	null	null	null	null	null	null	null	null
PY17X_1455600	sphingomyelin phosphodiesterase, putative	6	0	10	6	379	10	68.5	56.7057	0	5	0	10	3.75	2.07289	50.288	107.41	63.2665	0	24.893	3.64947	0	5.61487	0	15.4159	PY17X_1455600	27.0538	-2.25047	1.04066	-2.16254	0.0305769	0.1578	PY17X_1455600	PY17X_1455600.1	Py17X_14_v3:2,182,074..2,183,588(-)	PY17X_1455600	null	null	null	null	null	null	null	null	null	null	null	null	null
PY17X_1435300	GTP-binding protein, putative	11	10	2	11	147	2	30.5	21.3291	0	5	0	7	3	1.5411	21.0581	41.6602	22.9596	16.3082	4.9786	6.69069	0	5.61487	0	10.7911	PY17X_1435300	13.0061	-1.75619	0.812571	-2.16127	0.0306744	0.158071	PY17X_1435300	PY17X_1435300.1	Py17X_14_v3:1,354,065..1,356,626(+)	PY17X_1435300	null	null	null	GO:0005525	GTP binding	null	null	null	null	null	null	null	null
PY17X_1005100	conserved Plasmodium protein, unknown function	10	4	4	10	94	4	21	13.3729	0	2	0	6	2	1.22474	13.5149	26.6399	17.0922	6.52328	9.95721	6.08245	0	2.24595	0	9.24955	PY17X_1005100	9.13054	-1.73211	0.801739	-2.16044	0.0307388	0.158096	PY17X_1005100	PY17X_1005100.1	Py17X_10_v3:335,982..337,535(+)	PY17X_1005100	null	null	null	null	null	null	null	null	null	null	null	null	null
PY17X_1319100	LCCL domain-containing protein	7	11	59	7	5184	59	887.833	784.424	6	4	4	154	42	32.3342	522.681	1469.16	999.509	17.939	146.869	4.25771	14.587	4.49189	26.1968	237.405	PY17X_1319100	344.31	-2.25523	1.04407	-2.16004	0.0307698	0.158096	PY17X_1319100	PY17X_1319100.1	Py17X_13_v3:1,009,647..1,012,511(-)	PY17X_1319100	LAP5	null	null	null	null	null	null	null	null	null	null	null	null
PY17X_0816300	inhibitor of cysteine proteases	11	0	3	11	144	3	28.6667	21.1248	0	2	0	6	2	1.22474	30.0157	40.81	35.4599	0	7.4679	6.69069	0	2.24595	0	9.24955	PY17X_0816300	13.194	-2.13359	0.988219	-2.15903	0.0308478	0.158265	PY17X_0816300	PY17X_0816300.1	Py17X_08_v3:702,764..704,316(-)	PY17X_0816300	ICP	null	null	null	null	null	null	null	null	null	null	null	null
PY17X_0504700	60S ribosomal protein L30e, putative	12	5	4	12	98	4	22.5	13.8559	0	7	0	4	2.75	1.47373	14.7721	27.7735	23.9801	8.1541	9.95721	7.29894	0	7.86082	0	6.16637	PY17X_0504700	10.5963	-1.64424	0.761885	-2.15812	0.0309185	0.158395	PY17X_0504700	PY17X_0504700.1	Py17X_05_v3:312,055..312,578(+)	PY17X_0504700	null	null	null	null	null	null	null	null	null	null	null	null	null
PY17X_0933200	heat shock protein 101, putative	20	0	5	20	113	5	27.1667	15.9781	0	8	0	3	2.75	1.63459	35.2016	32.0245	32.9088	0	12.4465	12.1649	0	8.98379	0	4.62477	PY17X_0933200	13.8355	-2.00655	0.93092	-2.15545	0.0311268	0.158934	PY17X_0933200	PY17X_0933200.1	Py17X_09_v3:1,357,620..1,360,831(+)	PY17X_0933200	HSP101	null	null	GO:0005524	ATP binding	GO:0019538	protein metabolic process	GO:0097619	PTEX complex	null	null	null	null
PY17X_1221700	protein phosphatase inhibitor 2, putative	22	6	5	22	301	5	60.1667	44.0753	2	9	0	13	6	2.62202	43.3734	85.3043	71.4299	9.78492	12.4465	13.3814	0	10.1068	8.73226	20.0407	PY17X_1221700	27.46	-1.73954	0.807151	-2.15516	0.031149	0.158934	PY17X_1221700	PY17X_1221700.1	Py17X_12_v3:905,459..907,043(-)	PY17X_1221700	null	null	null	GO:0004864	protein phosphatase inhibitor activity	GO:0043666, GO:0009966	regulation of phosphoprotein phosphatase activity, regulation of signal transduction	null	null	null	null	null	null
PY17X_0420200	GTPase-activating protein, putative	9	7	1	9	68	1	15.8333	9.62178	0	2	0	5	1.75	1.02317	11.6291	19.2714	24.2352	11.4157	2.4893	5.4742	0	2.24595	0	7.70796	PY17X_0420200	8.44688	-1.8076	0.83891	-2.1547	0.0311852	0.158934	PY17X_0420200	PY17X_0420200.1	Py17X_04_v3:872,911..873,963(+)	PY17X_0420200	null	null	null	GO:0005097	Rab GTPase activator activity	GO:0032313	regulation of Rab GTPase activity	null	null	null	null	null	null
PY17X_1309500	vacuolar-sorting protein SNF7, putative	1	1	1	1	75	1	13.3333	11.2587	0	1	0	2	0.75	0.414578	9.42901	21.2552	19.6432	1.63082	2.4893	0.608245	0	1.12297	0	3.08318	PY17X_1309500	5.9262	-2.21637	1.02875	-2.15444	0.0312054	0.158934	PY17X_1309500	PY17X_1309500.1	Py17X_13_v3:645,690..646,710(-)	PY17X_1309500	null	null	null	null	null	GO:0015031, GO:0007034	protein transport, vacuolar transport	null	null	null	null	null	null
PY17X_1107800	60S ribosomal protein L4, putative	37	13	9	37	190	9	49.1667	26.1751	3	19	4	2	7	3.4821	37.4017	53.8466	44.6437	21.2007	22.4037	22.5051	14.587	21.3365	13.0984	3.08318	PY17X_1107800	25.4106	-1.30518	0.606284	-2.15275	0.031338	0.159303	PY17X_1107800	PY17X_1107800.1	Py17X_11_v3:419,504..420,739(-)	PY17X_1107800	RPL4	GO:0005840	ribosome	GO:0003735	structural constituent of ribosome	GO:0006412	translation	null	null	null	null	null	null
PY17X_0623000	conserved Plasmodium protein, unknown function	9	0	15	9	1323	15	228.5	199.838	3	13	0	26	10.5	5.0806	144.107	374.942	258.168	0	37.3395	5.4742	0	14.5987	13.0984	40.0814	PY17X_0623000	88.7809	-2.29244	1.06536	-2.1518	0.031413	0.159303	PY17X_0623000	PY17X_0623000.1	Py17X_06_v3:972,671..974,395(+)	PY17X_0623000	null	null	null	null	null	null	null	null	null	null	null	null	null
PY17X_1036800	plasmepsin IV	14	4	2	14	132	2	28	19.1021	0	11	0	2	3.25	2.27418	25.4583	37.4092	42.0926	6.52328	4.9786	8.51543	0	12.3527	0	3.08318	PY17X_1036800	14.0413	-1.89199	0.879318	-2.15166	0.0314245	0.159303	PY17X_1036800	PY17X_1036800.1	Py17X_10_v3:1,538,166..1,539,518(-)	PY17X_1036800	PM4	null	null	GO:0004190	aspartic-type endopeptidase activity	GO:0006508	proteolysis	null	null	null	null	null	null
PY17X_0837900	conserved Plasmodium protein, unknown function	1	0	1	1	5	1	1.5	0.656167	0	0	10	0	2.5	2.16506	0.628601	1.41701	1.02043	0	2.4893	0.608245	36.4674	0	0	0	PY17X_0837900	4.2631	2.37282	1.10326	2.15074	0.0314966	0.159303	PY17X_0837900	PY17X_0837900.1	Py17X_08_v3:1,442,451..1,443,259(-)	PY17X_0837900	null	null	null	null	null	null	null	null	null	null	null	null	null
PY17X_1439800	endoplasmin, putative	11	15	5	11	131	5	29.6667	18.5572	2	9	0	7	4.5	1.82003	27.3441	37.1258	36.2252	24.4623	12.4465	6.69069	0	10.1068	8.73226	10.7911	PY17X_1439800	17.3925	-1.4932	0.694307	-2.15063	0.0315056	0.159303	PY17X_1439800	PY17X_1439800.1	Py17X_14_v3:1,524,886..1,527,312(-)	PY17X_1439800	GRP94	null	null	GO:0005524, GO:0051082	ATP binding, unfolded protein binding	GO:0006457, GO:0006950	protein folding, response to stress	null	null	null	null	null	null
PY17X_0311400	T-complex protein 1 subunit theta, putative	5	0	3	5	34	3	8.33333	4.7356	0	2	0	0	0.5	0.433013	6.44316	9.6357	7.3981	0	7.4679	3.04122	0	2.24595	0	0	PY17X_0311400	3.6232	-2.09609	0.975467	-2.14881	0.0316497	NA	PY17X_0311400	PY17X_0311400.1	Py17X_03_v3:436,830..438,580(+)	PY17X_0311400	CCT8	null	null	GO:0005524, GO:0051082	ATP binding, unfolded protein binding	GO:0006457	protein folding	GO:0005832	chaperonin-containing T-complex	null	null	GO:0006457	protein folding
PY17X_0208100	conserved Plasmodium protein, unknown function	3	0	0	3	37	0	7.16667	5.47427	0	0	0	1	0.25	0.216506	12.7292	10.4859	12.2451	0	0	1.82473	0	0	0	1.54159	PY17X_0208100	3.88265	-2.3669	1.10158	-2.14865	0.0316624	0.159865	PY17X_0208100	PY17X_0208100.1	Py17X_02_v3:374,548..375,399(-)	PY17X_0208100	null	null	null	null	null	null	null	null	null	null	null	null	null
PY17X_1205700	E3 ubiquitin-protein ligase, putative	17	6	44	17	4174	44	717	631.186	0	21	0	105	31.5	21.6463	473.965	1182.92	1032.93	9.78492	109.529	10.3402	0	23.5824	0	161.867	PY17X_1205700	300.492	-2.4091	1.1217	-2.14771	0.0317366	0.160009	PY17X_1205700	PY17X_1205700.1	Py17X_12_v3:316,368..319,436(-)	PY17X_1205700	null	null	null	GO:0005515, GO:0008270	protein binding, zinc ion binding	null	null	null	null	null	null	GO:0016567	protein ubiquitination
PY17X_1012900	DNA topoisomerase 2, putative	21	16	16	21	280	16	61.6667	39.8725	2	5	8	12	6.75	1.84983	38.9732	79.3528	61.991	26.0931	39.8288	12.7731	29.1739	5.61487	8.73226	18.4991	PY17X_1012900	32.1032	-1.41505	0.659216	-2.14657	0.0318276	0.160237	PY17X_1012900	PY17X_1012900.1	Py17X_10_v3:636,007..640,875(+)	PY17X_1012900	TOP2	null	null	GO:0005524, GO:0003677, GO:0003918	ATP binding, DNA binding, DNA topoisomerase type II (ATP-hydrolyzing) activity	GO:0006265	DNA topological change	null	null	null	null	null	null
PY17X_1223400	lysophospholipase, putative	19	3	3	19	52	3	16.5	7.10927	0	7	0	1	2	1.45774	13.8292	14.737	15.0513	4.89246	7.4679	11.5567	0	7.86082	0	1.54159	PY17X_1223400	7.69369	-1.66188	0.775177	-2.14387	0.0320434	0.161054	PY17X_1223400	PY17X_1223400.1	Py17X_12_v3:971,571..973,352(-)	PY17X_1223400	null	null	null	null	null	null	null	null	null	null	null	null	null
PY17X_1030800	60S ribosomal protein L10, putative	23	4	2	23	165	2	36.5	23.7542	0	10	0	5	3.75	2.07289	22.4725	46.7615	43.8784	6.52328	4.9786	13.9896	0	11.2297	0	7.70796	PY17X_1030800	15.7542	-1.81849	0.848417	-2.14339	0.0320819	0.161054	PY17X_1030800	PY17X_1030800.1	Py17X_10_v3:1,290,590..1,291,249(-)	PY17X_1030800	null	GO:0005840	ribosome	GO:0003735	structural constituent of ribosome	GO:0006412	translation	null	null	null	null	null	null
PY17X_1424700	superoxide dismutase [Fe], putative	4	14	1	4	51	1	12.5	7.25239	0	4	0	1	1.25	0.81968	7.85751	14.4536	9.18385	22.8315	2.4893	2.43298	0	4.49189	0	1.54159	PY17X_1424700	6.52822	-1.92945	0.900898	-2.1417	0.0322176	0.161474	PY17X_1424700	PY17X_1424700.1	Py17X_14_v3:1,005,034..1,005,630(-)	PY17X_1424700	FeSOD	null	null	GO:0046872, GO:0004784	metal ion binding, superoxide dismutase activity	GO:0055114, GO:0006801	oxidation-reduction process, superoxide metabolic process	null	null	null	null	null	null
PY17X_0928500	petidase, M16 family, putative	4	9	0	4	312	0	54.8333	46.9683	1	0	0	8	2.25	1.67239	42.902	88.4217	56.6337	14.6774	0	2.43298	0	0	4.36613	12.3327	PY17X_0928500	22.1767	-2.28779	1.06846	-2.1412	0.0322579	0.161474	PY17X_0928500	PY17X_0928500.1	Py17X_09_v3:1,192,928..1,197,829(+)	PY17X_0928500	null	null	null	GO:0003824, GO:0046872	catalytic activity, metal ion binding	null	null	null	null	null	null	null	null
PY17X_0414500	co-chaperone p23, putative	13	2	1	13	95	1	20.8333	13.7081	0	4	0	3	1.75	0.892679	11.3148	26.9233	22.1943	3.26164	2.4893	7.90718	0	4.49189	0	4.62477	PY17X_0414500	8.32072	-1.86637	0.872069	-2.14016	0.0323419	0.161663	PY17X_0414500	PY17X_0414500.1	Py17X_04_v3:630,644..632,339(+)	PY17X_0414500	null	null	null	null	null	null	null	null	null	null	null	null	null
PY17X_0810400	conserved Plasmodium protein, unknown function	0	0	4	0	208	4	36	31.4113	0	0	0	4	1	0.866025	31.2729	58.9478	45.9192	0	9.95721	0	0	0	0	6.16637	PY17X_0810400	15.2264	-2.52458	1.18043	-2.1387	0.0324601	0.161813	PY17X_0810400	PY17X_0810400.1	Py17X_08_v3:474,765..475,412(-)	PY17X_0810400	null	null	null	null	null	null	null	null	null	null	null	null	null
PY17X_0608400	conserved Plasmodium protein, unknown function	3	13	0	3	95	0	19	13.9901	0	5	0	1	1.5	1.03078	9.11471	26.9233	22.1943	21.2007	0	1.82473	0	5.61487	0	1.54159	PY17X_0608400	8.84142	-2.11293	0.987977	-2.13864	0.0324644	0.161813	PY17X_0608400	PY17X_0608400.1	Py17X_06_v3:438,103..439,368(+)	PY17X_0608400	null	null	null	null	null	null	null	null	null	null	null	null	null
PY17X_0708100	conserved Plasmodium protein, unknown function	47	2	8	47	24	8	22.6667	7.53387	9	25	15	21	17.5	3.03109	19.8009	6.80167	7.90831	3.26164	19.9144	28.5875	54.7011	28.0743	39.2952	32.3734	PY17X_0708100	24.0718	1.3194	0.617487	2.13673	0.0326202	0.162191	PY17X_0708100	PY17X_0708100.1	Py17X_07_v3:487,425..488,396(-)	PY17X_0708100	null	null	null	GO:0005515	protein binding	null	null	null	null	null	null	null	null
PY17X_0210300	StAR-related lipid transfer protein, putative	5	0	1	5	40	1	8.66667	5.77671	0	2	0	1	0.75	0.414578	20.2724	11.3361	10.9696	0	2.4893	3.04122	0	2.24595	0	1.54159	PY17X_0210300	5.18962	-2.15227	1.00756	-2.13612	0.0326693	0.162191	PY17X_0210300	PY17X_0210300.1	Py17X_02_v3:457,875..459,170(+)	PY17X_0210300	null	null	null	null	null	null	null	GO:0044164, GO:0020003	host cell cytosol, symbiont-containing vacuole	GO:0008525, GO:0008526	phosphatidylcholine transporter activity, phosphatidylinositol transporter activity	GO:0015914	phospholipid transport
PY17X_0939200	RNA-binding protein, putative	48	64	14	48	263	14	75.1667	35.1049	7	9	14	11	10.25	1.29301	59.5599	74.535	95.41	104.373	34.8502	29.1958	51.0543	10.1068	30.5629	16.9575	PY17X_0939200	50.6605	-1.28033	0.599406	-2.136	0.0326791	0.162191	PY17X_0939200	PY17X_0939200.1	Py17X_09_v3:1,558,112..1,562,599(-)	PY17X_0939200	null	null	null	GO:0003676, GO:0000166	nucleic acid binding, nucleotide binding	null	null	null	null	null	null	null	null
PY17X_1239900	conserved Plasmodium protein, unknown function	9	0	5	9	169	5	32.8333	24.8913	2	3	0	6	2.75	1.08253	41.9591	47.8951	69.134	0	12.4465	5.4742	0	3.36892	8.73226	9.24955	PY17X_1239900	19.826	-2.04371	0.957537	-2.13434	0.0328152	0.162635	PY17X_1239900	PY17X_1239900.1	Py17X_12_v3:1,604,106..1,609,105(+)	PY17X_1239900	null	null	null	null	null	null	null	null	null	null	null	null	null
PY17X_0104800	conserved Plasmodium protein, unknown function	6	0	8	6	359	8	64.5	53.7793	0	0	0	10	2.5	2.16506	46.5164	101.742	74.7463	0	19.9144	3.64947	0	0	0	15.4159	PY17X_0104800	26.1984	-2.39495	1.12346	-2.13176	0.0330269	0.163384	PY17X_0104800	PY17X_0104800.1	Py17X_01_v3:275,621..276,768(+)	PY17X_0104800	null	null	null	null	null	null	null	null	null	null	null	null	null
PY17X_1218000	U4/U6.U5 tri-snRNP-associated protein 1, putative	54	11	7	54	154	7	47.8333	21.1074	0	18	0	8	6.5	3.69966	28.7585	43.6441	34.4394	17.939	17.4251	32.8452	0	20.2135	0	12.3327	PY17X_1218000	20.7598	-1.49226	0.700144	-2.13136	0.0330597	0.163384	PY17X_1218000	PY17X_1218000.1	Py17X_12_v3:753,809..755,791(+)	PY17X_1218000	SART1	null	null	null	null	GO:0000398	mRNA splicing, via spliceosome	GO:0046540	U4/U6 x U5 tri-snRNP complex	null	null	GO:0000481	maturation of 5S rRNA
PY17X_0809900	conserved Plasmodium protein, unknown function	10	0	1	10	67	1	14.8333	9.67648	0	3	0	0	0.75	0.649519	9.11471	18.988	11.7349	0	2.4893	6.08245	0	3.36892	0	0	PY17X_0809900	5.17783	-2.18432	1.02516	-2.13071	0.0331132	0.163418	PY17X_0809900	PY17X_0809900.1	Py17X_08_v3:436,709..450,694(-)	PY17X_0809900	null	null	null	null	null	null	null	null	null	null	null	null	null
PY17X_1414900	pinin/SDK/MemA domain-containing protein, putative	7	0	1	7	128	1	24	19.0234	0	3	0	4	1.75	0.892679	23.2582	36.2756	44.8988	0	2.4893	4.25771	0	3.36892	0	6.16637	PY17X_1414900	12.0715	-2.18676	1.027	-2.12927	0.0332315	0.16346	PY17X_1414900	PY17X_1414900.1	Py17X_14_v3:661,956..663,476(-)	PY17X_1414900	null	null	null	null	null	null	null	null	null	null	null	null	null
PY17X_0205000	conserved Plasmodium protein, unknown function	14	0	12	14	601	12	108.833	89.8784	4	9	0	10	5.75	2.01168	71.6605	170.325	104.594	0	29.8716	8.51543	0	10.1068	17.4645	15.4159	PY17X_0205000	42.7954	-2.09577	0.984415	-2.12895	0.0332585	0.16346	PY17X_0205000	PY17X_0205000.1	Py17X_02_v3:273,535..274,224(-)	PY17X_0205000	null	null	null	null	null	null	null	null	null	null	null	null	null
PY17X_1335900	rab GTPase activator, putative	23	6	3	23	88	3	24.3333	12.1373	2	7	0	4	3.25	1.29301	16.5008	24.9395	25.5107	9.78492	7.4679	13.9896	0	7.86082	8.73226	6.16637	PY17X_1335900	12.0953	-1.39893	0.657202	-2.12862	0.0332858	0.16346	PY17X_1335900	PY17X_1335900.1	Py17X_13_v3:1,635,301..1,640,373(+)	PY17X_1335900	null	null	null	GO:0005097	Rab GTPase activator activity	GO:0032313	regulation of Rab GTPase activity	null	null	null	null	null	null
PY17X_0826500	conserved Plasmodium protein, unknown function	10	4	8	10	868	8	151.333	130.847	0	18	0	20	9.5	4.76314	81.0895	245.994	160.972	6.52328	19.9144	6.08245	0	20.2135	0	30.8318	PY17X_0826500	57.1621	-2.1608	1.01525	-2.12834	0.0333087	0.16346	PY17X_0826500	PY17X_0826500.1	Py17X_08_v3:1,043,324..1,046,087(+)	PY17X_0826500	null	null	null	null	null	null	null	null	null	null	null	null	null
PY17X_1041800	ubiquitin-40S ribosomal protein S27a, putative	17	0	8	17	138	8	31.3333	19.6209	0	9	0	2	2.75	1.84983	19.9581	39.1096	33.6741	0	19.9144	10.3402	0	10.1068	0	3.08318	PY17X_1041800	13.6186	-2.0022	0.941075	-2.12757	0.033373	0.163547	PY17X_1041800	PY17X_1041800.1	Py17X_10_v3:1,713,351..1,714,470(+)	PY17X_1041800	null	GO:0005840	ribosome	GO:0005515, GO:0003735	protein binding, structural constituent of ribosome	GO:0006412	translation	null	null	null	null	null	null
PY17X_0516900	ribosome maturation factor RimM, putative	18	4	4	18	22	4	11.6667	3.17688	0	3	0	2	1.25	0.649519	6.28601	6.23487	8.16342	6.52328	9.95721	10.9484	0	3.36892	0	3.08318	PY17X_0516900	5.45653	-1.61108	0.757665	-2.12637	0.0334724	0.163804	PY17X_0516900	PY17X_0516900.1	Py17X_05_v3:769,075..771,859(-)	PY17X_0516900	RimM	null	null	GO:0046872	metal ion binding	GO:0006364	rRNA processing	null	null	null	null	null	null
PY17X_1006800	conserved Plasmodium protein, unknown function	6	0	0	6	43	0	9.16667	6.27347	0	1	0	0	0.25	0.216506	6.91461	12.1863	6.12257	0	0	3.64947	0	1.12297	0	0	PY17X_1006800	2.99959	-2.26668	1.066	-2.12634	0.033475	NA	PY17X_1006800	PY17X_1006800.1	Py17X_10_v3:392,330..397,150(+)	PY17X_1006800	null	null	null	null	null	null	null	null	null	null	null	null	null
PY17X_0115800	hypothetical protein	4	0	1	4	25	1	5.83333	3.55447	0	0	0	1	0.25	0.216506	7.07176	7.08507	5.61235	0	2.4893	2.43298	0	0	0	1.54159	PY17X_0115800	2.62331	-2.13505	1.00417	-2.12619	0.0334872	NA	PY17X_0115800	PY17X_0115800.1	Py17X_01_v3:700,802..701,440(+)	PY17X_0115800	null	null	null	null	null	null	null	null	null	null	null	null	null
PY17X_1335600	conserved Plasmodium protein, unknown function	4	0	2	4	159	2	28.5	23.8325	2	0	0	3	1.25	0.649519	33.7873	45.0611	63.2665	0	4.9786	2.43298	0	0	8.73226	4.62477	PY17X_1335600	16.2883	-2.27824	1.07218	-2.12486	0.0335982	0.16419	PY17X_1335600	PY17X_1335600.1	Py17X_13_v3:1,626,739..1,629,347(-)	PY17X_1335600	null	null	null	null	null	null	null	null	null	null	null	null	null
PY17X_1411800	26S protease regulatory subunit 7, putative	19	12	2	19	88	2	23.6667	12.0846	0	8	0	6	3.5	1.78536	17.2865	24.9395	31.123	19.5698	4.9786	11.5567	0	8.98379	0	9.24955	PY17X_1411800	12.7687	-1.57464	0.741658	-2.12314	0.0337424	0.164665	PY17X_1411800	PY17X_1411800.1	Py17X_14_v3:539,462..541,035(-)	PY17X_1411800	RPT1	GO:0005737	cytoplasm	GO:0005524, GO:0016787	ATP binding, hydrolase activity	GO:0030163	protein catabolic process	null	null	null	null	null	null
PY17X_0927400	dynein heavy chain, putative	31	18	6	31	131	6	37.1667	17.6311	1	16	3	7	6.75	2.88043	27.6584	37.1258	35.2048	29.3548	14.9358	18.8556	10.9402	17.9676	4.36613	10.7911	PY17X_0927400	20.72	-1.15392	0.543775	-2.12205	0.0338334	0.164879	PY17X_0927400	PY17X_0927400.1	Py17X_09_v3:1,131,494..1,147,223(-)	PY17X_0927400	null	GO:0030286	dynein complex	GO:0005524, GO:0016887, GO:0003777	ATP binding, ATPase activity, microtubule motor activity	GO:0007018	microtubule-based movement	null	null	null	null	null	null
PY17X_0213600	conserved Plasmodium protein, unknown function	10	8	3	10	22	3	9.33333	2.59986	0	2	0	1	0.75	0.414578	3.92875	6.23487	3.31639	13.0466	7.4679	6.08245	0	2.24595	0	1.54159	PY17X_0213600	4.38645	-1.84572	0.870312	-2.12076	0.0339422	0.165036	PY17X_0213600	PY17X_0213600.1	Py17X_02_v3:595,732..611,343(-)	PY17X_0213600	null	null	null	null	null	null	null	null	null	null	null	null	null
PY17X_1366100	conserved Plasmodium protein, unknown function	20	0	5	20	697	5	124.5	104.57	3	11	0	14	7	2.85044	76.5321	197.532	173.728	0	12.4465	12.1649	0	12.3527	13.0984	21.5823	PY17X_1366100	51.9437	-2.16332	1.02034	-2.12019	0.0339896	0.165036	PY17X_1366100	PY17X_1366100.1	Py17X_13_v3:2,709,798..2,712,400(+)	PY17X_1366100	null	null	null	null	null	null	null	null	null	null	null	null	null
PY17X_0302600	conserved Plasmodium protein, unknown function	45	5	13	45	529	13	108.333	77.0709	7	18	0	11	9	3.2596	73.8606	149.92	88.5221	8.1541	32.3609	27.371	0	20.2135	30.5629	16.9575	PY17X_0302600	44.7923	-1.70006	0.801921	-2.11999	0.0340071	0.165036	PY17X_0302600	PY17X_0302600.1	Py17X_03_v3:117,425..118,933(+)	PY17X_0302600	null	GO:0031207	Sec62/Sec63 complex	null	null	GO:0031204	posttranslational protein targeting to membrane, translocation	null	null	null	null	null	null
PY17X_0909200	conserved Apicomplexan protein, unknown function	8	0	2	8	43	2	10.5	6.06332	0	2	0	1	0.75	0.414578	6.91461	12.1863	11.2247	0	4.9786	4.86596	0	2.24595	0	1.54159	PY17X_0909200	4.39577	-1.98788	0.938127	-2.11899	0.0340913	0.165215	PY17X_0909200	PY17X_0909200.1	Py17X_09_v3:446,477..447,038(+)	PY17X_0909200	null	null	null	null	null	null	null	GO:0005739	mitochondrion	null	null	null	null
PY17X_0513700	partial CSTF domain-containing protein, putative	18	1	4	18	50	4	15.8333	6.82486	0	5	0	1	1.5	1.03078	7.54321	14.1701	13.7758	1.63082	9.95721	10.9484	0	5.61487	0	1.54159	PY17X_0513700	6.5182	-1.75918	0.830888	-2.11723	0.0342405	0.165565	PY17X_0513700	PY17X_0513700.1	Py17X_05_v3:666,327..668,601(-)	PY17X_0513700	null	null	null	GO:0003676, GO:0000166	nucleic acid binding, nucleotide binding	null	null	GO:0005634	nucleus	null	null	null	null
PY17X_1102700	chromosome assembly factor 1, putative	7	10	8	7	197	8	39.5	28.7583	3	5	0	12	5	2.20794	38.1875	55.8304	89.2874	16.3082	19.9144	4.25771	0	5.61487	13.0984	18.4991	PY17X_1102700	26.0998	-1.75252	0.827824	-2.11702	0.0342581	0.165565	PY17X_1102700	PY17X_1102700.1	Py17X_11_v3:242,988..245,795(+)	PY17X_1102700	null	null	null	GO:0005515	protein binding	null	null	null	null	null	null	null	null
PY17X_0808600	conserved Plasmodium protein, unknown function	21	0	5	21	19	5	11.8333	3.54665	0	2	0	1	0.75	0.414578	5.0288	5.38466	6.63278	0	12.4465	12.7731	0	2.24595	0	1.54159	PY17X_0808600	4.60534	-1.9645	0.928857	-2.11497	0.0344328	0.16618	PY17X_0808600	PY17X_0808600.1	Py17X_08_v3:394,963..398,042(-)	PY17X_0808600	null	null	null	null	null	null	null	null	null	null	null	null	null
PY17X_0407800	60S ribosomal protein L7, putative	25	33	8	25	225	8	54	31.4448	3	24	5	4	9	4.34454	40.7019	63.7657	69.134	53.8171	19.9144	15.2061	18.2337	26.9514	13.0984	6.16637	PY17X_0407800	32.6989	-1.33875	0.633405	-2.11358	0.034551	0.166521	PY17X_0407800	PY17X_0407800.1	Py17X_04_v3:402,305..403,559(-)	PY17X_0407800	null	null	null	null	null	null	null	null	null	null	null	null	null
PY17X_1037000	conserved Plasmodium protein, unknown function	64	34	28	64	115	28	55.5	12.5383	16	55	20	80	42.75	13.1595	33.7873	32.5913	37.7558	55.4479	69.7004	38.9277	72.9348	61.7635	69.8581	123.327	PY17X_1037000	59.6094	0.896131	0.424341	2.11182	0.0347019	0.166905	PY17X_1037000	PY17X_1037000.1	Py17X_10_v3:1,545,930..1,551,923(+)	PY17X_1037000	null	null	null	null	null	null	null	null	null	null	null	null	null
PY17X_1308200	allantoicase, putative	1	0	1	1	21	1	4.16667	3.07695	0	0	0	0	0	0	3.92875	5.95146	5.61235	0	2.4893	0.608245	0	0	0	0	PY17X_1308200	1.85901	-2.28691	1.08293	-2.11177	0.0347058	NA	PY17X_1308200	PY17X_1308200.1	Py17X_13_v3:599,877..601,313(+)	PY17X_1308200	null	null	null	GO:0004037	allantoicase activity	GO:0000256	allantoin catabolic process	null	null	null	null	null	null
PY17X_0404300	spindle pole body protein, putative	9	5	2	9	37	2	10.6667	4.94788	0	5	0	1	1.5	1.03078	11.3148	10.4859	12.5002	8.1541	4.9786	5.4742	0	5.61487	0	1.54159	PY17X_0404300	6.00643	-1.65265	0.782677	-2.11154	0.0347262	0.166905	PY17X_0404300	PY17X_0404300.1	Py17X_04_v3:283,196..288,694(+)	PY17X_0404300	null	GO:0005815, GO:0000922	microtubule organizing center, spindle pole	GO:0043015	gamma-tubulin binding	GO:0000226, GO:0007020	microtubule cytoskeleton organization, microtubule nucleation	null	null	null	null	null	null
PY17X_1127000	pyruvate kinase, putative	24	0	0	24	169	0	36.1667	24.6446	1	3	0	4	2	0.790569	25.4583	47.8951	55.1031	0	0	14.5979	0	3.36892	4.36613	6.16637	PY17X_1127000	15.6956	-2.16645	1.02646	-2.1106	0.0348066	0.167062	PY17X_1127000	PY17X_1127000.1	Py17X_11_v3:1,117,293..1,119,546(+)	PY17X_1127000	null	null	null	GO:0000287, GO:0030955, GO:0004743	magnesium ion binding, potassium ion binding, pyruvate kinase activity	GO:0006096	glycolytic process	null	null	null	null	null	null
PY17X_0203800	conserved Plasmodium protein, unknown function	4	1	2	4	69	2	13.6667	10.1123	0	4	0	0	1	0.866025	10.0576	19.5548	14.5411	1.63082	4.9786	2.43298	0	4.49189	0	0	PY17X_0203800	5.76878	-2.07399	0.983679	-2.1084	0.0349967	0.167676	PY17X_0203800	PY17X_0203800.1	Py17X_02_v3:233,024..234,739(-)	PY17X_0203800	null	null	null	null	null	null	null	null	null	null	null	null	null
PY17X_1013700	protein-L-isoaspartate(D-aspartate) O-methyltransferase, putative	10	6	0	10	24	0	8.33333	3.31383	0	2	0	1	0.75	0.414578	6.28601	6.80167	5.86746	9.78492	0	6.08245	0	2.24595	0	1.54159	PY17X_1013700	3.861	-1.82351	0.865038	-2.10801	0.0350304	0.167676	PY17X_1013700	PY17X_1013700.1	Py17X_10_v3:677,673..678,802(+)	PY17X_1013700	null	null	null	GO:0004719	protein-L-isoaspartate (D-aspartate) O-methyltransferase activity	GO:0006464	cellular protein modification process	null	null	null	null	null	null
PY17X_1342200	conserved Plasmodium protein, unknown function	24	23	10	24	253	10	57.3333	35.811	0	4	9	13	6.5	2.46221	46.9879	71.701	88.0119	37.5089	24.893	14.5979	32.8206	4.49189	0	20.0407	PY17X_1342200	34.1054	-1.57646	0.748553	-2.10601	0.0352036	0.168275	PY17X_1342200	PY17X_1342200.1	Py17X_13_v3:1,862,040..1,873,468(+)	PY17X_1342200	null	null	null	GO:0005488	binding	null	null	null	null	null	null	null	null
PY17X_0215000	mRNA (N6-adenosine)-methyltransferase, putative	15	0	10	15	94	10	24	12.9422	0	4	0	5	2.25	1.1388	16.9722	26.6399	23.2147	0	24.893	9.12367	0	4.49189	0	7.70796	PY17X_0215000	11.3043	-1.88757	0.896721	-2.10497	0.0352939	0.168476	PY17X_0215000	PY17X_0215000.1	Py17X_02_v3:654,957..657,392(+)	PY17X_0215000	null	null	null	GO:0008168	methyltransferase activity	GO:0006139	nucleobase-containing compound metabolic process	null	null	null	null	null	null
PY17X_1104100	serine/arginine-rich splicing factor 12, putative	11	6	5	11	101	5	23.1667	14.2486	0	12	0	0	3	2.59808	21.2153	28.6237	36.9905	9.78492	12.4465	6.69069	0	13.4757	0	0	PY17X_1104100	12.9227	-1.90822	0.907082	-2.10369	0.0354051	0.168777	PY17X_1104100	PY17X_1104100.1	Py17X_11_v3:283,236..284,282(-)	PY17X_1104100	SRSF12	null	null	GO:0003676, GO:0000166	nucleic acid binding, nucleotide binding	null	null	null	null	null	null	null	null
PY17X_0940900	endoplasmic reticulum-resident calcium binding protein, putative	8	0	5	8	130	5	26	19.019	0	0	0	5	1.25	1.08253	16.5008	36.8424	21.1739	0	12.4465	4.86596	0	0	0	7.70796	PY17X_0940900	9.95375	-2.1864	1.04049	-2.10131	0.0356136	0.16954	PY17X_0940900	PY17X_0940900.1	Py17X_09_v3:1,603,710..1,604,738(+)	PY17X_0940900	ERC	null	null	GO:0005509	calcium ion binding	null	null	GO:0005783	endoplasmic reticulum	null	null	null	null
PY17X_1419500	tRNA (guanine(26)-N(2))-dimethyltransferase, putative	6	14	2	6	37	2	11.1667	4.9912	2	3	0	0	1.25	0.649519	9.74331	10.4859	11.2247	22.8315	4.9786	3.64947	0	3.36892	8.73226	0	PY17X_1419500	7.50147	-1.75332	0.834662	-2.10063	0.0356731	0.169587	PY17X_1419500	PY17X_1419500.1	Py17X_14_v3:820,997..823,420(-)	PY17X_1419500	TRM1	null	null	GO:0003723, GO:0004809	RNA binding, tRNA (guanine-N2-)-methyltransferase activity	GO:0008033	tRNA processing	GO:0020011	apicoplast	GO:0004809	tRNA (guanine-N2-)-methyltransferase activity	GO:0030488	tRNA methylation
PY17X_1425600	40S ribosomal protein S16, putative	20	0	2	20	122	2	27.6667	17.5589	0	6	0	1	1.75	1.24373	12.572	34.5752	20.4086	0	4.9786	12.1649	0	6.73784	0	1.54159	PY17X_1425600	9.29787	-2.03764	0.970259	-2.1001	0.0357203	0.169587	PY17X_1425600	PY17X_1425600.1	Py17X_14_v3:1,030,329..1,031,264(+)	PY17X_1425600	null	GO:0005840	ribosome	GO:0003735	structural constituent of ribosome	GO:0006412	translation	null	null	null	null	null	null
PY17X_1372400	PIR protein	7	3	1	7	5	1	4	1.0274	0	0	0	0	0	0	1.8858	1.41701	2.04086	4.89246	2.4893	4.25771	0	0	0	0	PY17X_1372400	1.69831	-2.12107	1.01032	-2.0994	0.0357813	NA	PY17X_1372400	PY17X_1372400.1	Py17X_13_v3:2,945,803..2,948,721(+)	PY17X_1372400	null	null	null	null	null	null	null	null	null	null	null	null	null
PY17X_1236000	apicortin, putative	11	0	1	11	234	1	43	34.9229	0	9	0	2	2.75	1.84983	27.5013	66.3163	57.6542	0	2.4893	6.69069	0	10.1068	0	3.08318	PY17X_1236000	17.3842	-2.21074	1.05314	-2.09919	0.0358006	0.169737	PY17X_1236000	PY17X_1236000.1	Py17X_12_v3:1,470,419..1,471,144(-)	PY17X_1236000	DCX	null	null	null	null	GO:0035556	intracellular signal transduction	null	null	null	null	null	null
PY17X_1022100	peptidyl-prolyl cis-trans isomerase, putative	6	4	5	6	250	5	46	37.2462	2	5	0	12	4.75	2.27418	42.2734	70.8507	100.767	6.52328	12.4465	3.64947	0	5.61487	8.73226	18.4991	PY17X_1022100	26.9357	-1.8972	0.904742	-2.09695	0.0359978	0.170212	PY17X_1022100	PY17X_1022100.1	Py17X_10_v3:967,610..969,981(-)	PY17X_1022100	CYP52	null	null	GO:0003755	peptidyl-prolyl cis-trans isomerase activity	GO:0006457, GO:0000413	protein folding, protein peptidyl-prolyl isomerization	null	null	null	null	null	null
PY17X_1108800	SET domain protein, putative	17	8	4	17	105	4	25.8333	14.62	0	11	0	2	3.25	2.27418	12.1006	29.7573	25.7658	13.0466	9.95721	10.3402	0	12.3527	0	3.08318	PY17X_1108800	11.6403	-1.62238	0.773821	-2.09658	0.0360306	0.170212	PY17X_1108800	PY17X_1108800.1	Py17X_11_v3:452,190..457,385(+)	PY17X_1108800	null	null	null	GO:0005515	protein binding	null	null	null	null	null	null	null	null
PY17X_1332800	ATP synthase (C/AC39) subunit, putative	4	0	1	4	22	1	5.33333	3.10615	0	1	0	0	0.25	0.216506	5.0288	6.23487	6.37767	0	2.4893	2.43298	0	1.12297	0	0	PY17X_1332800	2.36866	-2.09689	1.00021	-2.09645	0.0360421	NA	PY17X_1332800	PY17X_1332800.1	Py17X_13_v3:1,505,600..1,506,748(-)	PY17X_1332800	null	GO:0033179	proton-transporting V-type ATPase, V0 domain	GO:0015078	hydrogen ion transmembrane transporter activity	GO:0015991	ATP hydrolysis coupled proton transport	null	null	null	null	null	null
PY17X_0906100	60S ribosomal protein L41, putative	10	29	1	10	146	1	32.8333	21.0098	0	9	0	8	4.25	2.13234	24.5154	41.3768	45.1539	47.2938	2.4893	6.08245	0	10.1068	0	12.3327	PY17X_0906100	18.9351	-1.84061	0.877985	-2.0964	0.0360466	0.170212	PY17X_0906100	PY17X_0906100.1	Py17X_09_v3:352,732..353,216(+)	PY17X_0906100	null	GO:0005840	ribosome	GO:0003735	structural constituent of ribosome	GO:0006412	translation	null	null	null	null	null	null
PY17X_0708000	conserved Plasmodium protein, unknown function	80	19	7	80	431	7	104	61.0382	4	30	1	32	16.75	7.15345	145.992	122.147	163.013	30.9856	17.4251	48.6596	3.64674	33.6892	17.4645	49.3309	PY17X_0708000	63.2354	-1.56177	0.746274	-2.09275	0.0363713	0.171373	PY17X_0708000	PY17X_0708000.1	Py17X_07_v3:483,266..486,910(+)	PY17X_0708000	null	null	null	null	null	null	null	null	null	null	null	null	null
PY17X_1015900	acid phosphatase, putative	12	8	3	12	36	3	12.3333	4.57449	0	1	0	5	1.5	1.03078	10.3719	10.2025	7.90831	13.0466	7.4679	7.29894	0	1.12297	0	7.70796	PY17X_1015900	6.51271	-1.56834	0.749492	-2.09254	0.0363904	0.171373	PY17X_1015900	PY17X_1015900.1	Py17X_10_v3:750,197..756,667(+)	PY17X_1015900	null	null	null	GO:0003993	acid phosphatase activity	null	null	null	null	null	null	null	null
PY17X_1314900	mitochondrial ribosomal protein S14 precursor, putative	22	0	3	22	27	3	12.8333	4.49331	8	15	5	5	8.25	2.04252	3.4573	7.65188	4.59192	0	7.4679	13.3814	18.2337	16.8446	34.929	7.70796	PY17X_1314900	11.4266	1.46303	0.699704	2.09093	0.0365343	0.171819	PY17X_1314900	PY17X_1314900.1	Py17X_13_v3:860,072..860,671(+)	PY17X_1314900	null	null	null	null	null	null	null	null	null	null	null	null	null
PY17X_0103600	mitochondrial chaperone BCS1, putative	10	0	1	10	3	1	4.16667	1.72267	1	6	6	2	3.75	1.1388	2.04295	0.850209	2.04086	0	2.4893	6.08245	21.8804	6.73784	4.36613	3.08318	PY17X_0103600	4.95733	1.67916	0.803624	2.08948	0.0366646	0.1722	PY17X_0103600	PY17X_0103600.1	Py17X_01_v3:222,508..223,935(+)	PY17X_0103600	null	null	null	GO:0005524	ATP binding	null	null	null	null	null	null	null	null
PY17X_0704900	conserved Plasmodium protein, unknown function	3	4	2	3	5	2	3.16667	0.435677	0	0	0	0	0	0	1.8858	1.41701	2.29596	6.52328	4.9786	1.82473	0	0	0	0	PY17X_0704900	1.89254	-2.13353	1.02143	-2.08877	0.0367286	NA	PY17X_0704900	PY17X_0704900.1	Py17X_07_v3:387,232..389,853(-)	PY17X_0704900	null	null	null	null	null	null	null	null	null	null	null	null	null
PY17X_1014700	succinyl-CoA ligase [ADP-forming] subunit beta, putative	16	11	2	16	222	2	44.8333	32.4315	0	13	0	5	4.5	2.65754	20.901	62.9155	40.3069	17.939	4.9786	9.73192	0	14.5987	0	7.70796	PY17X_1014700	17.9079	-1.7771	0.851728	-2.08646	0.0369368	0.173246	PY17X_1014700	PY17X_1014700.1	Py17X_10_v3:718,731..720,107(-)	PY17X_1014700	null	null	null	GO:0003824	catalytic activity	GO:0008152	metabolic process	GO:0005739	mitochondrion	GO:0004775	succinate-CoA ligase (ADP-forming) activity	GO:0006104, GO:0006099	succinyl-CoA metabolic process, tricarboxylic acid cycle
PY17X_0202800	PIR protein, pseudogene	1	1	1	1	19	1	4	2.73861	0	0	0	0	0	0	2.8287	5.38466	2.80618	1.63082	2.4893	0.608245	0	0	0	0	PY17X_0202800	1.57479	-2.15891	1.03584	-2.08422	0.03714	NA	PY17X_0202800	PY17X_0202800.1	Py17X_02_v3:202,982..203,636(-)	PY17X_0202800	null	null	null	null	null	null	null	null	null	null	null	null	null
PY17X_1208200	single-strand telomeric DNA-binding protein GBP2, putative	32	32	4	32	130	4	39	17.3829	2	16	3	0	5.25	3.1499	26.5584	36.8424	35.9701	52.1863	9.95721	19.4638	10.9402	17.9676	8.73226	0	PY17X_1208200	21.8618	-1.52096	0.729755	-2.08421	0.0371412	0.173972	PY17X_1208200	PY17X_1208200.1	Py17X_12_v3:390,305..391,660(+)	PY17X_1208200	GBP2	null	null	GO:0003676, GO:0000166	nucleic acid binding, nucleotide binding	null	null	null	null	GO:0003729, GO:0043047	mRNA binding, single-stranded telomeric DNA binding	GO:0000723	telomere maintenance
PY17X_1144900	alanine--tRNA ligase, putative	11	0	3	11	49	3	12.8333	6.81671	0	4	0	0	1	0.866025	8.32896	13.8867	16.3268	0	7.4679	6.69069	0	4.49189	0	0	PY17X_1144900	5.7193	-2.05157	0.984885	-2.08306	0.0372458	0.174229	PY17X_1144900	PY17X_1144900.1	Py17X_11_v3:1,815,600..1,819,256(+)	PY17X_1144900	AlaRS	GO:0005737	cytoplasm	GO:0005524, GO:0004813, GO:0003676	ATP binding, alanine-tRNA ligase activity, nucleic acid binding	GO:0006419	alanyl-tRNA aminoacylation	null	null	null	null	null	null
PY17X_0205600	tubulin-specific chaperone a, putative	1	0	0	1	39	0	6.83333	5.87564	0	0	0	0	0	0	7.85751	11.0527	5.86746	0	0	0.608245	0	0	0	0	PY17X_0205600	2.53859	-2.41524	1.15948	-2.08303	0.0372483	NA	PY17X_0205600	PY17X_0205600.1	Py17X_02_v3:288,090..288,751(+)	PY17X_0205600	null	GO:0005874	microtubule	GO:0048487, GO:0051082	beta-tubulin binding, unfolded protein binding	GO:0007023, GO:0007021	post-chaperonin tubulin folding pathway, tubulin complex assembly	null	null	null	null	null	null
PY17X_1006300	transcription factor, putative	3	4	3	3	168	3	30.6667	25.074	0	7	0	5	3	1.5411	23.4154	47.6117	42.3477	6.52328	7.4679	1.82473	0	7.86082	0	7.70796	PY17X_1006300	14.476	-1.91965	0.922904	-2.08001	0.0375247	0.175299	PY17X_1006300	PY17X_1006300.1	Py17X_10_v3:373,740..374,861(+)	PY17X_1006300	null	null	null	GO:0003676, GO:0008270	nucleic acid binding, zinc ion binding	GO:0006351	transcription, DNA-templated	null	null	null	null	null	null
PY17X_1204200	conserved Plasmodium protein, unknown function	1	0	0	1	48	0	8.33333	7.24441	0	0	0	0	0	0	4.0859	13.6033	8.67364	0	0	0.608245	0	0	0	0	PY17X_1204200	2.69711	-2.43238	1.17008	-2.07881	0.0376348	NA	PY17X_1204200	PY17X_1204200.1	Py17X_12_v3:254,115..256,829(+)	PY17X_1204200	null	null	null	null	null	null	null	null	null	null	null	null	null
PY17X_1219900	WD repeat-containing protein, putative	7	0	1	7	39	1	9.16667	5.56984	0	2	0	1	0.75	0.414578	8.48611	11.0527	15.8166	0	2.4893	4.25771	0	2.24595	0	1.54159	PY17X_1219900	4.589	-2.02922	0.976798	-2.07742	0.0377627	0.176175	PY17X_1219900	PY17X_1219900.1	Py17X_12_v3:823,864..831,024(-)	PY17X_1219900	null	null	null	GO:0005515	protein binding	null	null	null	null	null	null	null	null
PY17X_1336000	conserved Plasmodium protein, unknown function	3	2	4	3	52	4	11.3333	7.42992	2	1	0	1	1	0.353553	17.9151	14.737	11.7349	3.26164	9.95721	1.82473	0	1.12297	8.73226	1.54159	PY17X_1336000	7.08274	-1.83704	0.884887	-2.07601	0.037893	0.176293	PY17X_1336000	PY17X_1336000.1	Py17X_13_v3:1,641,793..1,648,572(+)	PY17X_1336000	null	null	null	GO:0005515	protein binding	null	null	null	null	null	null	null	null
PY17X_0615600	conserved Plasmodium protein, unknown function	12	3	14	12	510	14	94.1667	75.9358	0	12	5	16	8.25	3.0898	60.1885	144.536	130.87	4.89246	34.8502	7.29894	18.2337	13.4757	0	24.6655	PY17X_0615600	43.901	-1.84331	0.887932	-2.07596	0.0378981	0.176293	PY17X_0615600	PY17X_0615600.1	Py17X_06_v3:697,867..698,406(-)	PY17X_0615600	null	null	null	null	null	null	null	null	null	null	null	null	null
PY17X_1035400	conserved Plasmodium protein, unknown function	4	0	0	4	8	0	2.66667	1.21716	0	7	9	2	4.5	1.82003	3.30015	2.26722	4.59192	0	0	2.43298	32.8206	7.86082	0	3.08318	PY17X_1035400	5.63569	1.83359	0.883438	2.07551	0.037939	0.176293	PY17X_1035400	PY17X_1035400.1	Py17X_10_v3:1,469,380..1,472,785(-)	PY17X_1035400	null	null	null	null	null	null	null	null	null	null	null	null	null
PY17X_1035700	conserved Plasmodium protein, unknown function	0	0	2	0	39	2	7.16667	5.8234	0	1	0	0	0.25	0.216506	6.28601	11.0527	14.7962	0	4.9786	0	0	1.12297	0	0	PY17X_1035700	3.82365	-2.34377	1.13005	-2.07405	0.0380748	0.176495	PY17X_1035700	PY17X_1035700.1	Py17X_10_v3:1,481,552..1,482,328(+)	PY17X_1035700	null	null	null	null	null	null	null	null	null	null	null	null	null
PY17X_0919400	26S protease regulatory subunit 6A, putative	9	3	3	9	56	3	13.8333	7.77609	0	0	0	4	1	0.866025	6.12886	15.8706	8.67364	4.89246	7.4679	5.4742	0	0	0	6.16637	PY17X_0919400	5.4674	-1.819	0.877069	-2.07396	0.0380833	0.176495	PY17X_0919400	PY17X_0919400.1	Py17X_09_v3:867,280..868,632(-)	PY17X_0919400	RPT5	GO:0005737	cytoplasm	GO:0005524, GO:0016787	ATP binding, hydrolase activity	GO:0030163	protein catabolic process	GO:0008540	proteasome regulatory particle, base subcomplex	null	null	GO:0070682, GO:0006511	proteasome regulatory particle assembly, ubiquitin-dependent protein catabolic process
PY17X_0625600	conserved Plasmodium protein, unknown function	2	1	0	2	12	0	2.83333	1.70647	0	0	0	0	0	0	3.61445	3.40084	4.84703	1.63082	0	1.21649	0	0	0	0	PY17X_0625600	1.47096	-2.16228	1.04286	-2.07341	0.0381345	NA	PY17X_0625600	PY17X_0625600.1	Py17X_06_v3:1,080,666..1,081,403(+)	PY17X_0625600	null	null	null	null	null	null	null	null	null	null	null	null	null
PY17X_1034700	cytidine triphosphate synthetase, putative	9	4	2	9	36	2	10.3333	4.83429	0	5	0	1	1.5	1.03078	10.6862	10.2025	14.7962	6.52328	4.9786	5.4742	0	5.61487	0	1.54159	PY17X_1034700	5.98175	-1.65574	0.798819	-2.07273	0.0381972	0.176788	PY17X_1034700	PY17X_1034700.1	Py17X_10_v3:1,442,882..1,445,152(-)	PY17X_1034700	null	null	null	GO:0003883	CTP synthase activity	GO:0006221	pyrimidine nucleotide biosynthetic process	null	null	null	null	null	null
PY17X_1323000	AP-1 complex subunit gamma, putative	0	0	1	0	40	1	7	6.02771	0	0	0	0	0	0	5.65741	11.3361	7.14299	0	2.4893	0	0	0	0	0	PY17X_1323000	2.66258	-2.41414	1.16698	-2.06871	0.0385729	NA	PY17X_1323000	PY17X_1323000.1	Py17X_13_v3:1,153,567..1,157,273(+)	PY17X_1323000	null	GO:0030131	clathrin adaptor complex	GO:0005488	binding	GO:0006886, GO:0016192	intracellular protein transport, vesicle-mediated transport	null	null	null	null	null	null
PY17X_0720900	MOLO1 domain-containing protein, putative	37	20	20	37	591	20	120.833	85.8964	4	10	12	23	12.25	3.43466	62.3886	167.491	117.349	32.6164	49.786	22.5051	43.7609	11.2297	17.4645	35.4566	PY17X_0720900	56.0048	-1.39138	0.672682	-2.06841	0.0386016	0.178103	PY17X_0720900	PY17X_0720900.1	Py17X_07_v3:942,161..943,997(+)	PY17X_0720900	null	GO:0005892	acetylcholine-gated channel complex	null	null	null	null	GO:0044312	crystalloid	null	null	null	null
PY17X_0716800	acylated pleckstrin-homology domain-containing protein, putative	2	0	5	2	149	5	27.1667	22.2554	0	0	0	5	1.25	1.08253	14.3007	42.227	40.0518	0	12.4465	1.21649	0	0	0	7.70796	PY17X_0716800	11.795	-2.27977	1.10236	-2.06809	0.0386318	0.178103	PY17X_0716800	PY17X_0716800.1	Py17X_07_v3:782,932..783,874(-)	PY17X_0716800	APH	null	null	null	null	null	null	GO:0020009	microneme	null	null	null	null
PY17X_0922600	conserved Plasmodium protein, unknown function	14	23	13	14	244	13	53.5	34.8096	0	6	8	12	6.5	2.16506	52.1738	69.1503	52.0418	37.5089	32.3609	8.51543	29.1739	6.73784	0	18.4991	PY17X_0922600	30.6162	-1.49037	0.720659	-2.06807	0.0386339	0.178103	PY17X_0922600	PY17X_0922600.1	Py17X_09_v3:965,380..967,932(+)	PY17X_0922600	null	null	null	null	null	GO:0006351	transcription, DNA-templated	null	null	null	null	null	null
PY17X_1425000	conserved Plasmodium protein, unknown function	3	17	1	3	25	1	8.33333	3.79083	0	2	0	3	1.25	0.649519	12.1006	7.08507	10.4594	27.7239	2.4893	1.82473	0	2.24595	0	4.62477	PY17X_1425000	6.85537	-1.88584	0.912525	-2.06662	0.0387702	0.178496	PY17X_1425000	PY17X_1425000.1	Py17X_14_v3:1,011,118..1,012,053(-)	PY17X_1425000	null	null	null	null	null	null	null	null	null	null	null	null	null
PY17X_1030000	conserved Plasmodium protein, unknown function	13	5	5	13	9	5	8.33333	1.46566	0	2	0	2	1	0.5	6.75746	2.55063	7.65321	8.1541	12.4465	7.90718	0	2.24595	0	3.08318	PY17X_1030000	5.07982	-1.72093	0.833254	-2.06531	0.0388939	0.17883	PY17X_1030000	PY17X_1030000.1	Py17X_10_v3:1,256,935..1,258,989(-)	PY17X_1030000	null	null	null	null	null	null	null	null	null	null	null	null	null
PY17X_1333800	plasmepsin VIII, putative	6	0	9	6	540	9	95	81.2547	1	3	0	15	4.75	3.0078	36.7731	153.038	112.247	0	22.4037	3.64947	0	3.36892	4.36613	23.1239	PY17X_1333800	35.897	-2.16186	1.04783	-2.06318	0.0390956	0.179522	PY17X_1333800	PY17X_1333800.1	Py17X_13_v3:1,538,051..1,540,591(-)	PY17X_1333800	null	null	null	GO:0004190	aspartic-type endopeptidase activity	GO:0006508	proteolysis	null	null	null	null	null	null
PY17X_1113500	orotate phosphoribosyltransferase, putative	2	2	6	2	4	6	3.66667	0.732828	0	0	0	0	0	0	1.8858	1.13361	1.53064	3.26164	14.9358	1.21649	0	0	0	0	PY17X_1113500	2.3964	-2.24027	1.08742	-2.06016	0.0393829	NA	PY17X_1113500	PY17X_1113500.1	Py17X_11_v3:655,594..656,367(-)	PY17X_1113500	OPRT	null	null	null	null	GO:0009116	nucleoside metabolic process	null	null	null	null	null	null
PY17X_1036500	FANCJ-like helicase, putative	3	1	4	3	59	4	12.3333	8.5299	0	3	0	2	1.25	0.649519	10.6862	16.7208	15.8166	1.63082	9.95721	1.82473	0	3.36892	0	3.08318	PY17X_1036500	6.30885	-1.86851	0.90715	-2.05976	0.0394218	0.18074	PY17X_1036500	PY17X_1036500.1	Py17X_10_v3:1,521,796..1,525,005(+)	PY17X_1036500	FANCJ	null	null	GO:0005524, GO:0004003, GO:0003677	ATP binding, ATP-dependent DNA helicase activity, DNA binding	GO:0006139	nucleobase-containing compound metabolic process	null	null	null	null	null	null
PY17X_0418800	high molecular weight rhoptry protein 3, putative	13	33	3	13	239	3	50.6667	34.6263	0	9	7	6	5.5	1.67705	37.2446	67.7333	58.4195	53.8171	7.4679	7.90718	25.5272	10.1068	0	9.24955	PY17X_0418800	27.7473	-1.61138	0.782582	-2.05906	0.0394887	0.18074	PY17X_0418800	PY17X_0418800.1	Py17X_04_v3:792,034..795,608(+)	PY17X_0418800	RhopH3	null	null	null	null	null	null	null	null	null	null	null	null
PY17X_0215400	dynein heavy chain, putative	28	0	4	28	147	4	35.1667	20.9423	1	2	0	7	2.5	1.34629	19.6438	41.6602	36.2252	0	9.95721	17.0309	0	2.24595	4.36613	10.7911	PY17X_0215400	14.192	-1.86734	0.907322	-2.05808	0.0395827	0.18074	PY17X_0215400	PY17X_0215400.1	Py17X_02_v3:666,022..681,333(+)	PY17X_0215400	null	GO:0030286	dynein complex	GO:0005524, GO:0016887, GO:0003777	ATP binding, ATPase activity, microtubule motor activity	GO:0007018	microtubule-based movement	null	null	null	null	null	null
PY17X_1010700	conserved Plasmodium protein, unknown function	15	1	2	15	140	2	29.1667	20.3817	0	7	0	4	2.75	1.47373	19.1723	39.6764	36.4803	1.63082	4.9786	9.12367	0	7.86082	0	6.16637	PY17X_1010700	12.5089	-1.86141	0.90496	-2.0569	0.0396961	0.18074	PY17X_1010700	PY17X_1010700.1	Py17X_10_v3:528,586..532,372(+)	PY17X_1010700	null	null	null	null	null	null	null	null	null	null	null	null	null
PY17X_0504500	conserved Plasmodium protein, unknown function	6	0	0	6	128	0	23.3333	19.1408	0	0	0	3	0.75	0.649519	12.8863	36.2756	31.123	0	0	3.64947	0	0	0	4.62477	PY17X_0504500	8.85592	-2.36495	1.14987	-2.05672	0.0397135	0.18074	PY17X_0504500	PY17X_0504500.1	Py17X_05_v3:298,750..299,523(+)	PY17X_0504500	null	null	null	null	null	null	null	null	null	null	null	null	null
PY17X_1041400	conserved Plasmodium protein, unknown function	5	3	1	5	37	1	8.66667	5.21572	0	2	0	2	1	0.5	8.01466	10.4859	13.7758	4.89246	2.4893	3.04122	0	2.24595	0	3.08318	PY17X_1041400	4.80285	-1.79305	0.871932	-2.05641	0.0397433	0.18074	PY17X_1041400	PY17X_1041400.1	Py17X_10_v3:1,698,644..1,701,108(-)	PY17X_1041400	null	null	null	null	null	null	null	null	null	null	null	null	null
PY17X_0315000	40S ribosomal protein S26, putative	3	13	2	3	99	2	20.3333	14.4485	0	9	0	1	2.5	1.88746	13.6721	28.0569	29.5924	21.2007	4.9786	1.82473	0	10.1068	0	1.54159	PY17X_0315000	11.0974	-1.88087	0.914658	-2.05636	0.0397476	0.18074	PY17X_0315000	PY17X_0315000.1	Py17X_03_v3:573,896..574,219(+)	PY17X_0315000	RPS26	GO:0005840	ribosome	GO:0003735	structural constituent of ribosome	GO:0006412	translation	null	null	null	null	null	null
PY17X_0412200	plasmepsin VI	22	13	12	22	1199	12	213.333	179.966	4	13	11	38	16.5	6.42748	99.9475	339.8	273.985	21.2007	29.8716	13.3814	40.1141	14.5987	17.4645	58.5805	PY17X_0412200	90.8944	-1.73719	0.844899	-2.05609	0.0397742	0.18074	PY17X_0412200	PY17X_0412200.1	Py17X_04_v3:569,905..573,134(+)	PY17X_0412200	null	null	null	GO:0004190	aspartic-type endopeptidase activity	GO:0006508	proteolysis	null	null	null	null	null	null
PY17X_1131400	Ran-binding protein, putative	5	0	2	5	13	2	4.5	1.71189	0	1	0	0	0.25	0.216506	3.4573	3.68424	6.63278	0	4.9786	3.04122	0	1.12297	0	0	PY17X_1131400	2.29171	-2.01613	0.981031	-2.05512	0.0398678	NA	PY17X_1131400	PY17X_1131400.1	Py17X_11_v3:1,318,588..1,321,434(+)	PY17X_1131400	null	null	null	GO:0003676, GO:0000166, GO:0008270	nucleic acid binding, nucleotide binding, zinc ion binding	null	null	null	null	null	null	null	null
PY17X_0113900	conserved Plasmodium protein, unknown function	4	0	0	4	22	0	5	3.18852	0	0	0	0	0	0	4.24305	6.23487	3.5715	0	0	2.43298	0	0	0	0	PY17X_0113900	1.64824	-2.21914	1.08025	-2.05429	0.0399476	NA	PY17X_0113900	PY17X_0113900.1	Py17X_01_v3:630,905..633,430(-)	PY17X_0113900	null	null	null	GO:0005515	protein binding	null	null	null	null	null	null	null	null
PY17X_0821200	zinc finger protein, putative	3	9	1	3	10	1	4.5	1.48605	0	2	0	0	0.5	0.433013	6.12886	2.83403	5.10214	14.6774	2.4893	1.82473	0	2.24595	0	0	PY17X_0821200	3.53024	-1.98934	0.968623	-2.05378	0.039997	NA	PY17X_0821200	PY17X_0821200.1	Py17X_08_v3:855,652..856,560(+)	PY17X_0821200	null	null	null	null	null	null	null	null	null	null	null	null	null
PY17X_0411800	phosphatidylinositol 3- and 4-kinase, putative	20	11	7	20	161	7	37.6667	22.6246	3	13	0	6	5.5	2.41091	23.2582	45.6279	40.562	17.939	17.4251	12.1649	0	14.5987	13.0984	9.24955	PY17X_0411800	19.3924	-1.35295	0.658907	-2.05333	0.0400408	0.181716	PY17X_0411800	PY17X_0411800.1	Py17X_04_v3:546,389..549,765(-)	PY17X_0411800	null	null	null	GO:0016301, GO:0016773	kinase activity, phosphotransferase activity, alcohol group as acceptor	null	null	null	null	null	null	null	null
PY17X_1230500	SF-assemblin, putative	6	0	2	6	114	2	21.6667	16.8814	0	4	0	2	1.5	0.829156	18.858	32.3079	16.0717	0	4.9786	3.64947	0	4.49189	0	3.08318	PY17X_1230500	8.34408	-2.01488	0.981641	-2.05256	0.0401149	0.181816	PY17X_1230500	PY17X_1230500.1	Py17X_12_v3:1,238,235..1,240,545(+)	PY17X_1230500	null	null	null	GO:0005200	structural constituent of cytoskeleton	null	null	null	null	null	null	null	null
PY17X_0922500	conserved Plasmodium protein, unknown function	5	0	3	5	348	3	60.6667	52.4641	0	6	0	9	3.75	1.94856	55.474	98.6242	74.2361	0	7.4679	3.04122	0	6.73784	0	13.8743	PY17X_0922500	25.9456	-2.1844	1.06651	-2.04817	0.0405433	0.18352	PY17X_0922500	PY17X_0922500.1	Py17X_09_v3:962,149..964,228(+)	PY17X_0922500	null	null	null	null	null	null	null	null	null	null	null	null	null
PY17X_1465600	osmiophilic body protein G377, putative	39	19	2	39	311	2	68.6667	44.6721	4	22	0	2	7	4.38748	46.6736	88.1383	62.5012	30.9856	4.9786	23.7216	0	24.7054	17.4645	3.08318	PY17X_1465600	30.2252	-1.67886	0.82026	-2.04675	0.0406828	0.183914	PY17X_1465600	PY17X_1465600.1	Py17X_14_v3:2,526,309..2,534,141(-)	PY17X_1465600	G377	null	null	null	null	null	null	GO:0044310	osmiophilic body	null	null	null	null
PY17X_1013300	HID1 domain-containing protein, putative	31	10	8	31	84	8	28.6667	10.8977	9	19	17	31	19	3.937	21.6867	23.8058	27.0413	16.3082	19.9144	18.8556	61.9945	21.3365	39.2952	47.7893	PY17X_1013300	29.8028	0.915274	0.44735	2.04599	0.0407574	0.184013	PY17X_1013300	PY17X_1013300.1	Py17X_10_v3:666,220..669,767(-)	PY17X_1013300	null	null	null	null	null	null	null	null	null	null	null	null	null
PY17X_1429200	aquaporin, putative	34	12	22	34	1065	22	198.167	158.292	2	36	12	37	21.75	7.58597	145.207	301.824	263.781	19.5698	54.7646	20.6803	43.7609	40.427	8.73226	57.0389	PY17X_1429200	95.5785	-1.62812	0.797312	-2.04202	0.0411498	0.185546	PY17X_1429200	PY17X_1429200.1	Py17X_14_v3:1,163,490..1,165,334(-)	PY17X_1429200	AQP2	GO:0016020	membrane	GO:0005215	transporter activity	GO:0006810	transport	null	null	null	null	null	null
PY17X_0721200	conserved Plasmodium protein, unknown function	3	2	1	3	1	1	1.83333	0.366414	4	5	0	1	2.5	1.03078	0.785751	0.283403	1.02043	3.26164	2.4893	1.82473	0	5.61487	17.4645	1.54159	PY17X_0721200	3.42862	1.80367	0.883721	2.04099	0.0412519	NA	PY17X_0721200	PY17X_0721200.1	Py17X_07_v3:951,022..952,037(+)	PY17X_0721200	null	null	null	null	null	null	null	null	null	null	null	null	null
PY17X_1127700	protein DJ-1, putative	8	3	6	8	70	6	16.8333	9.73087	0	0	0	6	1.5	1.29904	9.58616	19.8382	17.8575	4.89246	14.9358	4.86596	0	0	0	9.24955	PY17X_1127700	8.12256	-1.82173	0.893113	-2.03975	0.0413753	0.18619	PY17X_1127700	PY17X_1127700.1	Py17X_11_v3:1,136,206..1,137,272(-)	PY17X_1127700	DJ1	null	null	null	null	null	null	null	null	null	null	null	null
PY17X_0701800	prohibitin, putative	3	0	2	3	26	2	6	3.67423	0	1	0	0	0.25	0.216506	3.143	7.36848	5.61235	0	4.9786	1.82473	0	1.12297	0	0	PY17X_0701800	2.40501	-2.05012	1.00517	-2.03957	0.0413931	NA	PY17X_0701800	PY17X_0701800.1	Py17X_07_v3:255,765..256,583(-)	PY17X_0701800	null	GO:0016020	membrane	null	null	null	null	null	null	null	null	null	null
PY17X_0939500	conserved Plasmodium protein, unknown function	2	0	7	2	360	7	63	54.2351	0	2	0	11	3.25	2.27418	49.0308	102.025	70.6646	0	17.4251	1.21649	0	2.24595	0	16.9575	PY17X_0939500	25.9566	-2.22439	1.09065	-2.03951	0.0413993	0.18619	PY17X_0939500	PY17X_0939500.1	Py17X_09_v3:1,573,144..1,575,219(-)	PY17X_0939500	null	null	null	GO:0005515	protein binding	null	null	null	null	null	null	null	null
PY17X_1447100	conserved Plasmodium protein, unknown function	1	6	1	1	13	1	3.83333	1.83207	0	0	0	1	0.25	0.216506	4.0859	3.68424	4.33682	9.78492	2.4893	0.608245	0	0	0	1.54159	PY17X_1447100	2.6531	-2.02158	0.991388	-2.03914	0.0414364	NA	PY17X_1447100	PY17X_1447100.1	Py17X_14_v3:1,845,631..1,850,679(-)	PY17X_1447100	null	null	null	null	null	null	null	null	null	null	null	null	null
PY17X_0603100	XPA binding protein 1, putative	3	0	1	3	17	1	4.16667	2.38533	0	0	0	0	0	0	2.2001	4.81785	3.31639	0	2.4893	1.82473	0	0	0	0	PY17X_0603100	1.46484	-2.11009	1.03495	-2.03883	0.0414669	NA	PY17X_0603100	PY17X_0603100.1	Py17X_06_v3:224,146..225,567(+)	PY17X_0603100	null	null	null	GO:0000166	nucleotide binding	null	null	null	null	null	null	null	null
PY17X_0814200	FHA domain protein, putative	18	17	8	18	107	8	29.3333	14.29	3	12	0	6	5.25	2.21853	19.4866	30.3241	31.6333	27.7239	19.9144	10.9484	0	13.4757	13.0984	9.24955	PY17X_0814200	17.5854	-1.23304	0.604827	-2.03867	0.041483	0.186327	PY17X_0814200	PY17X_0814200.1	Py17X_08_v3:616,363..619,188(+)	PY17X_0814200	null	null	null	GO:0005515, GO:0008270	protein binding, zinc ion binding	null	null	null	null	null	null	null	null
PY17X_0903300	tubulin--tyrosine ligase, putative	15	1	25	15	4716	25	799.5	715.059	0	11	0	109	30	22.9156	588.37	1336.53	994.662	1.63082	62.2325	9.12367	0	12.3527	0	168.033	PY17X_0903300	317.293	-2.36878	1.16333	-2.03621	0.0417293	0.187068	PY17X_0903300	PY17X_0903300.1	Py17X_09_v3:236,499..245,063(-)	PY17X_0903300	null	null	null	null	null	GO:0006464	cellular protein modification process	null	null	null	null	null	null
PY17X_1461400	kinesin, putative	8	3	3	8	99	3	20.6667	14.3307	1	5	0	4	2.5	1.03078	18.2294	28.0569	25.7658	4.89246	7.4679	4.86596	0	5.61487	4.36613	6.16637	PY17X_1461400	10.5426	-1.605	0.788328	-2.03596	0.0417548	0.187068	PY17X_1461400	PY17X_1461400.1	Py17X_14_v3:2,394,758..2,398,939(-)	PY17X_1461400	null	null	null	GO:0005524, GO:0008017, GO:0003777	ATP binding, microtubule binding, microtubule motor activity	GO:0007018	microtubule-based movement	null	null	null	null	null	null
PY17X_0824400	CS domain protein, putative	0	0	4	0	54	4	10.3333	8.00578	0	1	0	1	0.5	0.25	8.80041	15.3038	11.2247	0	9.95721	0	0	1.12297	0	1.54159	PY17X_0824400	4.79506	-2.20899	1.08684	-2.03248	0.0421051	0.188042	PY17X_0824400	PY17X_0824400.1	Py17X_08_v3:973,095..975,893(-)	PY17X_0824400	null	null	null	null	null	null	null	null	null	null	null	null	null
PY17X_0420000	PH domain-containing protein, putative	0	0	28	0	4812	28	811.333	730.436	0	5	0	59	16	12.4549	581.613	1363.74	1292.88	0	69.7004	0	0	5.61487	0	90.9539	PY17X_0420000	340.45	-2.52466	1.24221	-2.03239	0.0421146	0.188042	PY17X_0420000	PY17X_0420000.1	Py17X_04_v3:864,129..865,088(-)	PY17X_0420000	PH	null	null	null	null	null	null	GO:0009986	cell surface	null	null	null	null
PY17X_1455000	conserved Plasmodium protein, unknown function	105	182	28	105	610	28	176.333	82.0368	25	58	3	7	23.25	10.8534	88.1612	172.876	189.289	296.809	69.7004	63.8657	10.9402	65.1325	109.153	10.7911	PY17X_1455000	107.672	-1.4593	0.718127	-2.0321	0.042144	0.188042	PY17X_1455000	PY17X_1455000.1	Py17X_14_v3:2,164,414..2,166,849(+)	PY17X_1455000	null	null	null	null	null	null	null	null	null	null	null	null	null
PY17X_1323800	conserved Plasmodium protein, unknown function	3	0	1	3	22	1	5	3.13581	0	0	0	1	0.25	0.216506	6.44316	6.23487	6.12257	0	2.4893	1.82473	0	0	0	1.54159	PY17X_1323800	2.46562	-2.05242	1.01011	-2.03188	0.0421655	NA	PY17X_1323800	PY17X_1323800.1	Py17X_13_v3:1,190,299..1,191,693(-)	PY17X_1323800	null	null	null	null	null	null	null	null	null	null	null	null	null
PY17X_1118500	conserved Plasmodium protein, unknown function	2	1	3	2	7	3	3	0.781736	0	0	0	0	0	0	3.30015	1.98382	1.78575	1.63082	7.4679	1.21649	0	0	0	0	PY17X_1118500	1.73849	-2.07756	1.02251	-2.03183	0.0421712	NA	PY17X_1118500	PY17X_1118500.1	Py17X_11_v3:824,965..825,438(-)	PY17X_1118500	null	null	null	null	null	null	null	null	null	null	null	null	null
PY17X_0713400	conserved Plasmodium protein, unknown function	32	16	8	32	357	8	75.5	51.5535	7	19	0	10	9	3.40955	51.8595	101.175	99.4917	26.0931	19.9144	19.4638	0	21.3365	30.5629	15.4159	PY17X_0713400	38.5313	-1.51165	0.744125	-2.03145	0.0422094	0.188042	PY17X_0713400	PY17X_0713400.1	Py17X_07_v3:674,922..678,181(+)	PY17X_0713400	null	null	null	null	null	null	null	null	null	null	null	null	null
PY17X_1010200	conserved Plasmodium protein, unknown function	29	20	12	29	187	12	48.1667	25.5054	1	12	0	21	8.5	4.30842	50.4452	52.9964	52.0418	32.6164	29.8716	17.6391	0	13.4757	4.36613	32.3734	PY17X_1010200	28.5826	-1.40502	0.691918	-2.03062	0.0422937	0.188042	PY17X_1010200	PY17X_1010200.1	Py17X_10_v3:506,380..511,641(+)	PY17X_1010200	null	null	null	null	null	null	null	null	null	null	null	null	null
PY17X_0413400	conserved Plasmodium protein, unknown function	19	11	6	19	15	6	12.6667	2.21944	1	2	0	2	1.25	0.414578	4.24305	4.25104	5.35725	17.939	14.9358	11.5567	0	2.24595	4.36613	3.08318	PY17X_0413400	6.79781	-1.6567	0.815863	-2.03061	0.0422946	0.188042	PY17X_0413400	PY17X_0413400.1	Py17X_04_v3:601,158..602,492(+)	PY17X_0413400	null	null	null	null	null	null	null	null	null	null	null	null	null
PY17X_0502600	golgi re-assembly stacking protein, putative	1	1	4	1	324	4	55.8333	48.9634	3	1	0	6	2.5	1.14564	40.2304	91.8226	65.5625	1.63082	9.95721	0.608245	0	1.12297	13.0984	9.24955	PY17X_0502600	23.3283	-2.07693	1.02422	-2.02782	0.0425787	0.189065	PY17X_0502600	PY17X_0502600.1	Py17X_05_v3:227,205..228,768(-)	PY17X_0502600	GRASP	null	null	GO:0005515	protein binding	null	null	GO:0005801	cis-Golgi network	null	null	null	null
PY17X_1007700	sporozoite micronemal protein essential for cell traversal	29	5	2	29	35	2	17	5.78792	0	3	0	4	1.75	0.892679	7.54321	9.9191	9.69406	8.1541	4.9786	17.6391	0	3.36892	0	6.16637	PY17X_1007700	6.74635	-1.50624	0.742989	-2.02728	0.042634	0.18907	PY17X_1007700	PY17X_1007700.1	Py17X_10_v3:424,658..428,154(-)	PY17X_1007700	PLP1	null	null	null	null	null	null	null	null	null	null	null	null
PY17X_0520500	conserved Plasmodium protein, unknown function	73	120	52	73	1121	52	248.5	159.565	31	33	21	56	35.25	6.40678	172.079	317.695	404.855	195.698	129.444	44.4019	76.5815	37.0581	135.35	86.3291	PY17X_0520500	159.949	-1.26141	0.622593	-2.02606	0.0427583	0.189381	PY17X_0520500	PY17X_0520500.1	Py17X_05_v3:883,793..885,793(+)	PY17X_0520500	null	null	null	null	null	null	null	null	null	null	null	null	null
PY17X_1122800	RNA methyltransferase, putative	10	5	7	10	52	7	15.1667	6.76353	0	5	0	3	2	1.06066	8.32896	14.737	10.2043	8.1541	17.4251	6.08245	0	5.61487	0	4.62477	PY17X_1122800	7.51715	-1.46654	0.724122	-2.02527	0.0428395	0.189444	PY17X_1122800	PY17X_1122800.1	Py17X_11_v3:964,181..965,560(-)	PY17X_1122800	null	null	null	GO:0008168	methyltransferase activity	GO:0006364	rRNA processing	null	null	null	null	null	null
PY17X_0106800	conserved Plasmodium protein, unknown function	11	15	6	11	98	6	24.5	13.4799	4	7	1	2	3.5	1.14564	17.758	27.7735	27.8067	24.4623	14.9358	6.69069	3.64674	7.86082	17.4645	3.08318	PY17X_0106800	15.1482	-1.34251	0.663011	-2.02487	0.0428808	0.189444	PY17X_0106800	PY17X_0106800.1	Py17X_01_v3:350,211..356,177(-)	PY17X_0106800	null	null	null	GO:0005515	protein binding	null	null	null	null	null	null	null	null
PY17X_1371600	lysophospholipase, putative	21	4	2	21	22	2	12	3.82245	4	5	14	5	7	2.03101	5.65741	6.23487	2.55107	6.52328	4.9786	12.7731	51.0543	5.61487	17.4645	7.70796	PY17X_1371600	12.056	1.44343	0.714375	2.02055	0.0433266	0.190945	PY17X_1371600	PY17X_1371600.1	Py17X_13_v3:2,915,192..2,916,673(-)	PY17X_1371600	null	null	null	null	null	null	null	null	null	null	null	null	null
PY17X_0714400	chaperone protein ClpB1, putative	4	0	5	4	138	5	26	20.46	0	5	0	4	2.25	1.1388	21.2153	39.1096	37.2456	0	12.4465	2.43298	0	5.61487	0	6.16637	PY17X_0714400	12.4231	-2.00348	0.991567	-2.02052	0.0433296	0.190945	PY17X_0714400	PY17X_0714400.1	Py17X_07_v3:706,825..709,971(+)	PY17X_0714400	ClpB1	null	null	GO:0005524	ATP binding	GO:0019538	protein metabolic process	null	null	null	null	null	null
PY17X_0722200	lysophospholipase, putative	4	0	0	4	42	0	8.33333	6.1899	0	1	0	1	0.5	0.25	7.22891	11.9029	18.3677	0	0	2.43298	0	1.12297	0	1.54159	PY17X_0722200	4.25971	-2.15445	1.06659	-2.01994	0.0433895	0.190968	PY17X_0722200	PY17X_0722200.1	Py17X_07_v3:997,154..999,016(+)	PY17X_0722200	null	null	null	null	null	null	null	null	null	null	null	null	null
PY17X_1448400	conserved Plasmodium protein, unknown function	1	0	3	1	167	3	29.1667	25.1688	0	0	0	6	1.5	1.29904	35.0445	47.3283	52.0418	0	7.4679	0.608245	0	0	0	9.24955	PY17X_1448400	15.174	-2.29477	1.13659	-2.01901	0.0434867	0.191156	PY17X_1448400	PY17X_1448400.1	Py17X_14_v3:1,892,683..1,893,798(-)	PY17X_1448400	null	null	null	null	null	null	null	null	null	null	null	null	null
PY17X_0523800	steroid dehydrogenase, putative	47	4	7	47	51	7	27.1667	8.668	9	27	15	10	15.25	3.57727	11.0005	14.4536	11.2247	6.52328	17.4251	28.5875	54.7011	30.3203	39.2952	15.4159	PY17X_0523800	22.8947	1.12929	0.559544	2.01824	0.0435664	0.19118	PY17X_0523800	PY17X_0523800.1	Py17X_05_v3:1,016,890..1,018,507(+)	PY17X_0523800	null	null	null	GO:0016491	oxidoreductase activity	GO:0008152	metabolic process	null	null	null	null	null	null
PY17X_1229300	conserved Plasmodium protein, unknown function	29	24	3	29	85	3	28.8333	11.1963	4	5	4	3	4	0.353553	20.5867	24.0893	34.9496	39.1397	7.4679	17.6391	14.587	5.61487	17.4645	4.62477	PY17X_1229300	18.6163	-1.27631	0.632493	-2.0179	0.0436015	0.19118	PY17X_1229300	PY17X_1229300.1	Py17X_12_v3:1,188,999..1,204,998(-)	PY17X_1229300	null	null	null	null	null	null	null	null	null	null	null	null	null
PY17X_0901800	fam-c protein	4	0	2	4	8	2	3.33333	1.01835	0	0	0	0	0	0	3.7716	2.26722	1.78575	0	4.9786	2.43298	0	0	0	0	PY17X_0901800	1.52362	-2.06347	1.02275	-2.01756	0.0436371	NA	PY17X_0901800	PY17X_0901800.1	Py17X_09_v3:172,345..173,187(-)	PY17X_0901800	null	null	null	null	null	null	null	null	null	null	null	null	null
PY17X_0208000	asparagine and aspartate rich protein 2, putative	14	31	4	14	60	4	21.1667	7.98755	5	2	0	3	2.5	0.901388	18.2294	17.0042	25.0005	50.5554	9.95721	8.51543	0	2.24595	21.8306	4.62477	PY17X_0208000	15.7964	-1.58212	0.785236	-2.01483	0.043922	0.192308	PY17X_0208000	PY17X_0208000.1	Py17X_02_v3:370,003..373,647(-)	PY17X_0208000	null	GO:0005634	nucleus	GO:0005525, GO:0003924	GTP binding, GTPase activity	GO:0042254	ribosome biogenesis	null	null	null	null	null	null
PY17X_0714700	conserved Plasmodium protein, unknown function	10	3	1	10	17	1	7	2.39212	2	0	0	0	0.5	0.433013	7.38606	4.81785	5.86746	4.89246	2.4893	6.08245	0	0	8.73226	0	PY17X_0714700	4.02678	-1.83693	0.912019	-2.01414	0.0439952	0.192308	PY17X_0714700	PY17X_0714700.1	Py17X_07_v3:716,019..718,419(+)	PY17X_0714700	null	null	null	null	null	null	null	null	null	null	null	null	null
PY17X_0417700	dynein light intermediate chain 2, putative	6	0	0	6	66	0	13	9.73824	0	0	0	2	0.5	0.433013	8.80041	18.7046	18.8779	0	0	3.64947	0	0	0	3.08318	PY17X_0417700	5.31156	-2.23725	1.11112	-2.0135	0.0440615	0.192308	PY17X_0417700	PY17X_0417700.1	Py17X_04_v3:747,456..749,540(+)	PY17X_0417700	null	null	null	null	null	null	null	null	null	null	null	null	null
PY17X_1329200	conserved Plasmodium protein, unknown function	8	0	1	8	199	1	36.1667	29.7596	0	8	0	2	2.5	1.63936	24.3583	56.3972	44.8988	0	2.4893	4.86596	0	8.98379	0	3.08318	PY17X_1329200	14.5077	-2.10405	1.04527	-2.01292	0.0441235	0.192308	PY17X_1329200	PY17X_1329200.1	Py17X_13_v3:1,369,178..1,370,223(-)	PY17X_1329200	null	null	null	null	null	null	null	null	null	null	null	null	null
PY17X_0420600	conserved Plasmodium protein, unknown function	8	11	4	8	223	4	43	32.8786	0	7	0	15	5.5	3.09233	51.3881	63.1989	72.4504	17.939	9.95721	4.86596	0	7.86082	0	23.1239	PY17X_0420600	25.0784	-1.81555	0.902198	-2.01237	0.0441813	0.192308	PY17X_0420600	PY17X_0420600.1	Py17X_04_v3:886,871..891,410(-)	PY17X_0420600	null	null	null	null	null	null	null	null	null	null	null	null	null
PY17X_1048701	PIR protein	7	0	0	7	0	0	2.33333	1.34715	0	3	9	0	3	1.83712	0.3143	0	0.510214	0	0	4.25771	32.8206	3.36892	0	0	PY17X_1048701	4.12718	2.33952	1.16272	2.01211	0.044208	0.192308	PY17X_1048701	PY17X_1048701.1	Py17X_10_v3:1,956,914..1,958,109(+)	PY17X_1048701	null	null	null	null	null	null	null	null	null	null	null	null	null
PY17X_0914900	protein phosphatase PPM8, putative	18	20	4	18	161	4	37.5	22.708	1	22	0	5	7	4.43001	47.7736	45.6279	52.552	32.6164	9.95721	10.9484	0	24.7054	4.36613	7.70796	PY17X_0914900	23.6255	-1.54959	0.770449	-2.01128	0.0442963	0.192308	PY17X_0914900	PY17X_0914900.1	Py17X_09_v3:701,043..702,782(+)	PY17X_0914900	PPM8	null	null	GO:0003824	catalytic activity	null	null	null	null	null	null	null	null
PY17X_1339800	conserved Plasmodium protein, unknown function	1	11	1	1	18	1	5.5	2.7259	0	0	0	2	0.5	0.433013	5.65741	5.10125	6.37767	17.939	2.4893	0.608245	0	0	0	3.08318	PY17X_1339800	4.12561	-2.02439	1.00694	-2.01044	0.0443851	0.192308	PY17X_1339800	PY17X_1339800.1	Py17X_13_v3:1,782,399..1,788,625(-)	PY17X_1339800	null	null	null	null	null	null	null	null	null	null	null	null	null
PY17X_1025000	conserved Plasmodium protein, unknown function	12	3	5	12	202	5	39.8333	29.6418	2	8	0	7	4.25	1.67239	25.7726	57.2474	50.001	4.89246	12.4465	7.29894	0	8.98379	8.73226	10.7911	PY17X_1025000	18.6166	-1.63193	0.811801	-2.01026	0.0444033	0.192308	PY17X_1025000	PY17X_1025000.1	Py17X_10_v3:1,050,959..1,055,509(+)	PY17X_1025000	null	null	null	null	null	null	null	null	null	null	null	null	null
PY17X_0304100	PH domain-containing protein, putative	8	10	6	8	73	6	18.5	9.96591	0	2	0	8	2.5	1.63936	12.2577	20.6884	18.8779	16.3082	14.9358	4.86596	0	2.24595	0	12.3327	PY17X_0304100	10.2513	-1.55647	0.774279	-2.01022	0.0444084	0.192308	PY17X_0304100	PY17X_0304100.1	Py17X_03_v3:156,825..157,447(-)	PY17X_0304100	PH1	null	null	null	null	null	null	GO:0005737	cytoplasm	GO:0008289	lipid binding	null	null
PY17X_1132500	adenylosuccinate synthetase, putative	17	6	7	17	61	7	19.1667	7.86842	2	5	0	5	3	1.06066	12.2577	17.2876	17.0922	9.78492	17.4251	10.3402	0	5.61487	8.73226	7.70796	PY17X_1132500	10.6243	-1.21438	0.60466	-2.00837	0.0446039	0.192916	PY17X_1132500	PY17X_1132500.1	Py17X_11_v3:1,350,340..1,351,793(+)	PY17X_1132500	ADSS	null	null	GO:0005525, GO:0004019	GTP binding, adenylosuccinate synthase activity	GO:0006164	purine nucleotide biosynthetic process	null	null	null	null	null	null
PY17X_1120900	conserved Plasmodium protein, unknown function	0	6	5	0	15	5	5.16667	2.0469	0	0	0	2	0.5	0.433013	7.85751	4.25104	6.88789	9.78492	12.4465	0	0	0	0	3.08318	PY17X_1120900	4.43111	-2.0649	1.02932	-2.00609	0.0448467	0.193727	PY17X_1120900	PY17X_1120900.1	Py17X_11_v3:911,305..911,964(+)	PY17X_1120900	null	null	null	null	null	null	null	null	null	null	null	null	null
PY17X_1115000	conserved Plasmodium protein, unknown function	4	6	3	4	41	3	10.1667	5.64415	0	3	0	2	1.25	0.649519	5.3431	11.6195	11.99	9.78492	7.4679	2.43298	0	3.36892	0	3.08318	PY17X_1115000	5.50906	-1.65992	0.827957	-2.00484	0.0449797	0.194062	PY17X_1115000	PY17X_1115000.1	Py17X_11_v3:699,882..702,092(+)	PY17X_1115000	null	null	null	null	null	null	null	null	null	null	null	null	null
PY17X_0912900	apical exonemal protein, putative	0	1	1	0	39	1	7	5.84523	0	1	0	0	0.25	0.216506	6.75746	11.0527	5.35725	1.63082	2.4893	0	0	1.12297	0	0	PY17X_0912900	2.84105	-2.15656	1.07613	-2.00399	0.0450712	NA	PY17X_0912900	PY17X_0912900.1	Py17X_09_v3:619,812..621,137(+)	PY17X_0912900	AEP	null	null	null	null	null	null	GO:0044311	exoneme	null	null	null	null
PY17X_1114400	deoxyribodipyrimidine photo-lyase, putative	14	18	0	14	178	0	37.3333	25.84	2	7	3	4	4	0.935414	29.5442	50.4457	52.552	29.3548	0	8.51543	10.9402	7.86082	8.73226	6.16637	PY17X_1114400	20.4112	-1.60456	0.801856	-2.00106	0.0453861	0.195574	PY17X_1114400	PY17X_1114400.1	Py17X_11_v3:681,122..683,791(-)	PY17X_1114400	null	null	null	GO:0003913	DNA photolyase activity	GO:0006281	DNA repair	null	null	null	null	null	null
PY17X_0934500	histone-lysine N-methyltransferase SET7, putative	73	8	41	73	3863	41	683.167	580.626	0	45	4	142	47.75	28.5971	414.091	1094.79	911.752	13.0466	102.061	44.4019	14.587	50.5338	0	218.906	PY17X_0934500	286.416	-2.05054	1.0256	-1.99936	0.0455695	0.196122	PY17X_0934500	PY17X_0934500.1	Py17X_09_v3:1,401,436..1,404,675(-)	PY17X_0934500	SET7	null	null	GO:0005515	protein binding	null	null	GO:0005737	cytoplasm	GO:0042800, GO:0046974	histone methyltransferase activity (H3-K4 specific), histone methyltransferase activity (H3-K9 specific)	GO:0051568, GO:0051567	histone H3-K4 methylation, histone H3-K9 methylation
PY17X_0209500	RAP protein, putative	8	0	0	8	9	0	4.16667	1.70647	0	5	8	1	3.5	1.60078	1.41435	2.55063	1.27553	0	0	4.86596	29.1739	5.61487	0	1.54159	PY17X_0209500	4.64368	1.85912	0.930159	1.99872	0.0456391	0.196181	PY17X_0209500	PY17X_0209500.1	Py17X_02_v3:425,322..426,992(+)	PY17X_0209500	null	null	null	null	null	null	null	null	null	GO:0003729	mRNA binding	null	null
PY17X_0117100	PIR protein	14	0	1	14	8	1	6.33333	2.45704	0	0	0	0	0	0	1.5715	2.26722	2.04086	0	2.4893	8.51543	0	0	0	0	PY17X_0117100	1.68843	-2.14322	1.07282	-1.99775	0.0457439	NA	PY17X_0117100	PY17X_0117100.1	Py17X_01_v3:750,621..751,779(+)	PY17X_0117100	null	null	null	null	null	null	null	null	null	null	null	null	null
PY17X_0909600	conserved Plasmodium protein, unknown function	2	0	1	2	26	1	5.33333	3.78349	0	1	0	0	0.25	0.216506	5.50026	7.36848	6.12257	0	2.4893	1.21649	0	1.12297	0	0	PY17X_0909600	2.38201	-2.05697	1.02988	-1.9973	0.045793	NA	PY17X_0909600	PY17X_0909600.1	Py17X_09_v3:468,213..470,378(-)	PY17X_0909600	null	null	null	null	null	null	null	null	null	null	null	null	null
PY17X_1122900	cytochrome b-c1 complex subunit 9, putative	1	7	1	1	59	1	11.6667	8.68801	0	3	0	1	1	0.612372	5.3431	16.7208	12.7553	11.4157	2.4893	0.608245	0	3.36892	0	1.54159	PY17X_1122900	5.4243	-1.92796	0.965644	-1.99655	0.045874	0.196948	PY17X_1122900	PY17X_1122900.1	Py17X_11_v3:966,380..967,080(+)	PY17X_1122900	QCR9	GO:0005750	mitochondrial respiratory chain complex III	null	null	GO:0006122	mitochondrial electron transport, ubiquinol to cytochrome c	null	null	null	null	null	null
PY17X_1025400	conserved Plasmodium protein, unknown function	4	2	1	4	39	1	8.5	5.59141	0	3	0	0	0.75	0.649519	5.65741	11.0527	10.7145	3.26164	2.4893	2.43298	0	3.36892	0	0	PY17X_1025400	3.89775	-1.88699	0.945527	-1.9957	0.0459663	0.197103	PY17X_1025400	PY17X_1025400.1	Py17X_10_v3:1,065,010..1,066,419(-)	PY17X_1025400	null	null	null	null	null	null	null	null	null	null	null	null	null
PY17X_1036700	AP2 domain transcription factor AP2-G2, putative	40	6	4	40	94	4	31.3333	13.1375	2	11	0	5	4.5	2.07666	19.6438	26.6399	26.276	9.78492	9.95721	24.3298	0	12.3527	8.73226	7.70796	PY17X_1036700	14.5425	-1.26192	0.632978	-1.99363	0.0461926	0.197347	PY17X_1036700	PY17X_1036700.1	Py17X_10_v3:1,532,473..1,536,672(+)	PY17X_1036700	AP2-G2	null	null	GO:0003700	sequence-specific DNA binding transcription factor activity	GO:0006355	regulation of transcription, DNA-templated	GO:0005634	nucleus	GO:0043565	sequence-specific DNA binding	null	null
PY17X_0105500	conserved Plasmodium protein, unknown function	5	0	3	5	56	3	12	8.06226	0	0	0	3	0.75	0.649519	9.42901	15.8706	12.5002	0	7.4679	3.04122	0	0	0	4.62477	PY17X_0105500	5.29337	-2.01709	1.01187	-1.99343	0.0462148	0.197347	PY17X_0105500	PY17X_0105500.1	Py17X_01_v3:303,476..304,886(-)	PY17X_0105500	null	null	null	null	null	null	null	null	null	null	null	null	null
PY17X_1330200	glyceraldehyde-3-phosphate dehydrogenase	43	64	7	43	348	7	85.3333	48.6785	11	28	0	7	11.5	5.15388	56.8884	98.6242	148.217	104.373	17.4251	26.1545	0	31.4433	48.0274	10.7911	PY17X_1330200	54.1944	-1.56834	0.786792	-1.99334	0.0462247	0.197347	PY17X_1330200	PY17X_1330200.1	Py17X_13_v3:1,406,795..1,408,059(+)	PY17X_1330200	GAPDH	null	null	GO:0051287, GO:0050661, GO:0016620	NAD binding, NADP binding, oxidoreductase activity, acting on the aldehyde or oxo group of donors, NAD or NADP as acceptor	GO:0006006, GO:0055114	glucose metabolic process, oxidation-reduction process	GO:0009986, GO:0005829, GO:0016020, GO:0005634	cell surface, cytosol, membrane, nucleus	null	null	GO:0030260	entry into host cell
PY17X_1232000	sentrin-specific protease 2, putative	20	7	4	20	261	4	52.6667	38.1369	5	8	0	9	5.5	1.75	45.8878	73.9682	71.685	11.4157	9.95721	12.1649	0	8.98379	21.8306	13.8743	PY17X_1232000	26.9768	-1.58871	0.797098	-1.99312	0.0462487	0.197347	PY17X_1232000	PY17X_1232000.1	Py17X_12_v3:1,314,617..1,319,399(-)	PY17X_1232000	SENP2	null	null	GO:0008234	cysteine-type peptidase activity	GO:0006508	proteolysis	null	null	null	null	null	null
PY17X_1249900	reticulocyte binding protein, putative	6	0	1	6	122	1	22.6667	18.1623	2	2	0	2	1.5	0.433013	43.2163	34.5752	22.4494	0	2.4893	3.64947	0	2.24595	8.73226	3.08318	PY17X_1249900	12.0441	-1.98076	0.995312	-1.99009	0.046581	0.198523	PY17X_1249900	PY17X_1249900.1	Py17X_12_v3:1,992,864..2,001,273(-)	PY17X_1249900	Py235	null	null	null	null	null	null	null	null	null	null	null	null
PY17X_0400055	fam-a protein	1	0	3	1	14	3	3.66667	1.93888	0	0	0	1	0.25	0.216506	8.01466	3.96764	6.63278	0	7.4679	0.608245	0	0	0	1.54159	PY17X_0400055	2.82328	-2.07431	1.04327	-1.98827	0.0467824	NA	PY17X_0400055	PY17X_0400055.1	Py17X_04_v3:60,515..61,911(+)	PY17X_0400055	null	null	null	null	null	null	null	null	null	null	null	null	null
PY17X_0608800	conserved Plasmodium protein, unknown function	10	7	19	10	1216	19	213.5	183.04	0	12	0	60	18	12.3693	206.652	344.618	531.898	11.4157	47.2967	6.08245	0	13.4757	0	92.4955	PY17X_0608800	125.393	-2.1456	1.0795	-1.98759	0.0468576	0.199208	PY17X_0608800	PY17X_0608800.1	Py17X_06_v3:446,543..449,506(-)	PY17X_0608800	null	null	null	null	null	null	null	null	null	null	null	null	null
PY17X_0519600	ADP-ribosylation factor, putative	95	5	6	95	290	6	82.8333	41.1902	0	17	0	15	8	4.01559	35.0445	82.1869	60.7154	8.1541	14.9358	57.7833	0	19.0906	0	23.1239	PY17X_0519600	30.1034	-1.67886	0.844859	-1.98714	0.0469063	0.199208	PY17X_0519600	PY17X_0519600.1	Py17X_05_v3:855,478..856,014(+)	PY17X_0519600	null	GO:0005622	intracellular	GO:0005525	GTP binding	GO:0006886, GO:0007264	intracellular protein transport, small GTPase mediated signal transduction	null	null	null	null	null	null
PY17X_1234700	major facilitator superfamily domain-containing protein, putative	73	20	19	73	934	19	189.667	136.249	2	33	10	44	22.25	8.4733	102.148	264.698	173.983	32.6164	47.2967	44.4019	36.4674	37.0581	8.73226	67.83	PY17X_1234700	81.5232	-1.41295	0.711067	-1.98709	0.0469127	0.199208	PY17X_1234700	PY17X_1234700.1	Py17X_12_v3:1,415,227..1,417,311(+)	PY17X_1234700	MFS1	GO:0016021	integral component of membrane	GO:0005215	transporter activity	GO:0055085	transmembrane transport	null	null	null	null	null	null
PY17X_1420200	TBC domain protein, putative	3	11	0	3	6	0	3.83333	1.55307	0	0	0	0	0	0	0.785751	1.70042	1.78575	17.939	0	1.82473	0	0	0	0	PY17X_1420200	2.40357	-2.26513	1.14002	-1.98692	0.0469308	NA	PY17X_1420200	PY17X_1420200.1	Py17X_14_v3:852,757..854,334(+)	PY17X_1420200	null	null	null	GO:0005097	Rab GTPase activator activity	GO:0032313	regulation of Rab GTPase activity	null	null	null	null	null	null
PY17X_1223500	prodrug activation and resistance esterase, putative	17	9	3	17	26	3	12.5	3.3973	0	1	0	4	1.25	0.81968	7.22891	7.36848	3.8266	14.6774	7.4679	10.3402	0	1.12297	0	6.16637	PY17X_1223500	5.81988	-1.60662	0.809067	-1.98577	0.0470585	0.199585	PY17X_1223500	PY17X_1223500.1	Py17X_12_v3:976,405..977,535(-)	PY17X_1223500	PARE	null	null	null	null	null	null	GO:0005737	cytoplasm	GO:0016788	hydrolase activity, acting on ester bonds	GO:0042493	response to drug
PY17X_0700029	PIR protein	1	0	0	1	0	0	0.333333	0.19245	0	2	0	1	0.75	0.414578	0.15715	0	0	0	0	0.608245	0	2.24595	0	1.54159	PY17X_0700029	0.455293	2.16907	1.09306	1.9844	0.0472115	NA	PY17X_0700029	PY17X_0700029.1	Py17X_07_v3:47,696..48,762(-)	PY17X_0700029	null	null	null	null	null	null	null	null	null	null	null	null	null
PY17X_0109400	citrate synthase-like protein, putative	7	7	3	7	9	3	6	0.912871	0	0	0	2	0.5	0.433013	3.92875	2.55063	3.31639	11.4157	7.4679	4.25771	0	0	0	3.08318	PY17X_0109400	3.60203	-1.8423	0.928787	-1.98355	0.0473055	NA	PY17X_0109400	PY17X_0109400.1	Py17X_01_v3:459,732..461,275(+)	PY17X_0109400	null	null	null	GO:0046912	transferase activity, transferring acyl groups, acyl groups converted into alkyl on transfer	GO:0044262	cellular carbohydrate metabolic process	null	null	null	null	null	null
PY17X_0514200	conserved Plasmodium protein, unknown function	4	4	3	4	10	3	4.66667	0.990697	0	1	0	1	0.5	0.25	4.24305	2.83403	5.35725	6.52328	7.4679	2.43298	0	1.12297	0	1.54159	PY17X_0514200	3.15231	-1.77682	0.896218	-1.98257	0.0474154	NA	PY17X_0514200	PY17X_0514200.1	Py17X_05_v3:683,326..687,523(+)	PY17X_0514200	null	null	null	null	null	null	null	null	null	null	null	null	null
PY17X_1117500	malate:quinone oxidoreductase, putative	7	0	2	7	24	2	7	3.28295	0	2	0	0	0.5	0.433013	5.3431	6.80167	5.86746	0	4.9786	4.25771	0	2.24595	0	0	PY17X_1117500	2.94945	-1.87972	0.948352	-1.98209	0.0474686	NA	PY17X_1117500	PY17X_1117500.1	Py17X_11_v3:784,960..786,522(+)	PY17X_1117500	MQO	null	null	GO:0008924	malate dehydrogenase (quinone) activity	GO:0006099	tricarboxylic acid cycle	null	null	null	null	null	null
PY17X_0503500	serine/threonine protein phosphatase 8, putative	8	0	9	8	921	9	159.167	139.097	0	11	0	24	8.75	4.94185	113.934	261.014	218.627	0	22.4037	4.86596	0	12.3527	0	36.9982	PY17X_0503500	67.0195	-2.21176	1.11614	-1.98162	0.0475218	0.201129	PY17X_0503500	PY17X_0503500.1	Py17X_05_v3:252,044..258,536(-)	PY17X_0503500	PPP8	null	null	GO:0005509, GO:0016787	calcium ion binding, hydrolase activity	null	null	null	null	null	null	null	null
PY17X_1346900	conserved Plasmodium protein, unknown function	11	5	3	11	36	3	11.5	4.67707	7	13	4	8	8	1.62019	9.27186	10.2025	6.63278	8.1541	7.4679	6.69069	14.587	14.5987	30.5629	12.3327	PY17X_1346900	12.0501	1.00409	0.506739	1.98148	0.0475374	0.201129	PY17X_1346900	PY17X_1346900.1	Py17X_13_v3:2,052,082..2,055,421(-)	PY17X_1346900	null	null	null	null	null	null	null	null	null	null	null	null	null
PY17X_1353600	conserved Plasmodium protein, unknown function	2	1	0	2	32	0	6.16667	4.72826	0	0	0	1	0.25	0.216506	4.7145	9.06889	6.88789	1.63082	0	1.21649	0	0	0	1.54159	PY17X_1353600	2.50602	-2.04622	1.03284	-1.98116	0.0475731	NA	PY17X_1353600	PY17X_1353600.1	Py17X_13_v3:2,272,589..2,276,264(+)	PY17X_1353600	null	null	null	null	null	null	null	null	null	null	null	null	null
PY17X_0816800	SAP domain-containing protein, putative	7	6	3	7	37	3	10.5	4.88621	0	6	0	2	2	1.22474	10.6862	10.4859	22.1943	9.78492	7.4679	4.25771	0	6.73784	0	3.08318	PY17X_0816800	7.4698	-1.5695	0.792613	-1.98016	0.0476853	0.201511	PY17X_0816800	PY17X_0816800.1	Py17X_08_v3:718,513..720,520(+)	PY17X_0816800	null	null	null	GO:0003676	nucleic acid binding	null	null	GO:0005634	nucleus	null	null	null	null
PY17X_1354300	conserved Plasmodium protein, unknown function	40	3	5	40	17	5	18.3333	6.52204	2	3	0	1	1.5	0.559017	7.54321	4.81785	9.69406	4.89246	12.4465	24.3298	0	3.36892	8.73226	1.54159	PY17X_1354300	7.73667	-1.58455	0.800478	-1.97951	0.0477587	0.201577	PY17X_1354300	PY17X_1354300.1	Py17X_13_v3:2,295,906..2,296,658(-)	PY17X_1354300	null	null	null	null	null	null	null	null	null	null	null	null	null
PY17X_1204400	conserved Plasmodium protein, unknown function	5	6	9	5	165	9	33.1667	24.0791	0	4	0	11	3.75	2.24653	21.0581	46.7615	41.5824	9.78492	22.4037	3.04122	0	4.49189	0	16.9575	PY17X_1204400	16.6081	-1.73017	0.874454	-1.97857	0.0478639	0.201614	PY17X_1204400	PY17X_1204400.1	Py17X_12_v3:263,854..264,752(+)	PY17X_1204400	null	null	null	null	null	null	null	null	null	null	null	null	null
PY17X_0403300	serine/threonine protein kinase, putative	7	7	5	7	105	5	22.6667	15.0364	3	4	0	4	2.75	0.81968	16.5008	29.7573	27.2964	11.4157	12.4465	4.25771	0	4.49189	13.0984	6.16637	PY17X_0403300	12.5431	-1.4646	0.74029	-1.97841	0.0478826	0.201614	PY17X_0403300	PY17X_0403300.1	Py17X_04_v3:234,693..238,622(+)	PY17X_0403300	SRPK1	null	null	GO:0005524, GO:0004672	ATP binding, protein kinase activity	GO:0006468	protein phosphorylation	null	null	null	null	null	null
[truncated: 5,316 more rows]
[truncated: 2 more columns]

## Sheet: P adjusted Significant
GeneID	[Product Description]	489-1 Count	489-2 Count	489-3 Count	489-4 Count	489-5 Count	489-6 Count	489 Average	489 STEM	CCR4KO-1 count	CCR4KO-2 count	CCR4KO-3 Count	CCR4KO-4 Count	CCR4KO Average	CCR4KO STEM	1-489norm	2-489norm	3-489norm	4-489norm	5-489norm	6-489norm	1-CCR4norm	2-CCR4nom	3-CCR4norm	4-CCR4norm	GeneID	Base Mean	log2(FC)	StdErr	Wald-Stat	P-value	P-adjusted	[Gene ID]	[source_id]	[Genomic Location (Gene)]	[Input ID]	[Gene Name or Symbol]	[Computed GO Component IDs]	[Computed GO Components]	[Computed GO Function IDs]	[Computed GO Functions]	[Computed GO Process IDs]	[Computed GO Processes]	[Curated GO Component IDs]	[Curated GO Components]	[Curated GO Function IDs]	[Curated GO Functions]	[Curated GO Process IDs]	[Curated GO Processes]
[truncated: 175 more rows]
[truncated: 2 more columns]
