# Supplementary material for: Plasmodium male gametocyte development and transmission are critically regulated by the two putative deadenylases of the CAF1/CCR4/NOT complex
Source: PLoS Pathog. 2019 Jan 31;15(1):e1007164. doi: 10.1371/journal.ppat.1007164 (PMC6355032; doi:10.1371/journal.ppat.1007164)
Supplement: S6 Table — Comparisons of these lists were used to generate Venn diagrams (Fig 4). The Input tab is the gene ID’s from each input and the Output tab contains the independent and overlapping fields of the Venn diagram in Fig 4. (XLSX) [file ppat.1007164.s013.xlsx]

## Sheet: README
Author	PMID	File Data Retrieved from	Identification of Syntenic Orthologs
Lasonder et al.	PMID: 27298255	nar-00408-h-2016-File016	P. falciparum ID's transformed by synteny in PlasmoDB
Talman et al.	PMID: 25124718	Additional File 1	P. berghei ID's transformed by synteny in PlasmoDB

## Sheet: Input Venn Diagram Comparison
Sig Down in CCR4-1 KO	Male Proteome (Talman)	Sig Up in CCR4-1 KO	Translationally Repressed in Female Gametocytes (Lassonder et al)	Differenially Expressed in Male Gametocytes Compared to Asexuals	Differenially Expressed in Female Gametocytes Compared to Asexuals
PY17X_0102300	PY17X_0101800	PY17X_0201700	PY17X_0103100	PY17X_0102400	PY17X_0100025
PY17X_0717400	PY17X_0102100	PY17X_0952201	PY17X_0104800	PY17X_0103300	PY17X_0101000
PY17X_1441700	PY17X_0102300	PY17X_1226400	PY17X_0105200	PY17X_0104200	PY17X_0102400
PY17X_0607300	PY17X_0105900		PY17X_0106600	PY17X_0104300	PY17X_0103100
PY17X_0913500	PY17X_0106200		PY17X_0107800	PY17X_0104800	PY17X_0103400
PY17X_1413100	PY17X_0106800		PY17X_0108100	PY17X_0105500	PY17X_0103700
PY17X_0312200	PY17X_0106900		PY17X_0109300	PY17X_0105600	PY17X_0104500
PY17X_0509200	PY17X_0108900		PY17X_0110100	PY17X_0105700	PY17X_0104800
PY17X_0903800	PY17X_0109000		PY17X_0110900	PY17X_0105900	PY17X_0105600
PY17X_0308400	PY17X_0109700		PY17X_0111400	PY17X_0106000	PY17X_0106000
PY17X_1349400	PY17X_0110400		PY17X_0111500	PY17X_0106200	PY17X_0106600
PY17X_0704700	PY17X_0110700		PY17X_0111800	PY17X_0106600	PY17X_0107800
PY17X_0907800	PY17X_0112000		PY17X_0112100	PY17X_0107200	PY17X_0109700
PY17X_0834400	PY17X_0115951		PY17X_0112400	PY17X_0107700	PY17X_0109900
PY17X_0718000	PY17X_0203000		PY17X_0113300	PY17X_0107800	PY17X_0111400
PY17X_0525700	PY17X_0204100		PY17X_0113900	PY17X_0108300	PY17X_0111500
PY17X_0518100	PY17X_0204400		PY17X_0114000	PY17X_0108800	PY17X_0112100
PY17X_0503000	PY17X_0204500		PY17X_0205000	PY17X_0109700	PY17X_0112400
PY17X_0834600	PY17X_0205600		PY17X_0205300	PY17X_0109900	PY17X_0118801
PY17X_1422200	PY17X_0205900		PY17X_0205500	PY17X_0110400	PY17X_0201700
PY17X_1216200	PY17X_0206800		PY17X_0205700	PY17X_0111400	PY17X_0202400
PY17X_1461900	PY17X_0207300		PY17X_0206300	PY17X_0112400	PY17X_0203100
PY17X_1409300	PY17X_0208400		PY17X_0206900	PY17X_0203900	PY17X_0204400
PY17X_1328800	PY17X_0208600		PY17X_0208000	PY17X_0204100	PY17X_0205000
PY17X_1219700	PY17X_0209400		PY17X_0208800	PY17X_0204400	PY17X_0205050
PY17X_0942100	PY17X_0209800		PY17X_0211100	PY17X_0205000	PY17X_0205150
PY17X_0605300	PY17X_0210600		PY17X_0211300	PY17X_0205300	PY17X_0205700
PY17X_1371300	PY17X_0211300		PY17X_0212200	PY17X_0205600	PY17X_0205900
PY17X_1235500	PY17X_0211600		PY17X_0213800	PY17X_0205700	PY17X_0206000
PY17X_0607600	PY17X_0212900		PY17X_0215100	PY17X_0206000	PY17X_0207200
PY17X_1339000	PY17X_0216300		PY17X_0215500	PY17X_0207200	PY17X_0209300
PY17X_0111600	PY17X_0301100		PY17X_0301700	PY17X_0207700	PY17X_0209800
PY17X_0613300	PY17X_0301800		PY17X_0302100	PY17X_0208100	PY17X_0210500
PY17X_1425300	PY17X_0303100		PY17X_0302200	PY17X_0208200	PY17X_0210700
PY17X_0828800	PY17X_0305400		PY17X_0302300	PY17X_0208500	PY17X_0211100
PY17X_0836400	PY17X_0305500		PY17X_0304100	PY17X_0209400	PY17X_0211500
PY17X_0929300	PY17X_0305600		PY17X_0305000	PY17X_0209800	PY17X_0214200
PY17X_1347000	PY17X_0305700		PY17X_0306300	PY17X_0210800	PY17X_0215200
PY17X_1036300	PY17X_0306600		PY17X_0308100	PY17X_0211800	PY17X_0215400
PY17X_1135600	PY17X_0306700		PY17X_0310100	PY17X_0214000	PY17X_0215900
PY17X_1007500	PY17X_0307400		PY17X_0310400	PY17X_0214100	PY17X_0220001
PY17X_1018200	PY17X_0307600		PY17X_0311200	PY17X_0214200	PY17X_0222901
PY17X_1362000	PY17X_0309200		PY17X_0314900	PY17X_0214600	PY17X_0223201
PY17X_1431000	PY17X_0311000		PY17X_0315300	PY17X_0215200	PY17X_0301200
PY17X_1118200	PY17X_0311400		PY17X_0404900	PY17X_0215300	PY17X_0301500
PY17X_1361400	PY17X_0312100		PY17X_0409400	PY17X_0215900	PY17X_0301800
PY17X_1348200	PY17X_0312300		PY17X_0410600	PY17X_0301500	PY17X_0302200
PY17X_1243300	PY17X_0314300		PY17X_0411000	PY17X_0301800	PY17X_0303200
PY17X_0513000	PY17X_0314700		PY17X_0412000	PY17X_0302000	PY17X_0304100
PY17X_1223100	PY17X_0315000		PY17X_0412200	PY17X_0302200	PY17X_0304500
PY17X_0720400	PY17X_0315100		PY17X_0413800	PY17X_0302400	PY17X_0307200
PY17X_0623600	PY17X_0317500		PY17X_0413900	PY17X_0302700	PY17X_0307500
PY17X_0406900	PY17X_0403700		PY17X_0416300	PY17X_0302800	PY17X_0308100
PY17X_0302200	PY17X_0405000		PY17X_0416700	PY17X_0303400	PY17X_0308200
PY17X_1213400	PY17X_0406000		PY17X_0418000	PY17X_0303500	PY17X_0308400
PY17X_1011100	PY17X_0406500		PY17X_0420400	PY17X_0303600	PY17X_0308800
PY17X_0420300	PY17X_0406800		PY17X_0502800	PY17X_0303900	PY17X_0310800
PY17X_1351200	PY17X_0406900		PY17X_0503500	PY17X_0304300	PY17X_0311200
PY17X_0720200	PY17X_0407000		PY17X_0503800	PY17X_0304500	PY17X_0311900
PY17X_1012200	PY17X_0407400		PY17X_0504400	PY17X_0305100	PY17X_0312000
PY17X_1205500	PY17X_0407700		PY17X_0504900	PY17X_0306600	PY17X_0312500
PY17X_0405900	PY17X_0407800		PY17X_0505400	PY17X_0306700	PY17X_0313200
PY17X_0823200	PY17X_0408500		PY17X_0505500	PY17X_0307700	PY17X_0313900
PY17X_0907300	PY17X_0408800		PY17X_0506100	PY17X_0308100	PY17X_0314200
PY17X_1445800	PY17X_0410100		PY17X_0506300	PY17X_0308900	PY17X_0314700
PY17X_1304300	PY17X_0410200		PY17X_0506800	PY17X_0311000	PY17X_0315300
PY17X_1460400	PY17X_0412300		PY17X_0508200	PY17X_0311200	PY17X_0316500
PY17X_0923600	PY17X_0412900		PY17X_0511100	PY17X_0311900	PY17X_0322501
PY17X_1228500	PY17X_0417300		PY17X_0511400	PY17X_0312000	PY17X_0322901
PY17X_0824500	PY17X_0417400		PY17X_0512800	PY17X_0312500	PY17X_0323001
PY17X_0704400	PY17X_0417800		PY17X_0513100	PY17X_0313000	PY17X_0401500
PY17X_1422500	PY17X_0418600		PY17X_0515300	PY17X_0313200	PY17X_0402900
PY17X_1017800	PY17X_0418800		PY17X_0515900	PY17X_0313900	PY17X_0404700
PY17X_1339400	PY17X_0418900		PY17X_0516200	PY17X_0314000	PY17X_0404800
PY17X_1001900	PY17X_0419400		PY17X_0516900	PY17X_0314100	PY17X_0404900
PY17X_1334600	PY17X_0419800		PY17X_0517100	PY17X_0314200	PY17X_0405900
PY17X_1364700	PY17X_0420500		PY17X_0517200	PY17X_0314400	PY17X_0407900
PY17X_1218800	PY17X_0421000		PY17X_0518000	PY17X_0314700	PY17X_0408000
PY17X_1312400	PY17X_0502100		PY17X_0518400	PY17X_0315200	PY17X_0408700
PY17X_1128100	PY17X_0506200		PY17X_0518700	PY17X_0315300	PY17X_0409300
PY17X_1307200	PY17X_0506900		PY17X_0519100	PY17X_0316400	PY17X_0409600
PY17X_1316500	PY17X_0507800		PY17X_0519200	PY17X_0316700	PY17X_0409700
PY17X_1027200	PY17X_0508000		PY17X_0519600	PY17X_0403600	PY17X_0410700
PY17X_0822300	PY17X_0508400		PY17X_0523000	PY17X_0404200	PY17X_0412200
PY17X_0915900	PY17X_0509000		PY17X_0523700	PY17X_0404300	PY17X_0412400
PY17X_1457300	PY17X_0512000		PY17X_0524800	PY17X_0404600	PY17X_0415800
PY17X_0829100	PY17X_0513000		PY17X_0604300	PY17X_0404700	PY17X_0416300
PY17X_0210800	PY17X_0514500		PY17X_0604600	PY17X_0404800	PY17X_0417700
PY17X_1435400	PY17X_0514700		PY17X_0605100	PY17X_0404900	PY17X_0418500
PY17X_1118100	PY17X_0515900		PY17X_0605600	PY17X_0405800	PY17X_0418900
PY17X_1007200	PY17X_0516000		PY17X_0605800	PY17X_0405900	PY17X_0419900
PY17X_1347200	PY17X_0517700		PY17X_0606300	PY17X_0406300	PY17X_0420000
PY17X_1317000	PY17X_0518100		PY17X_0607600	PY17X_0406500	PY17X_0420200
PY17X_0522700	PY17X_0518300		PY17X_0608300	PY17X_0407900	PY17X_0420400
PY17X_1411400	PY17X_0519800		PY17X_0608400	PY17X_0408300	PY17X_0420600
PY17X_1439000	PY17X_0520200		PY17X_0608700	PY17X_0408500	PY17X_0421400
PY17X_1228700	PY17X_0520400		PY17X_0609300	PY17X_0408600	PY17X_0500007
PY17X_0101221	PY17X_0521000		PY17X_0609700	PY17X_0409800	PY17X_0500011
PY17X_1409700	PY17X_0521300		PY17X_0610000	PY17X_0410700	PY17X_0500037
PY17X_1369300	PY17X_0524100		PY17X_0611100	PY17X_0410800	PY17X_0500057
PY17X_1455800	PY17X_0524200		PY17X_0612100	PY17X_0411900	PY17X_0501700
PY17X_1409100	PY17X_0525500		PY17X_0613800	PY17X_0412200	PY17X_0502600
PY17X_0111400	PY17X_0525600		PY17X_0614200	PY17X_0412700	PY17X_0502700
PY17X_1366900	PY17X_0525700		PY17X_0614900	PY17X_0412900	PY17X_0502800
PY17X_1203900	PY17X_0526200		PY17X_0615600	PY17X_0414100	PY17X_0503000
PY17X_0914100	PY17X_0602400		PY17X_0616600	PY17X_0414800	PY17X_0503500
PY17X_0513800	PY17X_0603800		PY17X_0617600	PY17X_0414900	PY17X_0503700
PY17X_1329000	PY17X_0605200		PY17X_0618000	PY17X_0415000	PY17X_0503900
PY17X_0301800	PY17X_0605300		PY17X_0618200	PY17X_0415100	PY17X_0504400
PY17X_0821300	PY17X_0605700		PY17X_0619300	PY17X_0415500	PY17X_0504500
PY17X_0107300	PY17X_0606800		PY17X_0622200	PY17X_0415800	PY17X_0504600
PY17X_0611100	PY17X_0607200		PY17X_0622800	PY17X_0415900	PY17X_0504900
PY17X_1417400	PY17X_0607300		PY17X_0623000	PY17X_0416200	PY17X_0505200
PY17X_0701151	PY17X_0612400		PY17X_0623100	PY17X_0417100	PY17X_0505400
PY17X_1422400	PY17X_0612700		PY17X_0623300	PY17X_0417800	PY17X_0505500
PY17X_1106000	PY17X_0612800		PY17X_0623500	PY17X_0417900	PY17X_0505600
PY17X_0608100	PY17X_0612900		PY17X_0625100	PY17X_0418600	PY17X_0506100
PY17X_0619400	PY17X_0613000		PY17X_0703000	PY17X_0418900	PY17X_0507200
PY17X_1139800	PY17X_0613400		PY17X_0703200	PY17X_0419400	PY17X_0507700
PY17X_0822200	PY17X_0614100		PY17X_0703500	PY17X_0419900	PY17X_0508000
PY17X_1207700	PY17X_0614300		PY17X_0703600	PY17X_0420000	PY17X_0508300
PY17X_0913800	PY17X_0617200		PY17X_0703800	PY17X_0420400	PY17X_0508400
PY17X_0402200	PY17X_0617900		PY17X_0705100	PY17X_0420600	PY17X_0509400
PY17X_1109800	PY17X_0618100		PY17X_0705200	PY17X_0421100	PY17X_0510400
PY17X_1102300	PY17X_0618400		PY17X_0705600	PY17X_0502300	PY17X_0511200
PY17X_1408500	PY17X_0619900		PY17X_0705900	PY17X_0502600	PY17X_0511400
PY17X_0940400	PY17X_0620600		PY17X_0712200	PY17X_0503000	PY17X_0511900
PY17X_0909300	PY17X_0621300		PY17X_0713400	PY17X_0503400	PY17X_0512100
PY17X_0111500	PY17X_0621600		PY17X_0714200	PY17X_0504400	PY17X_0512800
PY17X_1124600	PY17X_0621800		PY17X_0714500	PY17X_0504500	PY17X_0513100
PY17X_1440100	PY17X_0621900		PY17X_0716800	PY17X_0504600	PY17X_0513300
PY17X_1116500	PY17X_0622000		PY17X_0718500	PY17X_0504900	PY17X_0513600
PY17X_1237900	PY17X_0623400		PY17X_0718600	PY17X_0505100	PY17X_0514100
PY17X_1134100	PY17X_0626000		PY17X_0720900	PY17X_0505200	PY17X_0515000
PY17X_0407500	PY17X_0626300		PY17X_0803300	PY17X_0505400	PY17X_0515300
PY17X_1418000	PY17X_0701100		PY17X_0803700	PY17X_0505500	PY17X_0515351
PY17X_0905200	PY17X_0701800		PY17X_0804500	PY17X_0505900	PY17X_0515800
PY17X_1339500	PY17X_0703100		PY17X_0805300	PY17X_0506500	PY17X_0515900
PY17X_0404900	PY17X_0704200		PY17X_0806200	PY17X_0508000	PY17X_0516000
PY17X_1121700	PY17X_0707100		PY17X_0808200	PY17X_0508400	PY17X_0516200
PY17X_1462100	PY17X_0708500		PY17X_0809400	PY17X_0508800	PY17X_0516300
PY17X_0827600	PY17X_0709300		PY17X_0810400	PY17X_0508900	PY17X_0516400
PY17X_0603200	PY17X_0709600		PY17X_0812500	PY17X_0509000	PY17X_0517100
PY17X_0803900	PY17X_0710300		PY17X_0813000	PY17X_0509700	PY17X_0518700
PY17X_0405200	PY17X_0711200		PY17X_0813500	PY17X_0509800	PY17X_0519000
PY17X_0806100	PY17X_0711400		PY17X_0813600	PY17X_0510800	PY17X_0519200
PY17X_1304900	PY17X_0712100		PY17X_0813900	PY17X_0510900	PY17X_0519600
PY17X_0934600	PY17X_0712800		PY17X_0814000	PY17X_0511200	PY17X_0521200
PY17X_0707400	PY17X_0713100		PY17X_0815900	PY17X_0511700	PY17X_0522900
PY17X_1432500	PY17X_0713300		PY17X_0816600	PY17X_0511900	PY17X_0523600
PY17X_1330400	PY17X_0714100		PY17X_0817300	PY17X_0512800	PY17X_0523700
PY17X_0212100	PY17X_0714400		PY17X_0818000	PY17X_0512900	PY17X_0523800
PY17X_1315200	PY17X_0715700		PY17X_0818100	PY17X_0513100	PY17X_0525000
PY17X_0702300	PY17X_0716800		PY17X_0819100	PY17X_0513800	PY17X_0525300
PY17X_0316500	PY17X_0718000		PY17X_0820100	PY17X_0513900	PY17X_0526700
PY17X_1009500	PY17X_0718900		PY17X_0820300	PY17X_0514600	PY17X_0600041
PY17X_1340900	PY17X_0719100		PY17X_0822400	PY17X_0515000	PY17X_0600051
PY17X_0713100	PY17X_0719300		PY17X_0822900	PY17X_0515300	PY17X_0600091
PY17X_1216800	PY17X_0719700		PY17X_0824500	PY17X_0515351	PY17X_0600131
PY17X_1360600	PY17X_0721700		PY17X_0826500	PY17X_0515400	PY17X_0600211
PY17X_0608700	PY17X_0804200		PY17X_0828800	PY17X_0515900	PY17X_0600221
PY17X_0814000	PY17X_0806100		PY17X_0829000	PY17X_0516000	PY17X_0600281
PY17X_0944300	PY17X_0808800		PY17X_0829200	PY17X_0516200	PY17X_0600361
PY17X_1322400	PY17X_0810800		PY17X_0830500	PY17X_0517100	PY17X_0603200
PY17X_1465900	PY17X_0814600		PY17X_0831700	PY17X_0517700	PY17X_0604400
PY17X_1425500	PY17X_0816700		PY17X_0832600	PY17X_0518700	PY17X_0605300
PY17X_0315400	PY17X_0817500		PY17X_0833700	PY17X_0519200	PY17X_0605800
PY17X_1411000	PY17X_0819700		PY17X_0834000	PY17X_0519600	PY17X_0606200
PY17X_0102400	PY17X_0821000		PY17X_0834100	PY17X_0521800	PY17X_0607100
PY17X_1416500	PY17X_0822200		PY17X_0836600	PY17X_0522300	PY17X_0607600
PY17X_0515900	PY17X_0822300		PY17X_0903100	PY17X_0522900	PY17X_0608000
PY17X_1237700	PY17X_0823200		PY17X_0903300	PY17X_0523300	PY17X_0608300
	PY17X_0823300		PY17X_0903700	PY17X_0523400	PY17X_0608400
	PY17X_0823600		PY17X_0904100	PY17X_0523500	PY17X_0608700
	PY17X_0825000		PY17X_0904300	PY17X_0523600	PY17X_0609500
	PY17X_0826200		PY17X_0905200	PY17X_0524100	PY17X_0610500
	PY17X_0826300		PY17X_0905600	PY17X_0525100	PY17X_0611000
	PY17X_0826400		PY17X_0907200	PY17X_0525200	PY17X_0611100
	PY17X_0826700		PY17X_0907300	PY17X_0525300	PY17X_0611300
	PY17X_0828000		PY17X_0908100	PY17X_0526000	PY17X_0612100
	PY17X_0830000		PY17X_0908500	PY17X_0602400	PY17X_0613800
	PY17X_0833500		PY17X_0909200	PY17X_0603200	PY17X_0614100
	PY17X_0834400		PY17X_0909800	PY17X_0603500	PY17X_0614900
	PY17X_0836100		PY17X_0912600	PY17X_0603800	PY17X_0615600
	PY17X_0836400		PY17X_0912900	PY17X_0604400	PY17X_0617900
	PY17X_0836500		PY17X_0914000	PY17X_0604500	PY17X_0618000
	PY17X_0837800		PY17X_0914100	PY17X_0605400	PY17X_0618200
	PY17X_0838700		PY17X_0914200	PY17X_0605500	PY17X_0619100
	PY17X_0839000		PY17X_0917500	PY17X_0606300	PY17X_0619400
	PY17X_0839600		PY17X_0918100	PY17X_0606800	PY17X_0619700
	PY17X_0839700		PY17X_0918200	PY17X_0606900	PY17X_0620500
	PY17X_0903700		PY17X_0918300	PY17X_0607600	PY17X_0621700
	PY17X_0904000		PY17X_0918700	PY17X_0608000	PY17X_0621900
	PY17X_0905000		PY17X_0920300	PY17X_0608100	PY17X_0622200
	PY17X_0906400		PY17X_0920400	PY17X_0608800	PY17X_0622900
	PY17X_0907200		PY17X_0922500	PY17X_0609500	PY17X_0623000
	PY17X_0907800		PY17X_0924400	PY17X_0609900	PY17X_0623100
	PY17X_0907900		PY17X_0925800	PY17X_0610300	PY17X_0623300
	PY17X_0910300		PY17X_0926600	PY17X_0610400	PY17X_0623400
	PY17X_0913200		PY17X_0929300	PY17X_0610500	PY17X_0623500
	PY17X_0913600		PY17X_0929600	PY17X_0611100	PY17X_0623700
	PY17X_0913800		PY17X_0930400	PY17X_0611300	PY17X_0624500
	PY17X_0914100		PY17X_0930900	PY17X_0612700	PY17X_0625100
	PY17X_0914900		PY17X_0931400	PY17X_0613200	PY17X_0625600
	PY17X_0915800		PY17X_0932600	PY17X_0614000	PY17X_0626100
	PY17X_0915900		PY17X_0933500	PY17X_0614100	PY17X_0626500
	PY17X_0916500		PY17X_0934100	PY17X_0614200	PY17X_0700015
	PY17X_0917700		PY17X_0934500	PY17X_0614700	PY17X_0700023
	PY17X_0917900		PY17X_0934600	PY17X_0614800	PY17X_0700800
	PY17X_0919000		PY17X_0938000	PY17X_0614900	PY17X_0701500
	PY17X_0919400		PY17X_0940400	PY17X_0615600	PY17X_0701600
	PY17X_0919700		PY17X_0941600	PY17X_0615900	PY17X_0702300
	PY17X_0919800		PY17X_0942000	PY17X_0617400	PY17X_0702400
	PY17X_0920000		PY17X_0945900	PY17X_0617900	PY17X_0703000
	PY17X_0920800		PY17X_1002900	PY17X_0618000	PY17X_0703300
	PY17X_0921400		PY17X_1003100	PY17X_0618200	PY17X_0703600
	PY17X_0922800		PY17X_1005900	PY17X_0618400	PY17X_0703800
	PY17X_0922900		PY17X_1006800	PY17X_0618500	PY17X_0704700
	PY17X_0923300		PY17X_1006900	PY17X_0618600	PY17X_0705000
	PY17X_0924100		PY17X_1007000	PY17X_0618900	PY17X_0705100
	PY17X_0924300		PY17X_1008200	PY17X_0619700	PY17X_0705200
	PY17X_0925600		PY17X_1008700	PY17X_0621900	PY17X_0705900
	PY17X_0926300		PY17X_1009500	PY17X_0622200	PY17X_0706900
	PY17X_0926400		PY17X_1011200	PY17X_0623000	PY17X_0707000
	PY17X_0926800		PY17X_1011500	PY17X_0623100	PY17X_0707400
	PY17X_0927400		PY17X_1014800	PY17X_0623300	PY17X_0708700
	PY17X_0928700		PY17X_1015500	PY17X_0623400	PY17X_0709200
	PY17X_0929700		PY17X_1015600	PY17X_0623500	PY17X_0709800
	PY17X_0930100		PY17X_1015800	PY17X_0623700	PY17X_0711500
	PY17X_0931900		PY17X_1016000	PY17X_0624500	PY17X_0711600
	PY17X_0932300		PY17X_1016200	PY17X_0624700	PY17X_0712400
	PY17X_0932700		PY17X_1016500	PY17X_0624800	PY17X_0712700
	PY17X_0933200		PY17X_1016900	PY17X_0625600	PY17X_0712900
	PY17X_0933300		PY17X_1017100	PY17X_0626500	PY17X_0713100
	PY17X_0934000		PY17X_1017200	PY17X_0701500	PY17X_0713400
	PY17X_0934200		PY17X_1017900	PY17X_0701600	PY17X_0714200
	PY17X_0934400		PY17X_1019000	PY17X_0702300	PY17X_0714500
	PY17X_0935700		PY17X_1020600	PY17X_0702400	PY17X_0714800
	PY17X_0936200		PY17X_1021700	PY17X_0702700	PY17X_0716400
	PY17X_0936500		PY17X_1021900	PY17X_0703000	PY17X_0717100
	PY17X_0939200		PY17X_1022800	PY17X_0703800	PY17X_0718700
	PY17X_0940300		PY17X_1023100	PY17X_0704100	PY17X_0719100
	PY17X_0940800		PY17X_1023300	PY17X_0704700	PY17X_0719200
	PY17X_0940900		PY17X_1025500	PY17X_0705100	PY17X_0719700
	PY17X_0941000		PY17X_1028400	PY17X_0705200	PY17X_0719800
	PY17X_0941800		PY17X_1028600	PY17X_0705800	PY17X_0720700
	PY17X_0942100		PY17X_1030400	PY17X_0706700	PY17X_0720900
	PY17X_0943600		PY17X_1031700	PY17X_0707400	PY17X_0721000
	PY17X_0943800		PY17X_1035800	PY17X_0707500	PY17X_0721800
	PY17X_0944000		PY17X_1038600	PY17X_0708400	PY17X_0724000
	PY17X_0944100		PY17X_1041200	PY17X_0708500	PY17X_0800041
	PY17X_0944300		PY17X_1103200	PY17X_0708700	PY17X_0802300
	PY17X_0944400		PY17X_1103600	PY17X_0710400	PY17X_0803800
	PY17X_0944900		PY17X_1103700	PY17X_0711200	PY17X_0804500
	PY17X_0945000		PY17X_1103800	PY17X_0711500	PY17X_0805200
	PY17X_0946300		PY17X_1104800	PY17X_0711700	PY17X_0808400
	PY17X_1001500		PY17X_1105200	PY17X_0712300	PY17X_0810400
	PY17X_1001900		PY17X_1106800	PY17X_0712700	PY17X_0813600
	PY17X_1004000		PY17X_1107100	PY17X_0714100	PY17X_0813700
	PY17X_1004700		PY17X_1107600	PY17X_0714200	PY17X_0814000
	PY17X_1005200		PY17X_1109300	PY17X_0714500	PY17X_0815100
	PY17X_1010100		PY17X_1109500	PY17X_0714700	PY17X_0815500
	PY17X_1010400		PY17X_1110400	PY17X_0714800	PY17X_0815900
	PY17X_1011600		PY17X_1111400	PY17X_0715500	PY17X_0816200
	PY17X_1012100		PY17X_1111800	PY17X_0716600	PY17X_0816600
	PY17X_1012400		PY17X_1112800	PY17X_0716700	PY17X_0818400
	PY17X_1012900		PY17X_1113900	PY17X_0716800	PY17X_0818700
	PY17X_1014300		PY17X_1115300	PY17X_0717400	PY17X_0819000
	PY17X_1014700		PY17X_1116200	PY17X_0718900	PY17X_0819100
	PY17X_1015500		PY17X_1116600	PY17X_0719200	PY17X_0819200
	PY17X_1015600		PY17X_1117200	PY17X_0719700	PY17X_0819600
	PY17X_1018200		PY17X_1117300	PY17X_0719800	PY17X_0820000
	PY17X_1019400		PY17X_1119200	PY17X_0720000	PY17X_0820100
	PY17X_1019800		PY17X_1121000	PY17X_0720100	PY17X_0820300
	PY17X_1021000		PY17X_1121700	PY17X_0720200	PY17X_0820400
	PY17X_1021600		PY17X_1122400	PY17X_0720700	PY17X_0820600
	PY17X_1023900		PY17X_1123500	PY17X_0721000	PY17X_0821500
	PY17X_1024700		PY17X_1124400	PY17X_0721100	PY17X_0821700
	PY17X_1025300		PY17X_1124800	PY17X_0721200	PY17X_0822300
	PY17X_1025400		PY17X_1125400	PY17X_0802700	PY17X_0822800
	PY17X_1025800		PY17X_1127600	PY17X_0803500	PY17X_0822900
	PY17X_1028600		PY17X_1130300	PY17X_0803800	PY17X_0823400
	PY17X_1029000		PY17X_1130500	PY17X_0804200	PY17X_0823500
	PY17X_1030700		PY17X_1131300	PY17X_0805500	PY17X_0824200
	PY17X_1030800		PY17X_1132300	PY17X_0805700	PY17X_0824500
	PY17X_1031800		PY17X_1133800	PY17X_0805800	PY17X_0824700
	PY17X_1032000		PY17X_1133900	PY17X_0807000	PY17X_0826400
	PY17X_1032500		PY17X_1134600	PY17X_0807500	PY17X_0826500
	PY17X_1032700		PY17X_1135400	PY17X_0808400	PY17X_0827300
	PY17X_1033000		PY17X_1136400	PY17X_0808600	PY17X_0827500
	PY17X_1034300		PY17X_1138800	PY17X_0809100	PY17X_0827700
	PY17X_1034500		PY17X_1139500	PY17X_0810000	PY17X_0828700
	PY17X_1034700		PY17X_1139800	PY17X_0810100	PY17X_0828800
	PY17X_1035100		PY17X_1140000	PY17X_0810400	PY17X_0829000
	PY17X_1036100		PY17X_1140300	PY17X_0810900	PY17X_0829200
	PY17X_1036300		PY17X_1143600	PY17X_0811900	PY17X_0829900
	PY17X_1036800		PY17X_1144700	PY17X_0812300	PY17X_0830200
	PY17X_1037500		PY17X_1145600	PY17X_0813600	PY17X_0830700
	PY17X_1037600		PY17X_1146100	PY17X_0813700	PY17X_0831400
	PY17X_1038100		PY17X_1146500	PY17X_0814000	PY17X_0831500
	PY17X_1039000		PY17X_1204200	PY17X_0814100	PY17X_0831700
	PY17X_1039700		PY17X_1205100	PY17X_0814200	PY17X_0831800
	PY17X_1040300		PY17X_1206100	PY17X_0815100	PY17X_0832100
	PY17X_1040400		PY17X_1206300	PY17X_0815300	PY17X_0833600
	PY17X_1042200		PY17X_1206600	PY17X_0815400	PY17X_0833700
	PY17X_1102300		PY17X_1207400	PY17X_0815900	PY17X_0834100
	PY17X_1102500		PY17X_1207700	PY17X_0816900	PY17X_0835000
	PY17X_1103300		PY17X_1208300	PY17X_0818400	PY17X_0836700
	PY17X_1104500		PY17X_1210000	PY17X_0818700	PY17X_0838800
	PY17X_1105300		PY17X_1210600	PY17X_0818800	PY17X_0838900
	PY17X_1106400		PY17X_1211200	PY17X_0819100	PY17X_0845601
	PY17X_1107800		PY17X_1213600	PY17X_0819200	PY17X_0846001
	PY17X_1109100		PY17X_1214700	PY17X_0819500	PY17X_0846401
	PY17X_1110700		PY17X_1216500	PY17X_0820300	PY17X_0847001
	PY17X_1113400		PY17X_1217600	PY17X_0821300	PY17X_0847101
	PY17X_1113800		PY17X_1218700	PY17X_0821400	PY17X_0900003
	PY17X_1114100		PY17X_1219500	PY17X_0821500	PY17X_0900005
	PY17X_1114500		PY17X_1220400	PY17X_0821600	PY17X_0900031
	PY17X_1114600		PY17X_1221200	PY17X_0821700	PY17X_0900045
	PY17X_1116400		PY17X_1221500	PY17X_0821800	PY17X_0900600
	PY17X_1116600		PY17X_1222300	PY17X_0822300	PY17X_0901600
	PY17X_1117500		PY17X_1223600	PY17X_0822700	PY17X_0902700
	PY17X_1117700		PY17X_1223700	PY17X_0823200	PY17X_0902700
	PY17X_1117900		PY17X_1224300	PY17X_0824000	PY17X_0903300
	PY17X_1118100		PY17X_1224500	PY17X_0824600	PY17X_0903700
	PY17X_1118200		PY17X_1224600	PY17X_0824700	PY17X_0903900
	PY17X_1118800		PY17X_1226400	PY17X_0826200	PY17X_0904100
	PY17X_1119700		PY17X_1228100	PY17X_0826500	PY17X_0904300
	PY17X_1122900		PY17X_1228400	PY17X_0827500	PY17X_0904700
	PY17X_1123100		PY17X_1228500	PY17X_0827700	PY17X_0905200
	PY17X_1124300		PY17X_1228600	PY17X_0827900	PY17X_0905400
	PY17X_1126700		PY17X_1228700	PY17X_0828700	PY17X_0905600
	PY17X_1127000		PY17X_1229100	PY17X_0828800	PY17X_0905700
	PY17X_1127700		PY17X_1229200	PY17X_0829000	PY17X_0906000
	PY17X_1128500		PY17X_1229500	PY17X_0829100	PY17X_0906700
	PY17X_1129300		PY17X_1230300	PY17X_0829200	PY17X_0906800
	PY17X_1131000		PY17X_1230500	PY17X_0829500	PY17X_0907300
	PY17X_1131900		PY17X_1231800	PY17X_0829900	PY17X_0907400
	PY17X_1134100		PY17X_1232000	PY17X_0830100	PY17X_0907500
	PY17X_1134800		PY17X_1232600	PY17X_0830400	PY17X_0908400
	PY17X_1134900		PY17X_1233200	PY17X_0830600	PY17X_0908500
	PY17X_1135600		PY17X_1233300	PY17X_0830700	PY17X_0908600
	PY17X_1136500		PY17X_1233400	PY17X_0830900	PY17X_0908900
	PY17X_1136600		PY17X_1234700	PY17X_0831300	PY17X_0909100
	PY17X_1138400		PY17X_1235400	PY17X_0831500	PY17X_0909300
	PY17X_1139200		PY17X_1235700	PY17X_0831600	PY17X_0909800
	PY17X_1139300		PY17X_1236000	PY17X_0832900	PY17X_0909900
	PY17X_1141300		PY17X_1237000	PY17X_0833000	PY17X_0910400
	PY17X_1143100		PY17X_1241300	PY17X_0833200	PY17X_0910800
	PY17X_1143700		PY17X_1243300	PY17X_0833600	PY17X_0910900
	PY17X_1144100		PY17X_1244100	PY17X_0833700	PY17X_0912100
	PY17X_1147600		PY17X_1245600	PY17X_0834300	PY17X_0912300
	PY17X_1147800		PY17X_1246000	PY17X_0834500	PY17X_0912900
	PY17X_1205000		PY17X_1246500	PY17X_0834600	PY17X_0914000
	PY17X_1205500		PY17X_1246600	PY17X_0835000	PY17X_0914100
	PY17X_1207600		PY17X_1247100	PY17X_0835100	PY17X_0916100
	PY17X_1208200		PY17X_1247200	PY17X_0835800	PY17X_0916900
	PY17X_1209800		PY17X_1247900	PY17X_0835900	PY17X_0918200
	PY17X_1210100		PY17X_1248700	PY17X_0836100	PY17X_0918300
	PY17X_1210400		PY17X_1306700	PY17X_0836200	PY17X_0918700
	PY17X_1211900		PY17X_1309000	PY17X_0836700	PY17X_0920300
	PY17X_1212600		PY17X_1311200	PY17X_0837100	PY17X_0921500
	PY17X_1213100		PY17X_1313700	PY17X_0837300	PY17X_0922000
	PY17X_1213400		PY17X_1314700	PY17X_0837900	PY17X_0922500
	PY17X_1213900		PY17X_1315200	PY17X_0838000	PY17X_0923200
	PY17X_1214000		PY17X_1316300	PY17X_0839000	PY17X_0923700
	PY17X_1214100		PY17X_1316400	PY17X_0902700	PY17X_0924600
	PY17X_1214200		PY17X_1318200	PY17X_0902700	PY17X_0925300
	PY17X_1214500		PY17X_1320000	PY17X_0903400	PY17X_0926100
	PY17X_1214900		PY17X_1320400	PY17X_0903700	PY17X_0927400
	PY17X_1215800		PY17X_1321000	PY17X_0903800	PY17X_0928500
	PY17X_1216300		PY17X_1322300	PY17X_0904000	PY17X_0928900
	PY17X_1216800		PY17X_1322400	PY17X_0904100	PY17X_0929300
	PY17X_1217200		PY17X_1322800	PY17X_0904300	PY17X_0929600
	PY17X_1217400		PY17X_1324600	PY17X_0904500	PY17X_0931200
	PY17X_1217500		PY17X_1325000	PY17X_0904700	PY17X_0931300
	PY17X_1217900		PY17X_1327200	PY17X_0905200	PY17X_0931400
	PY17X_1218800		PY17X_1328900	PY17X_0906000	PY17X_0931700
	PY17X_1219700		PY17X_1329000	PY17X_0906200	PY17X_0932100
	PY17X_1220800		PY17X_1329200	PY17X_0906700	PY17X_0933100
	PY17X_1220900		PY17X_1330400	PY17X_0906800	PY17X_0933300
	PY17X_1221000		PY17X_1333800	PY17X_0906900	PY17X_0933500
	PY17X_1221400		PY17X_1334100	PY17X_0907300	PY17X_0934000
	PY17X_1222100		PY17X_1334200	PY17X_0908100	PY17X_0934500
	PY17X_1222500		PY17X_1334600	PY17X_0908200	PY17X_0934600
	PY17X_1223400		PY17X_1339400	PY17X_0908500	PY17X_0934900
	PY17X_1223500		PY17X_1339500	PY17X_0908900	PY17X_0937700
	PY17X_1224800		PY17X_1340200	PY17X_0909000	PY17X_0938000
	PY17X_1226000		PY17X_1340600	PY17X_0909100	PY17X_0939500
	PY17X_1226300		PY17X_1342600	PY17X_0909300	PY17X_0940400
	PY17X_1226500		PY17X_1342800	PY17X_0909800	PY17X_0940700
	PY17X_1227000		PY17X_1343500	PY17X_0909900	PY17X_0941300
	PY17X_1227400		PY17X_1343800	PY17X_0910100	PY17X_0941500
	PY17X_1227600		PY17X_1344900	PY17X_0910200	PY17X_0942000
	PY17X_1230000		PY17X_1347000	PY17X_0910800	PY17X_0942100
	PY17X_1231500		PY17X_1347100	PY17X_0911400	PY17X_0942500
	PY17X_1231900		PY17X_1349900	PY17X_0911700	PY17X_0942800
	PY17X_1232500		PY17X_1350600	PY17X_0912100	PY17X_0943500
	PY17X_1232700		PY17X_1351200	PY17X_0912200	PY17X_0945900
	PY17X_1234400		PY17X_1351400	PY17X_0912300	PY17X_0946400
	PY17X_1235100		PY17X_1352300	PY17X_0912400	PY17X_0951101
	PY17X_1235200		PY17X_1353200	PY17X_0912500	PY17X_0951801
	PY17X_1235500		PY17X_1353400	PY17X_0912900	PY17X_0951901
	PY17X_1237400		PY17X_1354800	PY17X_0913200	PY17X_1000003
	PY17X_1237600		PY17X_1357500	PY17X_0914000	PY17X_1000005
	PY17X_1237900		PY17X_1357600	PY17X_0914100	PY17X_1000023
	PY17X_1238200		PY17X_1357700	PY17X_0914500	PY17X_1001900
	PY17X_1239000		PY17X_1359200	PY17X_0914600	PY17X_1002900
	PY17X_1241000		PY17X_1359300	PY17X_0915100	PY17X_1003100
	PY17X_1241100		PY17X_1360600	PY17X_0916500	PY17X_1003500
	PY17X_1241400		PY17X_1361800	PY17X_0917400	PY17X_1003700
	PY17X_1242000		PY17X_1362200	PY17X_0917600	PY17X_1003900
	PY17X_1243100		PY17X_1363100	PY17X_0918000	PY17X_1004800
	PY17X_1245500		PY17X_1363200	PY17X_0918200	PY17X_1005900
	PY17X_1246400		PY17X_1363600	PY17X_0918300	PY17X_1007000
	PY17X_1247000		PY17X_1366100	PY17X_0918600	PY17X_1007600
	PY17X_1249400		PY17X_1367000	PY17X_0918700	PY17X_1007700
	PY17X_1304300		PY17X_1367500	PY17X_0919000	PY17X_1009500
	PY17X_1304900		PY17X_1368200	PY17X_0920300	PY17X_1009900
	PY17X_1306600		PY17X_1368500	PY17X_0921500	PY17X_1010200
	PY17X_1307100		PY17X_1369300	PY17X_0922500	PY17X_1010500
	PY17X_1307500		PY17X_1402500	PY17X_0922600	PY17X_1010800
	PY17X_1307600		PY17X_1407400	PY17X_0922700	PY17X_1011100
	PY17X_1308300		PY17X_1409000	PY17X_0923200	PY17X_1011200
	PY17X_1308800		PY17X_1409700	PY17X_0923300	PY17X_1011500
	PY17X_1308900		PY17X_1410100	PY17X_0923600	PY17X_1012000
	PY17X_1309100		PY17X_1411000	PY17X_0923700	PY17X_1013100
	PY17X_1310000		PY17X_1411200	PY17X_0926100	PY17X_1013500
	PY17X_1311600		PY17X_1415500	PY17X_0926300	PY17X_1016000
	PY17X_1311900		PY17X_1416200	PY17X_0927000	PY17X_1016300
	PY17X_1312000		PY17X_1416500	PY17X_0927100	PY17X_1016900
	PY17X_1312400		PY17X_1416900	PY17X_0927400	PY17X_1017500
	PY17X_1313300		PY17X_1418900	PY17X_0927700	PY17X_1018800
	PY17X_1313800		PY17X_1419800	PY17X_0927800	PY17X_1020300
	PY17X_1314200		PY17X_1420900	PY17X_0928500	PY17X_1020500
	PY17X_1314600		PY17X_1421000	PY17X_0928900	PY17X_1021700
	PY17X_1316500		PY17X_1422600	PY17X_0929300	PY17X_1021900
	PY17X_1318600		PY17X_1423700	PY17X_0929400	PY17X_1022400
	PY17X_1319500		PY17X_1424900	PY17X_0929500	PY17X_1022700
	PY17X_1321200		PY17X_1425700	PY17X_0929600	PY17X_1023000
	PY17X_1321300		PY17X_1428700	PY17X_0929700	PY17X_1023100
	PY17X_1321900		PY17X_1429200	PY17X_0930000	PY17X_1024200
	PY17X_1322200		PY17X_1430200	PY17X_0930300	PY17X_1024500
	PY17X_1322700		PY17X_1431400	PY17X_0931200	PY17X_1025000
	PY17X_1323000		PY17X_1431500	PY17X_0931300	PY17X_1026800
	PY17X_1323900		PY17X_1432300	PY17X_0931400	PY17X_1027700
	PY17X_1324300		PY17X_1432400	PY17X_0931700	PY17X_1027800
	PY17X_1324500		PY17X_1432500	PY17X_0932100	PY17X_1028100
	PY17X_1324700		PY17X_1432800	PY17X_0932200	PY17X_1028400
	PY17X_1326800		PY17X_1432900	PY17X_0932800	PY17X_1028500
	PY17X_1329500		PY17X_1434000	PY17X_0933100	PY17X_1028700
	PY17X_1329800		PY17X_1436000	PY17X_0934500	PY17X_1028900
	PY17X_1330000		PY17X_1438700	PY17X_0934600	PY17X_1029200
	PY17X_1330100		PY17X_1438900	PY17X_0934800	PY17X_1029400
	PY17X_1330200		PY17X_1439000	PY17X_0934900	PY17X_1030000
	PY17X_1331400		PY17X_1440200	PY17X_0935100	PY17X_1030100
	PY17X_1332000		PY17X_1440300	PY17X_0935500	PY17X_1030600
	PY17X_1332800		PY17X_1441500	PY17X_0935600	PY17X_1031100
	PY17X_1333700		PY17X_1441600	PY17X_0935700	PY17X_1033900
	PY17X_1333900		PY17X_1442800	PY17X_0936400	PY17X_1034800
	PY17X_1334000		PY17X_1444300	PY17X_0936600	PY17X_1036800
	PY17X_1334700		PY17X_1446700	PY17X_0936700	PY17X_1036900
	PY17X_1336300		PY17X_1446800	PY17X_0936800	PY17X_1037100
	PY17X_1336600		PY17X_1447300	PY17X_0936900	PY17X_1037500
	PY17X_1339000		PY17X_1447800	PY17X_0937000	PY17X_1037600
	PY17X_1339100		PY17X_1448200	PY17X_0937500	PY17X_1037800
	PY17X_1343000		PY17X_1448400	PY17X_0937700	PY17X_1040200
	PY17X_1343100		PY17X_1449600	PY17X_0938500	PY17X_1040800
	PY17X_1344800		PY17X_1451100	PY17X_0938700	PY17X_1041200
	PY17X_1345000		PY17X_1451800	PY17X_0938800	PY17X_1042600
	PY17X_1345100		PY17X_1452000	PY17X_0939300	PY17X_1044000
	PY17X_1351100		PY17X_1452200	PY17X_0940300	PY17X_1045400
	PY17X_1351500		PY17X_1453600	PY17X_0941300	PY17X_1049101
	PY17X_1351600		PY17X_1453900	PY17X_0941500	PY17X_1050501
	PY17X_1352800		PY17X_1456000	PY17X_0941800	PY17X_1050801
	PY17X_1354200		PY17X_1456400	PY17X_0942100	PY17X_1051301
	PY17X_1357100		PY17X_1459000	PY17X_0943000	PY17X_1100009
	PY17X_1357200		PY17X_1459300	PY17X_0943900	PY17X_1100017
	PY17X_1359500		PY17X_1460500	PY17X_0944100	PY17X_1100025
	PY17X_1360000		PY17X_1461200	PY17X_0944200	PY17X_1100400
	PY17X_1360700		PY17X_1462100	PY17X_0944400	PY17X_1100500
	PY17X_1360800		PY17X_1462300	PY17X_0944500	PY17X_1102300
	PY17X_1360900		PY17X_1462600	PY17X_0944800	PY17X_1102500
	PY17X_1362900		PY17X_1462800	PY17X_0944900	PY17X_1102600
	PY17X_1363700		PY17X_1463100	PY17X_0945500	PY17X_1103200
	PY17X_1364300		PY17X_1463600	PY17X_0945900	PY17X_1104800
	PY17X_1364500		PY17X_1464300	PY17X_1002600	PY17X_1105200
	PY17X_1364700		PY17X_1465500	PY17X_1002700	PY17X_1105600
	PY17X_1364900		PY17X_1465900	PY17X_1002900	PY17X_1106400
	PY17X_1365300		PY17X_1466600	PY17X_1003100	PY17X_1107100
	PY17X_1365400		PY17X_1467000	PY17X_1003800	PY17X_1107600
	PY17X_1366000		PY17X_MIT00800	PY17X_1003900	PY17X_1107900
	PY17X_1367200			PY17X_1004000	PY17X_1108100
	PY17X_1367300			PY17X_1004800	PY17X_1108900
	PY17X_1367700			PY17X_1005000	PY17X_1109600
	PY17X_1368600			PY17X_1005100	PY17X_1110400
	PY17X_1369900			PY17X_1005500	PY17X_1111000
	PY17X_1370100			PY17X_1005900	PY17X_1111400
	PY17X_1370300			PY17X_1007200	PY17X_1111800
	PY17X_1371000			PY17X_1007500	PY17X_1111900
	PY17X_1371300			PY17X_1007600	PY17X_1113800
	PY17X_1402200			PY17X_1007700	PY17X_1113900
	PY17X_1402300			PY17X_1007800	PY17X_1114500
	PY17X_1402900			PY17X_1008900	PY17X_1114800
	PY17X_1404200			PY17X_1010200	PY17X_1114900
	PY17X_1406600			PY17X_1010500	PY17X_1115300
	PY17X_1406700			PY17X_1010800	PY17X_1115400
	PY17X_1409300			PY17X_1011100	PY17X_1115800
	PY17X_1409500			PY17X_1011200	PY17X_1116200
	PY17X_1411400			PY17X_1011300	PY17X_1116300
	PY17X_1411600			PY17X_1012500	PY17X_1116400
	PY17X_1411800			PY17X_1012600	PY17X_1116500
	PY17X_1412100			PY17X_1012700	PY17X_1116700
	PY17X_1412200			PY17X_1012900	PY17X_1118700
	PY17X_1412900			PY17X_1013200	PY17X_1120300
	PY17X_1413100			PY17X_1013700	PY17X_1120700
	PY17X_1419000			PY17X_1013900	PY17X_1121400
	PY17X_1420000			PY17X_1014000	PY17X_1121700
	PY17X_1420600			PY17X_1014200	PY17X_1122400
	PY17X_1420700			PY17X_1014500	PY17X_1124500
	PY17X_1420800			PY17X_1014900	PY17X_1124600
	PY17X_1422000			PY17X_1015100	PY17X_1125400
	PY17X_1422300			PY17X_1015400	PY17X_1126100
	PY17X_1424400			PY17X_1015700	PY17X_1126600
	PY17X_1424700			PY17X_1016300	PY17X_1127300
	PY17X_1425300			PY17X_1017000	PY17X_1127400
	PY17X_1425500			PY17X_1017500	PY17X_1128300
	PY17X_1425600			PY17X_1018200	PY17X_1128600
	PY17X_1426200			PY17X_1018400	PY17X_1129600
	PY17X_1427100			PY17X_1018800	PY17X_1130300
	PY17X_1428000			PY17X_1018900	PY17X_1130400
	PY17X_1428400			PY17X_1019700	PY17X_1130500
	PY17X_1428800			PY17X_1019800	PY17X_1130700
	PY17X_1429300			PY17X_1020300	PY17X_1131200
	PY17X_1429800			PY17X_1020500	PY17X_1132000
	PY17X_1430600			PY17X_1021800	PY17X_1132700
	PY17X_1430800			PY17X_1021900	PY17X_1132800
	PY17X_1431500			PY17X_1022400	PY17X_1132900
	PY17X_1431600			PY17X_1022700	PY17X_1133800
	PY17X_1431800			PY17X_1022800	PY17X_1134300
	PY17X_1433000			PY17X_1023100	PY17X_1134600
	PY17X_1433300			PY17X_1024300	PY17X_1136400
	PY17X_1433800			PY17X_1024600	PY17X_1137300
	PY17X_1434500			PY17X_1025600	PY17X_1137500
	PY17X_1434700			PY17X_1027300	PY17X_1138200
	PY17X_1437100			PY17X_1027700	PY17X_1138800
	PY17X_1437200			PY17X_1027800	PY17X_1139100
	PY17X_1440500			PY17X_1028100	PY17X_1139500
	PY17X_1441700			PY17X_1028700	PY17X_1139600
	PY17X_1443200			PY17X_1028900	PY17X_1140000
	PY17X_1443600			PY17X_1029100	PY17X_1140200
	PY17X_1444200			PY17X_1029200	PY17X_1140300
	PY17X_1445500			PY17X_1030000	PY17X_1141200
	PY17X_1445800			PY17X_1030100	PY17X_1142300
	PY17X_1446400			PY17X_1030600	PY17X_1142800
	PY17X_1446500			PY17X_1031000	PY17X_1143300
	PY17X_1446600			PY17X_1031800	PY17X_1143400
	PY17X_1449300			PY17X_1031900	PY17X_1144700
	PY17X_1449400			PY17X_1032000	PY17X_1145000
	PY17X_1449500			PY17X_1032500	PY17X_1145100
	PY17X_1451500			PY17X_1032800	PY17X_1146500
	PY17X_1452700			PY17X_1033900	PY17X_1149800
	PY17X_1452800			PY17X_1034000	PY17X_1201100
	PY17X_1454800			PY17X_1034100	PY17X_1201500
	PY17X_1455000			PY17X_1034700	PY17X_1202900
	PY17X_1455100			PY17X_1034800	PY17X_1203300
	PY17X_1455600			PY17X_1035500	PY17X_1204900
	PY17X_1455800			PY17X_1036100	PY17X_1205100
	PY17X_1457100			PY17X_1036500	PY17X_1205700
	PY17X_1458500			PY17X_1036600	PY17X_1205800
	PY17X_1458600			PY17X_1036700	PY17X_1206600
	PY17X_1458700			PY17X_1036900	PY17X_1207000
	PY17X_1459700			PY17X_1037000	PY17X_1207400
	PY17X_1460400			PY17X_1037200	PY17X_1207700
	PY17X_1460900			PY17X_1037500	PY17X_1208300
	PY17X_1461400			PY17X_1037600	PY17X_1208400
	PY17X_1461900			PY17X_1037800	PY17X_1208500
	PY17X_1463000			PY17X_1038100	PY17X_1208700
	PY17X_1464400			PY17X_1038700	PY17X_1209200
	PY17X_1465600			PY17X_1038900	PY17X_1210600
	PY17X_1466500			PY17X_1039900	PY17X_1211200
				PY17X_1040200	PY17X_1211400
				PY17X_1040300	PY17X_1212600
				PY17X_1040600	PY17X_1213100
				PY17X_1040800	PY17X_1213400
				PY17X_1040900	PY17X_1213800
				PY17X_1041000	PY17X_1215400
				PY17X_1041100	PY17X_1215600
				PY17X_1041200	PY17X_1215700
				PY17X_1041300	PY17X_1216500
				PY17X_1041400	PY17X_1216900
				PY17X_1042500	PY17X_1217600
				PY17X_1102500	PY17X_1219500
				PY17X_1102600	PY17X_1221200
				PY17X_1102700	PY17X_1221500
				PY17X_1103200	PY17X_1221900
				PY17X_1103400	PY17X_1222300
				PY17X_1103900	PY17X_1222400
				PY17X_1104000	PY17X_1224000
				PY17X_1104800	PY17X_1225700
				PY17X_1104900	PY17X_1226400
				PY17X_1105200	PY17X_1227700
				PY17X_1105500	PY17X_1228100
				PY17X_1105600	PY17X_1228300
				PY17X_1106000	PY17X_1228500
				PY17X_1106200	PY17X_1228700
				PY17X_1106300	PY17X_1228800
				PY17X_1106400	PY17X_1229100
				PY17X_1107100	PY17X_1229200
				PY17X_1107200	PY17X_1230500
				PY17X_1107600	PY17X_1231000
				PY17X_1108000	PY17X_1231800
				PY17X_1108100	PY17X_1232400
				PY17X_1108200	PY17X_1232900
				PY17X_1109100	PY17X_1233300
				PY17X_1109400	PY17X_1233400
				PY17X_1109800	PY17X_1234700
				PY17X_1109900	PY17X_1235400
				PY17X_1110000	PY17X_1235700
				PY17X_1110400	PY17X_1235800
				PY17X_1110700	PY17X_1236000
				PY17X_1110800	PY17X_1236600
				PY17X_1111000	PY17X_1236900
				PY17X_1111200	PY17X_1237000
				PY17X_1111400	PY17X_1237100
				PY17X_1111500	PY17X_1239600
				PY17X_1111900	PY17X_1240100
				PY17X_1112100	PY17X_1240900
				PY17X_1114800	PY17X_1241500
				PY17X_1115300	PY17X_1241700
				PY17X_1115500	PY17X_1242200
				PY17X_1115600	PY17X_1243300
				PY17X_1116200	PY17X_1243800
				PY17X_1116300	PY17X_1243900
				PY17X_1116400	PY17X_1244300
				PY17X_1116500	PY17X_1244600
				PY17X_1116800	PY17X_1245300
				PY17X_1116900	PY17X_1245600
				PY17X_1117400	PY17X_1246300
				PY17X_1118000	PY17X_1246400
				PY17X_1118100	PY17X_1246500
				PY17X_1118300	PY17X_1246900
				PY17X_1119100	PY17X_1248400
				PY17X_1119600	PY17X_1248650
				PY17X_1120000	PY17X_1248700
				PY17X_1120900	PY17X_1249000
				PY17X_1121000	PY17X_1300021
				PY17X_1121700	PY17X_1300027
				PY17X_1122300	PY17X_1300063
				PY17X_1124200	PY17X_1300097
				PY17X_1124800	PY17X_1300273
				PY17X_1125100	PY17X_1300301
				PY17X_1125200	PY17X_1300329
				PY17X_1125900	PY17X_1300800
				PY17X_1126600	PY17X_1301800
				PY17X_1126700	PY17X_1304100
				PY17X_1127300	PY17X_1304300
				PY17X_1127400	PY17X_1307700
				PY17X_1127800	PY17X_1308100
				PY17X_1128300	PY17X_1309000
				PY17X_1128700	PY17X_1309300
				PY17X_1130100	PY17X_1309500
				PY17X_1130300	PY17X_1310300
				PY17X_1130400	PY17X_1310700
				PY17X_1130500	PY17X_1313400
				PY17X_1130600	PY17X_1313700
				PY17X_1130700	PY17X_1314300
				PY17X_1131000	PY17X_1314500
				PY17X_1131200	PY17X_1315100
				PY17X_1132800	PY17X_1315200
				PY17X_1133000	PY17X_1316500
				PY17X_1134200	PY17X_1316700
				PY17X_1134300	PY17X_1316900
				PY17X_1134600	PY17X_1317000
				PY17X_1134700	PY17X_1317100
				PY17X_1135100	PY17X_1318100
				PY17X_1135300	PY17X_1318700
				PY17X_1135800	PY17X_1319100
				PY17X_1136400	PY17X_1319900
				PY17X_1137000	PY17X_1320600
				PY17X_1137300	PY17X_1321000
				PY17X_1137400	PY17X_1321800
				PY17X_1138200	PY17X_1322300
				PY17X_1138300	PY17X_1322400
				PY17X_1138700	PY17X_1322500
				PY17X_1138900	PY17X_1322600
				PY17X_1139300	PY17X_1322800
				PY17X_1140200	PY17X_1322900
				PY17X_1140300	PY17X_1323300
				PY17X_1141200	PY17X_1323500
				PY17X_1141700	PY17X_1323900
				PY17X_1142900	PY17X_1324300
				PY17X_1143300	PY17X_1324600
				PY17X_1143700	PY17X_1327300
				PY17X_1144400	PY17X_1327400
				PY17X_1145000	PY17X_1327600
				PY17X_1145100	PY17X_1328100
				PY17X_1147900	PY17X_1328500
				PY17X_1204500	PY17X_1328600
				PY17X_1204900	PY17X_1328900
				PY17X_1205400	PY17X_1329000
				PY17X_1206600	PY17X_1329200
				PY17X_1206700	PY17X_1329300
				PY17X_1207400	PY17X_1330400
				PY17X_1207700	PY17X_1333500
				PY17X_1208500	PY17X_1333800
				PY17X_1208600	PY17X_1334100
				PY17X_1208700	PY17X_1334200
				PY17X_1209200	PY17X_1334600
				PY17X_1210000	PY17X_1335400
				PY17X_1210100	PY17X_1335600
				PY17X_1210600	PY17X_1336000
				PY17X_1211200	PY17X_1336400
				PY17X_1212000	PY17X_1337500
				PY17X_1212600	PY17X_1338400
				PY17X_1213100	PY17X_1339400
				PY17X_1213600	PY17X_1339500
				PY17X_1215000	PY17X_1339600
				PY17X_1215400	PY17X_1339700
				PY17X_1215600	PY17X_1340400
				PY17X_1215700	PY17X_1340900
				PY17X_1215800	PY17X_1341300
				PY17X_1215900	PY17X_1342400
				PY17X_1216400	PY17X_1342600
				PY17X_1216500	PY17X_1342800
				PY17X_1216600	PY17X_1343400
				PY17X_1217300	PY17X_1343600
				PY17X_1217600	PY17X_1344300
				PY17X_1217700	PY17X_1345300
				PY17X_1218500	PY17X_1345400
				PY17X_1218900	PY17X_1346400
				PY17X_1219100	PY17X_1347000
				PY17X_1219200	PY17X_1347200
				PY17X_1220000	PY17X_1348100
				PY17X_1220300	PY17X_1348200
				PY17X_1221100	PY17X_1348400
				PY17X_1221500	PY17X_1349100
				PY17X_1221700	PY17X_1349500
				PY17X_1221900	PY17X_1350300
				PY17X_1222300	PY17X_1350800
				PY17X_1222800	PY17X_1351200
				PY17X_1223100	PY17X_1351300
				PY17X_1223700	PY17X_1351900
				PY17X_1223800	PY17X_1352000
				PY17X_1224300	PY17X_1353700
				PY17X_1225700	PY17X_1356600
				PY17X_1226600	PY17X_1356700
				PY17X_1226900	PY17X_1357600
				PY17X_1227300	PY17X_1357700
				PY17X_1228100	PY17X_1358500
				PY17X_1228300	PY17X_1358800
				PY17X_1228500	PY17X_1359200
				PY17X_1228700	PY17X_1359300
				PY17X_1229100	PY17X_1359500
				PY17X_1229200	PY17X_1359600
				PY17X_1230500	PY17X_1360500
				PY17X_1230900	PY17X_1360600
				PY17X_1231600	PY17X_1361300
				PY17X_1232400	PY17X_1361400
				PY17X_1232800	PY17X_1361600
				PY17X_1232900	PY17X_1361800
				PY17X_1233100	PY17X_1363400
				PY17X_1233400	PY17X_1363600
				PY17X_1233600	PY17X_1364200
				PY17X_1233700	PY17X_1364600
				PY17X_1235400	PY17X_1365200
				PY17X_1235600	PY17X_1365400
				PY17X_1235800	PY17X_1365700
				PY17X_1236000	PY17X_1365900
				PY17X_1236600	PY17X_1366100
				PY17X_1236800	PY17X_1366500
				PY17X_1236900	PY17X_1366600
				PY17X_1237100	PY17X_1366900
				PY17X_1239900	PY17X_1367500
				PY17X_1240100	PY17X_1367800
				PY17X_1240400	PY17X_1368200
				PY17X_1240600	PY17X_1368500
				PY17X_1240900	PY17X_1369100
				PY17X_1241300	PY17X_1369300
				PY17X_1241500	PY17X_1369400
				PY17X_1241600	PY17X_1370100
				PY17X_1242600	PY17X_1370200
				PY17X_1243800	PY17X_1370500
				PY17X_1243900	PY17X_1373300
				PY17X_1245000	PY17X_1373400
				PY17X_1246300	PY17X_1373500
				PY17X_1246400	PY17X_1400007
				PY17X_1246500	PY17X_1400023
				PY17X_1247300	PY17X_1400033
				PY17X_1247700	PY17X_1401300
				PY17X_1248200	PY17X_1402500
				PY17X_1248400	PY17X_1404100
				PY17X_1304100	PY17X_1405000
				PY17X_1305400	PY17X_1405400
				PY17X_1305600	PY17X_1406000
				PY17X_1306100	PY17X_1407000
				PY17X_1306400	PY17X_1407700
				PY17X_1306500	PY17X_1408100
				PY17X_1306900	PY17X_1409700
				PY17X_1307700	PY17X_1411000
				PY17X_1307800	PY17X_1411900
				PY17X_1308100	PY17X_1412750
				PY17X_1308200	PY17X_1412800
				PY17X_1308300	PY17X_1413800
				PY17X_1309000	PY17X_1415800
				PY17X_1309100	PY17X_1416200
				PY17X_1309300	PY17X_1416500
				PY17X_1309700	PY17X_1416600
				PY17X_1309800	PY17X_1416900
				PY17X_1310400	PY17X_1417100
				PY17X_1310800	PY17X_1417400
				PY17X_1310900	PY17X_1418200
				PY17X_1311300	PY17X_1418900
				PY17X_1311500	PY17X_1419100
				PY17X_1311700	PY17X_1419800
				PY17X_1311800	PY17X_1420600
				PY17X_1311900	PY17X_1421000
				PY17X_1312400	PY17X_1422500
				PY17X_1312500	PY17X_1423400
				PY17X_1312600	PY17X_1423500
				PY17X_1313200	PY17X_1423600
				PY17X_1313700	PY17X_1423700
				PY17X_1314200	PY17X_1424800
				PY17X_1314300	PY17X_1424900
				PY17X_1314400	PY17X_1425100
				PY17X_1314500	PY17X_1425700
				PY17X_1315100	PY17X_1426500
				PY17X_1315200	PY17X_1427200
				PY17X_1315800	PY17X_1428600
				PY17X_1316500	PY17X_1428700
				PY17X_1316600	PY17X_1429200
				PY17X_1316700	PY17X_1431300
				PY17X_1317100	PY17X_1431400
				PY17X_1317300	PY17X_1431500
				PY17X_1317400	PY17X_1432500
				PY17X_1318800	PY17X_1432800
				PY17X_1319100	PY17X_1433600
				PY17X_1319200	PY17X_1434200
				PY17X_1319500	PY17X_1434500
				PY17X_1320300	PY17X_1434600
				PY17X_1320600	PY17X_1435100
				PY17X_1320900	PY17X_1436100
				PY17X_1321000	PY17X_1436800
				PY17X_1322000	PY17X_1437000
				PY17X_1322300	PY17X_1437300
				PY17X_1322400	PY17X_1437400
				PY17X_1322500	PY17X_1437600
				PY17X_1322600	PY17X_1438300
				PY17X_1322700	PY17X_1438700
				PY17X_1322800	PY17X_1438800
				PY17X_1323200	PY17X_1438900
				PY17X_1323300	PY17X_1439000
				PY17X_1323500	PY17X_1440000
				PY17X_1323900	PY17X_1440100
				PY17X_1324000	PY17X_1440200
				PY17X_1324600	PY17X_1441500
				PY17X_1325300	PY17X_1441600
				PY17X_1325400	PY17X_1441800
				PY17X_1325900	PY17X_1443500
				PY17X_1326000	PY17X_1445100
				PY17X_1326200	PY17X_1447000
				PY17X_1326700	PY17X_1447300
				PY17X_1327300	PY17X_1447500
				PY17X_1327400	PY17X_1448200
				PY17X_1327600	PY17X_1448500
				PY17X_1328700	PY17X_1448700
				PY17X_1329000	PY17X_1449700
				PY17X_1329500	PY17X_1451800
				PY17X_1329600	PY17X_1452200
				PY17X_1329900	PY17X_1452300
				PY17X_1330000	PY17X_1453300
				PY17X_1330600	PY17X_1453600
				PY17X_1330700	PY17X_1453700
				PY17X_1331500	PY17X_1454000
				PY17X_1332300	PY17X_1455200
				PY17X_1332400	PY17X_1455400
				PY17X_1332800	PY17X_1455500
				PY17X_1332900	PY17X_1455600
				PY17X_1333600	PY17X_1455800
				PY17X_1333700	PY17X_1455900
				PY17X_1333900	PY17X_1456400
				PY17X_1334100	PY17X_1456700
				PY17X_1334700	PY17X_1457300
				PY17X_1335600	PY17X_1457500
				PY17X_1335900	PY17X_1459200
				PY17X_1336000	PY17X_1459500
				PY17X_1336300	PY17X_1460300
				PY17X_1336400	PY17X_1461700
				PY17X_1337700	PY17X_1462100
				PY17X_1337800	PY17X_1462200
				PY17X_1338400	PY17X_1463200
				PY17X_1339100	PY17X_1463300
				PY17X_1339400	PY17X_1463900
				PY17X_1339500	PY17X_1465600
				PY17X_1339600	PY17X_1465900
				PY17X_1339700	PY17X_1466500
				PY17X_1339800	PY17X_1467600
				PY17X_1339900	PY17X_1472901
				PY17X_1340400	PY17X_1473301
				PY17X_1340900	PY17X_1473701
				PY17X_1341100	PY17X_1473801
				PY17X_1341200
				PY17X_1341300
				PY17X_1341600
				PY17X_1341700
				PY17X_1342200
				PY17X_1342300
				PY17X_1342400
				PY17X_1342800
				PY17X_1343200
				PY17X_1343600
				PY17X_1344000
				PY17X_1345100
				PY17X_1345200
				PY17X_1345600
				PY17X_1345700
				PY17X_1346100
				PY17X_1346400
				PY17X_1346500
				PY17X_1346600
				PY17X_1347000
				PY17X_1347200
				PY17X_1347800
				PY17X_1347900
				PY17X_1348200
				PY17X_1348400
				PY17X_1349000
				PY17X_1349100
				PY17X_1349500
				PY17X_1351900
				PY17X_1352000
				PY17X_1353700
				PY17X_1353800
				PY17X_1354300
				PY17X_1354400
				PY17X_1355200
				PY17X_1356600
				PY17X_1357300
				PY17X_1357400
				PY17X_1357700
				PY17X_1358500
				PY17X_1358600
				PY17X_1358700
				PY17X_1359200
				PY17X_1359300
				PY17X_1360500
				PY17X_1360600
				PY17X_1361400
				PY17X_1362000
				PY17X_1362100
				PY17X_1362500
				PY17X_1362800
				PY17X_1363000
				PY17X_1363500
				PY17X_1363600
				PY17X_1364000
				PY17X_1364200
				PY17X_1364500
				PY17X_1365300
				PY17X_1365400
				PY17X_1365500
				PY17X_1365700
				PY17X_1366300
				PY17X_1366500
				PY17X_1366700
				PY17X_1366900
				PY17X_1367100
				PY17X_1367200
				PY17X_1367300
				PY17X_1367800
				PY17X_1368200
				PY17X_1368400
				PY17X_1368900
				PY17X_1369300
				PY17X_1402500
				PY17X_1402600
				PY17X_1403800
				PY17X_1403900
				PY17X_1404000
				PY17X_1404100
				PY17X_1404200
				PY17X_1405000
				PY17X_1406000
				PY17X_1406700
				PY17X_1407600
				PY17X_1407700
				PY17X_1408100
				PY17X_1408200
				PY17X_1408300
				PY17X_1409500
				PY17X_1409600
				PY17X_1410500
				PY17X_1411400
				PY17X_1413200
				PY17X_1415000
				PY17X_1415300
				PY17X_1416200
				PY17X_1416500
				PY17X_1416900
				PY17X_1417000
				PY17X_1417300
				PY17X_1417400
				PY17X_1418200
				PY17X_1418600
				PY17X_1418700
				PY17X_1418800
				PY17X_1418900
				PY17X_1419100
				PY17X_1419400
				PY17X_1419600
				PY17X_1419700
				PY17X_1419800
				PY17X_1420300
				PY17X_1421000
				PY17X_1421800
				PY17X_1422400
				PY17X_1422700
				PY17X_1423400
				PY17X_1423500
				PY17X_1423700
				PY17X_1424800
				PY17X_1424900
				PY17X_1425000
				PY17X_1425100
				PY17X_1426500
				PY17X_1427200
				PY17X_1427900
				PY17X_1428000
				PY17X_1428600
				PY17X_1428700
				PY17X_1429300
				PY17X_1429700
				PY17X_1429800
				PY17X_1430200
				PY17X_1430300
				PY17X_1430400
				PY17X_1431300
				PY17X_1431400
				PY17X_1431500
				PY17X_1431600
				PY17X_1432500
				PY17X_1432800
				PY17X_1433100
				PY17X_1433400
				PY17X_1433500
				PY17X_1433600
				PY17X_1433700
				PY17X_1433800
				PY17X_1434500
				PY17X_1434700
				PY17X_1435400
				PY17X_1435600
				PY17X_1436700
				PY17X_1437300
				PY17X_1437400
				PY17X_1438700
				PY17X_1438900
				PY17X_1439000
				PY17X_1440000
				PY17X_1440100
				PY17X_1440200
				PY17X_1440500
				PY17X_1441900
				PY17X_1442100
				PY17X_1443900
				PY17X_1444100
				PY17X_1444300
				PY17X_1444700
				PY17X_1444800
				PY17X_1445300
				PY17X_1445500
				PY17X_1446400
				PY17X_1447100
				PY17X_1447300
				PY17X_1447500
				PY17X_1448400
				PY17X_1448500
				PY17X_1449600
				PY17X_1449700
				PY17X_1449800
				PY17X_1450400
				PY17X_1451000
				PY17X_1451400
				PY17X_1451500
				PY17X_1451800
				PY17X_1452200
				PY17X_1452700
				PY17X_1452900
				PY17X_1453600
				PY17X_1454400
				PY17X_1454500
				PY17X_1455400
				PY17X_1455500
				PY17X_1456200
				PY17X_1456400
				PY17X_1456700
				PY17X_1457100
				PY17X_1457600
				PY17X_1458300
				PY17X_1459700
				PY17X_1460300
				PY17X_1460400
				PY17X_1460800
				PY17X_1460900
				PY17X_1461400
				PY17X_1461700
				PY17X_1461800
				PY17X_1462100
				PY17X_1463100
				PY17X_1463800
				PY17X_1463900
				PY17X_1464700
				PY17X_1465700
				PY17X_1465900
				PY17X_1466300
				PY17X_1466500
				PY17X_1466800

## Sheet: Output Venn Diagram Comparison
440 elements included exclusively in "Translationally Repressed in Female Gametocytes":	77 elements included exclusively in "Sig Down in CCR4-1":	2 elements included exclusively in "Sig Up in CCR4-1":	517 elements included exclusively in "Male Proteome":	40 common elements in "Sig Down in CCR4" and "Translationally Repressed in Female Gametocytes":	1 common element in "Translationally Repressed in Female Gametocytes " and "Sig Up in CCR4-1":	2 common elements in "Sig Down in CCR4", "Translationally repressed in female gametocytes" and "Male Proteome ":	53 common elements in "Sig Down in CCR4" and "Male Proteome :	9 common elements in "Translationally Repressed in Female Gametocytes " and "Male Proteome :
PY17X_0103100	PY17X_0717400	PY17X_0201700	PY17X_0101800	PY17X_0607600	PY17X_1226400	PY17X_0914100	PY17X_0102300	PY17X_0211300
PY17X_0104800	PY17X_0913500	PY17X_0952201	PY17X_0102100	PY17X_0828800		PY17X_0515900	PY17X_1441700	PY17X_0716800
PY17X_0105200	PY17X_0312200		PY17X_0105900	PY17X_0929300			PY17X_0607300	PY17X_0903700
PY17X_0106600	PY17X_0509200		PY17X_0106200	PY17X_1347000			PY17X_1413100	PY17X_0907200
PY17X_0107800	PY17X_0903800		PY17X_0106800	PY17X_1243300			PY17X_0907800	PY17X_1015500
PY17X_0108100	PY17X_0308400		PY17X_0106900	PY17X_0302200			PY17X_0834400	PY17X_1015600
PY17X_0109300	PY17X_1349400		PY17X_0108900	PY17X_1351200			PY17X_0718000	PY17X_1028600
PY17X_0110100	PY17X_0704700		PY17X_0109000	PY17X_0907300			PY17X_0525700	PY17X_1116600
PY17X_0110900	PY17X_0503000		PY17X_0109700	PY17X_1228500			PY17X_0518100	PY17X_1431500
PY17X_0111800	PY17X_0834600		PY17X_0110400	PY17X_0824500			PY17X_1461900
PY17X_0112100	PY17X_1422200		PY17X_0110700	PY17X_1339400			PY17X_1409300
PY17X_0112400	PY17X_1216200		PY17X_0112000	PY17X_1334600			PY17X_1219700
PY17X_0113300	PY17X_1328800		PY17X_0115951	PY17X_1439000			PY17X_0942100
PY17X_0113900	PY17X_0111600		PY17X_0203000	PY17X_1228700			PY17X_0605300
PY17X_0114000	PY17X_0613300		PY17X_0204100	PY17X_1409700			PY17X_1371300
PY17X_0205000	PY17X_1007500		PY17X_0204400	PY17X_1369300			PY17X_1235500
PY17X_0205300	PY17X_1362000		PY17X_0204500	PY17X_0111400			PY17X_1339000
PY17X_0205500	PY17X_1431000		PY17X_0205600	PY17X_1329000			PY17X_1425300
PY17X_0205700	PY17X_1361400		PY17X_0205900	PY17X_0611100			PY17X_0836400
PY17X_0206300	PY17X_1348200		PY17X_0206800	PY17X_1139800			PY17X_1036300
PY17X_0206900	PY17X_1223100		PY17X_0207300	PY17X_1207700			PY17X_1135600
PY17X_0208000	PY17X_0720400		PY17X_0208400	PY17X_0940400			PY17X_1018200
PY17X_0208800	PY17X_0623600		PY17X_0208600	PY17X_0111500			PY17X_1118200
PY17X_0211100	PY17X_1011100		PY17X_0209400	PY17X_0905200			PY17X_0513000
PY17X_0212200	PY17X_0420300		PY17X_0209800	PY17X_1339500			PY17X_0406900
PY17X_0213800	PY17X_0720200		PY17X_0210600	PY17X_0404900			PY17X_1213400
PY17X_0215100	PY17X_1012200		PY17X_0211600	PY17X_1121700			PY17X_1205500
PY17X_0215500	PY17X_0405900		PY17X_0212900	PY17X_1462100			PY17X_0823200
PY17X_0301700	PY17X_0923600		PY17X_0216300	PY17X_0934600			PY17X_1445800
PY17X_0302100	PY17X_0704400		PY17X_0301100	PY17X_1432500			PY17X_1304300
PY17X_0302300	PY17X_1422500		PY17X_0303100	PY17X_1330400			PY17X_1460400
PY17X_0304100	PY17X_1017800		PY17X_0305400	PY17X_1315200			PY17X_1001900
PY17X_0305000	PY17X_1128100		PY17X_0305500	PY17X_1009500			PY17X_1364700
PY17X_0306300	PY17X_1307200		PY17X_0305600	PY17X_1360600			PY17X_1218800
PY17X_0308100	PY17X_1027200		PY17X_0305700	PY17X_0608700			PY17X_1312400
PY17X_0310100	PY17X_1457300		PY17X_0306600	PY17X_0814000			PY17X_1316500
PY17X_0310400	PY17X_0829100		PY17X_0306700	PY17X_1322400			PY17X_0822300
PY17X_0311200	PY17X_0210800		PY17X_0307400	PY17X_1465900			PY17X_0915900
PY17X_0314900	PY17X_1435400		PY17X_0307600	PY17X_1411000			PY17X_1118100
PY17X_0315300	PY17X_1007200		PY17X_0309200	PY17X_1416500			PY17X_1411400
PY17X_0409400	PY17X_1347200		PY17X_0311000				PY17X_1455800
PY17X_0410600	PY17X_1317000		PY17X_0311400				PY17X_0301800
PY17X_0411000	PY17X_0522700		PY17X_0312100				PY17X_0822200
PY17X_0412000	PY17X_0101221		PY17X_0312300				PY17X_0913800
PY17X_0412200	PY17X_1409100		PY17X_0314300				PY17X_1102300
PY17X_0413800	PY17X_1366900		PY17X_0314700				PY17X_1237900
PY17X_0413900	PY17X_1203900		PY17X_0315000				PY17X_1134100
PY17X_0416300	PY17X_0513800		PY17X_0315100				PY17X_0806100
PY17X_0416700	PY17X_0821300		PY17X_0317500				PY17X_1304900
PY17X_0418000	PY17X_0107300		PY17X_0403700				PY17X_0713100
PY17X_0420400	PY17X_1417400		PY17X_0405000				PY17X_1216800
PY17X_0502800	PY17X_0701151		PY17X_0406000				PY17X_0944300
PY17X_0503500	PY17X_1422400		PY17X_0406500				PY17X_1425500
PY17X_0503800	PY17X_1106000		PY17X_0406800
PY17X_0504400	PY17X_0608100		PY17X_0407000
PY17X_0504900	PY17X_0619400		PY17X_0407400
PY17X_0505400	PY17X_0402200		PY17X_0407700
PY17X_0505500	PY17X_1109800		PY17X_0407800
PY17X_0506100	PY17X_1408500		PY17X_0408500
PY17X_0506300	PY17X_0909300		PY17X_0408800
PY17X_0506800	PY17X_1124600		PY17X_0410100
PY17X_0508200	PY17X_1440100		PY17X_0410200
PY17X_0511100	PY17X_1116500		PY17X_0412300
PY17X_0511400	PY17X_0407500		PY17X_0412900
PY17X_0512800	PY17X_1418000		PY17X_0417300
PY17X_0513100	PY17X_0827600		PY17X_0417400
PY17X_0515300	PY17X_0603200		PY17X_0417800
PY17X_0516200	PY17X_0803900		PY17X_0418600
PY17X_0516900	PY17X_0405200		PY17X_0418800
PY17X_0517100	PY17X_0707400		PY17X_0418900
PY17X_0517200	PY17X_0212100		PY17X_0419400
PY17X_0518000	PY17X_0702300		PY17X_0419800
PY17X_0518400	PY17X_0316500		PY17X_0420500
PY17X_0518700	PY17X_1340900		PY17X_0421000
PY17X_0519100	PY17X_0315400		PY17X_0502100
PY17X_0519200	PY17X_0102400		PY17X_0506200
PY17X_0519600	PY17X_1237700		PY17X_0506900
PY17X_0523000			PY17X_0507800
PY17X_0523700			PY17X_0508000
PY17X_0524800			PY17X_0508400
PY17X_0604300			PY17X_0509000
PY17X_0604600			PY17X_0512000
PY17X_0605100			PY17X_0514500
PY17X_0605600			PY17X_0514700
PY17X_0605800			PY17X_0516000
PY17X_0606300			PY17X_0517700
PY17X_0608300			PY17X_0518300
PY17X_0608400			PY17X_0519800
PY17X_0609300			PY17X_0520200
PY17X_0609700			PY17X_0520400
PY17X_0610000			PY17X_0521000
PY17X_0612100			PY17X_0521300
PY17X_0613800			PY17X_0524100
PY17X_0614200			PY17X_0524200
PY17X_0614900			PY17X_0525500
PY17X_0615600			PY17X_0525600
PY17X_0616600			PY17X_0526200
PY17X_0617600			PY17X_0602400
PY17X_0618000			PY17X_0603800
PY17X_0618200			PY17X_0605200
PY17X_0619300			PY17X_0605700
PY17X_0622200			PY17X_0606800
PY17X_0622800			PY17X_0607200
PY17X_0623000			PY17X_0612400
PY17X_0623100			PY17X_0612700
PY17X_0623300			PY17X_0612800
PY17X_0623500			PY17X_0612900
PY17X_0625100			PY17X_0613000
PY17X_0703000			PY17X_0613400
PY17X_0703200			PY17X_0614100
PY17X_0703500			PY17X_0614300
PY17X_0703600			PY17X_0617200
PY17X_0703800			PY17X_0617900
PY17X_0705100			PY17X_0618100
PY17X_0705200			PY17X_0618400
PY17X_0705600			PY17X_0619900
PY17X_0705900			PY17X_0620600
PY17X_0712200			PY17X_0621300
PY17X_0713400			PY17X_0621600
PY17X_0714200			PY17X_0621800
PY17X_0714500			PY17X_0621900
PY17X_0718500			PY17X_0622000
PY17X_0718600			PY17X_0623400
PY17X_0720900			PY17X_0626000
PY17X_0803300			PY17X_0626300
PY17X_0803700			PY17X_0701100
PY17X_0804500			PY17X_0701800
PY17X_0805300			PY17X_0703100
PY17X_0806200			PY17X_0704200
PY17X_0808200			PY17X_0707100
PY17X_0809400			PY17X_0708500
PY17X_0810400			PY17X_0709300
PY17X_0812500			PY17X_0709600
PY17X_0813000			PY17X_0710300
PY17X_0813500			PY17X_0711200
PY17X_0813600			PY17X_0711400
PY17X_0813900			PY17X_0712100
PY17X_0815900			PY17X_0712800
PY17X_0816600			PY17X_0713300
PY17X_0817300			PY17X_0714100
PY17X_0818000			PY17X_0714400
PY17X_0818100			PY17X_0715700
PY17X_0819100			PY17X_0718900
PY17X_0820100			PY17X_0719100
PY17X_0820300			PY17X_0719300
PY17X_0822400			PY17X_0719700
PY17X_0822900			PY17X_0721700
PY17X_0826500			PY17X_0804200
PY17X_0829000			PY17X_0808800
PY17X_0829200			PY17X_0810800
PY17X_0830500			PY17X_0814600
PY17X_0831700			PY17X_0816700
PY17X_0832600			PY17X_0817500
PY17X_0833700			PY17X_0819700
PY17X_0834000			PY17X_0821000
PY17X_0834100			PY17X_0823300
PY17X_0836600			PY17X_0823600
PY17X_0903100			PY17X_0825000
PY17X_0903300			PY17X_0826200
PY17X_0904100			PY17X_0826300
PY17X_0904300			PY17X_0826400
PY17X_0905600			PY17X_0826700
PY17X_0908100			PY17X_0828000
PY17X_0908500			PY17X_0830000
PY17X_0909200			PY17X_0833500
PY17X_0909800			PY17X_0836100
PY17X_0912600			PY17X_0836500
PY17X_0912900			PY17X_0837800
PY17X_0914000			PY17X_0838700
PY17X_0914200			PY17X_0839000
PY17X_0917500			PY17X_0839600
PY17X_0918100			PY17X_0839700
PY17X_0918200			PY17X_0904000
PY17X_0918300			PY17X_0905000
PY17X_0918700			PY17X_0906400
PY17X_0920300			PY17X_0907900
PY17X_0920400			PY17X_0910300
PY17X_0922500			PY17X_0913200
PY17X_0924400			PY17X_0913600
PY17X_0925800			PY17X_0914900
PY17X_0926600			PY17X_0915800
PY17X_0929600			PY17X_0916500
PY17X_0930400			PY17X_0917700
PY17X_0930900			PY17X_0917900
PY17X_0931400			PY17X_0919000
PY17X_0932600			PY17X_0919400
PY17X_0933500			PY17X_0919700
PY17X_0934100			PY17X_0919800
PY17X_0934500			PY17X_0920000
PY17X_0938000			PY17X_0920800
PY17X_0941600			PY17X_0921400
PY17X_0942000			PY17X_0922800
PY17X_0945900			PY17X_0922900
PY17X_1002900			PY17X_0923300
PY17X_1003100			PY17X_0924100
PY17X_1005900			PY17X_0924300
PY17X_1006800			PY17X_0925600
PY17X_1006900			PY17X_0926300
PY17X_1007000			PY17X_0926400
PY17X_1008200			PY17X_0926800
PY17X_1008700			PY17X_0927400
PY17X_1011200			PY17X_0928700
PY17X_1011500			PY17X_0929700
PY17X_1014800			PY17X_0930100
PY17X_1015800			PY17X_0931900
PY17X_1016000			PY17X_0932300
PY17X_1016200			PY17X_0932700
PY17X_1016500			PY17X_0933200
PY17X_1016900			PY17X_0933300
PY17X_1017100			PY17X_0934000
PY17X_1017200			PY17X_0934200
PY17X_1017900			PY17X_0934400
PY17X_1019000			PY17X_0935700
PY17X_1020600			PY17X_0936200
PY17X_1021700			PY17X_0936500
PY17X_1021900			PY17X_0939200
PY17X_1022800			PY17X_0940300
PY17X_1023100			PY17X_0940800
PY17X_1023300			PY17X_0940900
PY17X_1025500			PY17X_0941000
PY17X_1028400			PY17X_0941800
PY17X_1030400			PY17X_0943600
PY17X_1031700			PY17X_0943800
PY17X_1035800			PY17X_0944000
PY17X_1038600			PY17X_0944100
PY17X_1041200			PY17X_0944400
PY17X_1103200			PY17X_0944900
PY17X_1103600			PY17X_0945000
PY17X_1103700			PY17X_0946300
PY17X_1103800			PY17X_1001500
PY17X_1104800			PY17X_1004000
PY17X_1105200			PY17X_1004700
PY17X_1106800			PY17X_1005200
PY17X_1107100			PY17X_1010100
PY17X_1107600			PY17X_1010400
PY17X_1109300			PY17X_1011600
PY17X_1109500			PY17X_1012100
PY17X_1110400			PY17X_1012400
PY17X_1111400			PY17X_1012900
PY17X_1111800			PY17X_1014300
PY17X_1112800			PY17X_1014700
PY17X_1113900			PY17X_1019400
PY17X_1115300			PY17X_1019800
PY17X_1116200			PY17X_1021000
PY17X_1117200			PY17X_1021600
PY17X_1117300			PY17X_1023900
PY17X_1119200			PY17X_1024700
PY17X_1121000			PY17X_1025300
PY17X_1122400			PY17X_1025400
PY17X_1123500			PY17X_1025800
PY17X_1124400			PY17X_1029000
PY17X_1124800			PY17X_1030700
PY17X_1125400			PY17X_1030800
PY17X_1127600			PY17X_1031800
PY17X_1130300			PY17X_1032000
PY17X_1130500			PY17X_1032500
PY17X_1131300			PY17X_1032700
PY17X_1132300			PY17X_1033000
PY17X_1133800			PY17X_1034300
PY17X_1133900			PY17X_1034500
PY17X_1134600			PY17X_1034700
PY17X_1135400			PY17X_1035100
PY17X_1136400			PY17X_1036100
PY17X_1138800			PY17X_1036800
PY17X_1139500			PY17X_1037500
PY17X_1140000			PY17X_1037600
PY17X_1140300			PY17X_1038100
PY17X_1143600			PY17X_1039000
PY17X_1144700			PY17X_1039700
PY17X_1145600			PY17X_1040300
PY17X_1146100			PY17X_1040400
PY17X_1146500			PY17X_1042200
PY17X_1204200			PY17X_1102500
PY17X_1205100			PY17X_1103300
PY17X_1206100			PY17X_1104500
PY17X_1206300			PY17X_1105300
PY17X_1206600			PY17X_1106400
PY17X_1207400			PY17X_1107800
PY17X_1208300			PY17X_1109100
PY17X_1210000			PY17X_1110700
PY17X_1210600			PY17X_1113400
PY17X_1211200			PY17X_1113800
PY17X_1213600			PY17X_1114100
PY17X_1214700			PY17X_1114500
PY17X_1216500			PY17X_1114600
PY17X_1217600			PY17X_1116400
PY17X_1218700			PY17X_1117500
PY17X_1219500			PY17X_1117700
PY17X_1220400			PY17X_1117900
PY17X_1221200			PY17X_1118800
PY17X_1221500			PY17X_1119700
PY17X_1222300			PY17X_1122900
PY17X_1223600			PY17X_1123100
PY17X_1223700			PY17X_1124300
PY17X_1224300			PY17X_1126700
PY17X_1224500			PY17X_1127000
PY17X_1224600			PY17X_1127700
PY17X_1228100			PY17X_1128500
PY17X_1228400			PY17X_1129300
PY17X_1228600			PY17X_1131000
PY17X_1229100			PY17X_1131900
PY17X_1229200			PY17X_1134800
PY17X_1229500			PY17X_1134900
PY17X_1230300			PY17X_1136500
PY17X_1230500			PY17X_1136600
PY17X_1231800			PY17X_1138400
PY17X_1232000			PY17X_1139200
PY17X_1232600			PY17X_1139300
PY17X_1233200			PY17X_1141300
PY17X_1233300			PY17X_1143100
PY17X_1233400			PY17X_1143700
PY17X_1234700			PY17X_1144100
PY17X_1235400			PY17X_1147600
PY17X_1235700			PY17X_1147800
PY17X_1236000			PY17X_1205000
PY17X_1237000			PY17X_1207600
PY17X_1241300			PY17X_1208200
PY17X_1244100			PY17X_1209800
PY17X_1245600			PY17X_1210100
PY17X_1246000			PY17X_1210400
PY17X_1246500			PY17X_1211900
PY17X_1246600			PY17X_1212600
PY17X_1247100			PY17X_1213100
PY17X_1247200			PY17X_1213900
PY17X_1247900			PY17X_1214000
PY17X_1248700			PY17X_1214100
PY17X_1306700			PY17X_1214200
PY17X_1309000			PY17X_1214500
PY17X_1311200			PY17X_1214900
PY17X_1313700			PY17X_1215800
PY17X_1314700			PY17X_1216300
PY17X_1316300			PY17X_1217200
PY17X_1316400			PY17X_1217400
PY17X_1318200			PY17X_1217500
PY17X_1320000			PY17X_1217900
PY17X_1320400			PY17X_1220800
PY17X_1321000			PY17X_1220900
PY17X_1322300			PY17X_1221000
PY17X_1322800			PY17X_1221400
PY17X_1324600			PY17X_1222100
PY17X_1325000			PY17X_1222500
PY17X_1327200			PY17X_1223400
PY17X_1328900			PY17X_1223500
PY17X_1329200			PY17X_1224800
PY17X_1333800			PY17X_1226000
PY17X_1334100			PY17X_1226300
PY17X_1334200			PY17X_1226500
PY17X_1340200			PY17X_1227000
PY17X_1340600			PY17X_1227400
PY17X_1342600			PY17X_1227600
PY17X_1342800			PY17X_1230000
PY17X_1343500			PY17X_1231500
PY17X_1343800			PY17X_1231900
PY17X_1344900			PY17X_1232500
PY17X_1347100			PY17X_1232700
PY17X_1349900			PY17X_1234400
PY17X_1350600			PY17X_1235100
PY17X_1351400			PY17X_1235200
PY17X_1352300			PY17X_1237400
PY17X_1353200			PY17X_1237600
PY17X_1353400			PY17X_1238200
PY17X_1354800			PY17X_1239000
PY17X_1357500			PY17X_1241000
PY17X_1357600			PY17X_1241100
PY17X_1357700			PY17X_1241400
PY17X_1359200			PY17X_1242000
PY17X_1359300			PY17X_1243100
PY17X_1361800			PY17X_1245500
PY17X_1362200			PY17X_1246400
PY17X_1363100			PY17X_1247000
PY17X_1363200			PY17X_1249400
PY17X_1363600			PY17X_1306600
PY17X_1366100			PY17X_1307100
PY17X_1367000			PY17X_1307500
PY17X_1367500			PY17X_1307600
PY17X_1368200			PY17X_1308300
PY17X_1368500			PY17X_1308800
PY17X_1402500			PY17X_1308900
PY17X_1407400			PY17X_1309100
PY17X_1409000			PY17X_1310000
PY17X_1410100			PY17X_1311600
PY17X_1411200			PY17X_1311900
PY17X_1415500			PY17X_1312000
PY17X_1416200			PY17X_1313300
PY17X_1416900			PY17X_1313800
PY17X_1418900			PY17X_1314200
PY17X_1419800			PY17X_1314600
PY17X_1420900			PY17X_1318600
PY17X_1421000			PY17X_1319500
PY17X_1422600			PY17X_1321200
PY17X_1423700			PY17X_1321300
PY17X_1424900			PY17X_1321900
PY17X_1425700			PY17X_1322200
PY17X_1428700			PY17X_1322700
PY17X_1429200			PY17X_1323000
PY17X_1430200			PY17X_1323900
PY17X_1431400			PY17X_1324300
PY17X_1432300			PY17X_1324500
PY17X_1432400			PY17X_1324700
PY17X_1432800			PY17X_1326800
PY17X_1432900			PY17X_1329500
PY17X_1434000			PY17X_1329800
PY17X_1436000			PY17X_1330000
PY17X_1438700			PY17X_1330100
PY17X_1438900			PY17X_1330200
PY17X_1440200			PY17X_1331400
PY17X_1440300			PY17X_1332000
PY17X_1441500			PY17X_1332800
PY17X_1441600			PY17X_1333700
PY17X_1442800			PY17X_1333900
PY17X_1444300			PY17X_1334000
PY17X_1446700			PY17X_1334700
PY17X_1446800			PY17X_1336300
PY17X_1447300			PY17X_1336600
PY17X_1447800			PY17X_1339100
PY17X_1448200			PY17X_1343000
PY17X_1448400			PY17X_1343100
PY17X_1449600			PY17X_1344800
PY17X_1451100			PY17X_1345000
PY17X_1451800			PY17X_1345100
PY17X_1452000			PY17X_1351100
PY17X_1452200			PY17X_1351500
PY17X_1453600			PY17X_1351600
PY17X_1453900			PY17X_1352800
PY17X_1456000			PY17X_1354200
PY17X_1456400			PY17X_1357100
PY17X_1459000			PY17X_1357200
PY17X_1459300			PY17X_1359500
PY17X_1460500			PY17X_1360000
PY17X_1461200			PY17X_1360700
PY17X_1462300			PY17X_1360800
PY17X_1462600			PY17X_1360900
PY17X_1462800			PY17X_1362900
PY17X_1463100			PY17X_1363700
PY17X_1463600			PY17X_1364300
PY17X_1464300			PY17X_1364500
PY17X_1465500			PY17X_1364900
PY17X_1466600			PY17X_1365300
PY17X_1467000			PY17X_1365400
PY17X_MIT00800			PY17X_1366000
			PY17X_1367200
			PY17X_1367300
			PY17X_1367700
			PY17X_1368600
			PY17X_1369900
			PY17X_1370100
			PY17X_1370300
			PY17X_1371000
			PY17X_1402200
			PY17X_1402300
			PY17X_1402900
			PY17X_1404200
			PY17X_1406600
			PY17X_1406700
			PY17X_1409500
			PY17X_1411600
			PY17X_1411800
			PY17X_1412100
			PY17X_1412200
			PY17X_1412900
			PY17X_1419000
			PY17X_1420000
			PY17X_1420600
			PY17X_1420700
			PY17X_1420800
			PY17X_1422000
			PY17X_1422300
			PY17X_1424400
			PY17X_1424700
			PY17X_1425600
			PY17X_1426200
			PY17X_1427100
			PY17X_1428000
			PY17X_1428400
			PY17X_1428800
			PY17X_1429300
			PY17X_1429800
			PY17X_1430600
			PY17X_1430800
			PY17X_1431600
			PY17X_1431800
			PY17X_1433000
			PY17X_1433300
			PY17X_1433800
			PY17X_1434500
			PY17X_1434700
			PY17X_1437100
			PY17X_1437200
			PY17X_1440500
			PY17X_1443200
			PY17X_1443600
			PY17X_1444200
			PY17X_1445500
			PY17X_1446400
			PY17X_1446500
			PY17X_1446600
			PY17X_1449300
			PY17X_1449400
			PY17X_1449500
			PY17X_1451500
			PY17X_1452700
			PY17X_1452800
			PY17X_1454800
			PY17X_1455000
			PY17X_1455100
			PY17X_1455600
			PY17X_1457100
			PY17X_1458500
			PY17X_1458600
			PY17X_1458700
			PY17X_1459700
			PY17X_1460900
			PY17X_1461400
			PY17X_1463000
			PY17X_1464400
			PY17X_1465600
			PY17X_1466500
