# Supplementary material for: Plasmodium male gametocyte development and transmission are critically regulated by the two putative deadenylases of the CAF1/CCR4/NOT complex
Source: PLoS Pathog. 2019 Jan 31;15(1):e1007164. doi: 10.1371/journal.ppat.1007164 (PMC6355032; doi:10.1371/journal.ppat.1007164)
Supplement: S7 Table — Upper case letters indicate nucleotides that are homologous to the native genomic sequence, while lower case letters are not. (XLSX) [file ppat.1007164.s014.xlsx]

## Sheet: Oligos Used
Construct	Description	Oligonucleotide sequence (5'-3')
	Creation of Recombinant Sequences
pyccr4-1-	3'-Fwd	ggccgcggCCCCGAAAGACTTATTTATATGCAAATATAATGAAATATTTATTACTTTC
	3'-Rev (Soe)	cgggcccgcaccggtGCGTATAATGTTTTGATTGGGGAGGGTGGTATGGATGTGTGAC
	5'-Fwd (Soe)	ccggtgcgggcccGAACAGTACATGCATTCTTGCCAATAGATATATTATACAAAAATATG
	5'-Rev	cgcggccgcGTTAAATGACAATGTTTAGGTCTAAACAAATAAGATTTCTAAGCATATGTC
pyccr4-1::gfp	3'-Fwd	ggccgcggCCCCGAAAGACTTATTTATATGCAAATATAATGAAATATTTATTACTTTC
	3'-Rev (Soe)	gtttcccaccggtcgggcccGGGGAAATCATGATAAAATATAAATTTCACATGTTACAAATAAATTTATG
	ORF Fwd (Soe)	ccccgggcccgaccggtGGGAAACATAAAGGAGGTAAATATACTATAGATGGGTGTGC
	ORF Rev	ggcctaggTAAAAATTTAAATTCAAATTTTGCTACTAATGGGAAATGGTCAGACGG
pyccr4-2-	3'-Fwd	cggtaccGTGAAGATTTGGAACTGATGATATTAAAATTTGTACGCATTTCATCTG
	3'-Rev (Soe)	accccgggcccagctagcGCCTACAATGTCACAATTAAATAGCCTAAATATTATTCGTAC
	5'-Fwd (Soe)	acattgtaggcgctagctgggcccGGGGTTTAATAATACGCACATGTGTCAAAACATCCC
	5'-Rev	cgcggccgCCATATTATGTATGTAATTACTATAACCTTAGCATGCCGATATTTATTTTAA
pyccr4-3-	3'-Fwd	ccggtaccGAGAGAAATAAAATATAAATAATTGCTAATATTATACAATTTATTCACATGTGTG
	3'-Rev (Soe)	gggcccgcgctagcCTAATATGCTTATCTTTCCTTTTGGCAAAAATTGTGTTAATTAATAGTAGGG
	5'-Fwd (Soe)	ggaaagataagcatattagggctagcgcgggcccGTAAGTACTGGTTCCCATATTTATTATTTCATTTCGTCG
	5'-Rev	ccgcggccgcCTCTCAATTGCATATGCATAATATATGCATATATATTTCTATATAATTTTAACC
pyccr4-4-	3'-Fwd	ccggtaccCTACACTATTAAATTAGTAATTAATTCATATTTATACACAGTTTCCCC
	3'-Rev (Soe)	gggcccgcgctagcGTATTGAAAGTCTTCCAAAACGCAAAATAGTAATCTGTATGTC
	5'-Fwd (Soe)	caatacgctagcgcgggcccGTTCAGGTCTTGAATAATTCTTCTTCTTGCAAATGTTGAC
	5'-Rev	ccgcggccgcCTATAATGTTATTGGTCCTCGATATATAACTAAGACACCATACCAGTTC
pycaf1-	3'-Fwd	ccggtaccGTATTTATAAATTTAAGAAATAATTATCACTCAAATAATCATAAGCACATATATAAGC
	3'-Rev (Soe)	ggggcccgcgcggccgcCGTTAATATATAAATGTAAAATAAAATGTAGCATTATAGTATAGCATGATAAACACACG
	5'-Fwd (Soe)	ggcggccgcgcgggcccCAATTGCTAAGTGAAAAGCATATACATAATACACATTCGTGC
	5'-Rev	ccctcgagGTATGAAGTTTAATTTAGTTCTTATGCATTTACGTTCG
pycaf1::gfp	3'-Fwd	ccggtaccGTATTTATAAATTTAAGAAATAATTATCACTCAAATAATCATAAGCACATATATAAGC
	3'-Rev (Soe)	ggggcccgcgcggccgcCGTTAATATATAAATGTAAAATAAAATGTAGCATTATAGTATAGCATGATAAACACACG
	ORF Fwd (Soe)	ggcggccgcgcgggcccCTACACAGATATGTTAAACCAGGGAATGAACTACAATTCG
	ORF Rev	ccgctagcAGAATCATAAAAATAATTTCTATCTTTATTTTTAATGTCATAATTTGGATAAGAATAAATGTTTTCC
pycaf1DC	3'-Fwd	ccggtaccATAATATCAGCAAATAATACTAACAACCACTATATACATAACAACATTAATG
	3'-Rev (Soe)	ggggcccgcgcggccgccGCCATCGCTCATGTTGTTACTATTCATACG
	5'-Fwd (Soe)	ggcggccgcgcgggcccGTTAAAGGTCATACAACTAGGTGTAACCTTTTCTAATGG
	5'-Rev	ccactagtATCATTTTTTCCGTCCCAATATTGGCTATTATTATTATTG
	Genotyping of Transgenic Parasites
pyccr4-1-
	5'-External	GTAACCCCATATATAAAGATAATTTCTTTCTATTAGGATTGTAATTATGTGC
	5'-Internal	GCTATTATTGTTGGTACTGCTGCTCAACTGGTTTTCATTGCC
	3'-Internal	CCAGTAAGGCCGTCTGACCATTTCCCATTAGTAGCAAAATTTG
	3'-External	GCATACAAGAGTGTTGTATATGTAAGGTGAGTAAGGTGTATATAGAAAGGGAGGG
pyccr4-1::gfp
	5'-External	CTTCAAGCCGTGCCTGAGCCAGTACGAATATCAAGGCGC
pyccr4-2-
	5'-External	GTATAATATGCTTGGCAATGTTCATAAGAATATTCACTAGATAGATATTCTTAAATGAAC
	5'-Internal	CGACAAATATTGTCTTTCTCTATTGATATATCATTCCGAATATATGAACAGC
	3'-Internal	GCTTCATCGGATCACCTATATTTACATGCAACTTTAATTAGAAAGATAGAAGA
	3'-External	CAAATTCATGATAATCGATTATAGTAACAAATATATTGGTTGTATTCTTTTAGTC
pyccr4-3-
	5'-External	GTGTGCAATCATAGACACTCAAATTTTCTATTGTACTATCTTTAATTATTTTC
	5'-Internal	GACAACAAAATAGTTGACTAATTTTGTTGTTTTATAATTAAATAAATTTCATACTTG
	3'-Internal	CCAAAATACCCGTCAGATCATGCTCTACTAATATCAGATATATTTATTG
	3'-External	CACACTATTTTATTACTACGCACACATATATATAATATGTATATACAAATTTATG
pyccr4-4-
	5'-External	GGCCCTCTTATAATTGAATGACAACACATTATGTTATCAG
	5'-Internal	GTCGCCACGAAAAACTTTAATAAATTCATCCATATC
	3'-Internal	GATCAATATAAAGGAATAGTATCTCCTTTCAACCCGAGCG
	3'-External	CCCATGAGATAATATCAATGCGTATTGCCGAATATTTATCTAAAAATATTC
pycaf1-
	5'-External	GGGGAACTTGTTCACCATTTCTATTACATTACATATATTAGGACAC
	5'-Internal	GCCCATACATCTACGATTTTCGTTCTCTCATCC
	3'-Internal	CATTGAATGAAAATAATAATAGGAACTTACATGGATCGATATACAATG
	3'-External	GGGGAGTAAATAAGGAATAAGCATTATTCCCTTATTATAAAAGGCAG
pycaf1::gfp
	5'-External	CGACAATTTGAATTCTCAAAATAATTATTCCAATAATGGAAATAACTATGG
pycaf1DC
	5'-External	GAGAGAACGAAAATCGTAGATGTATGGGC
	3'-External	CTGATTATTAACATTCAAAGCACAACTGTTACTCATATTTATG
pfcaf1 RT-PCR
	P1-Fwd	TTCAGTTAGGTGTAACCTTTTCC
	P1-Rev	AATGCTGCTTCATTGTGAGG
	P2-Fwd	TCCACCTCATCTTCCACACC
	P2-Rev	ATTTGCATTCGACAAACTGG
pydccr4-1
	5'-External	CTTCAAGCCGTGCCTGAGCCAGTACGAATATCAAGGCGC
	5'-Internal	GCTATTATTGTTGGTACTGCTGCTCAACTGGTTTTCATTGCC
	3'-Internal	CCAGTAAGGCCGTCTGACCATTTCCCATTAGTAGCAAAATTTG
	3'-External	GCATACAAGAGTGTTGTATATGTAAGGTGAGTAAGGTGTATATAGAAAGGGAGGG
	IP-RT PCR
p28
	P1-Fwd	CCAACTTGCGATAAGATATAATAATGCAAAAGTCACTG
	P1-Rev	GTGATAATAAATATCCATTTACACATGAACATACAAGAGC
lap2
	P1-Fwd	GCAAAAACTATTTGAAAAGTTTATAAACAAATGTGTTTCTTTAGAAG
	P1-Rev	CAGTAATTCCATGAGTTATTTTGCACTGAAATTGACATTC
nek3
	P1-Fwd	CAAGTAGGTTGTATATTATATGAATTAGTAACTTTGTCTTCTCC
	P1-Rev	CTTGCAATATTATAATTAGAAATTACTTGTAACCGATCTAACGC
ap2-o
	P1-Fwd	GCTTTAAAGATTGCCATCTTGGCAAAGC
	P1-Rev	CATTATTATTTTCTTCTTTTTGGAAGTTAAAATTTGGGGTATAG
cith
	P1-Fwd	GTCTTCTGTATCAACATTACCATATATAGGAAGTAAAATTTCTTTAATTTC
	P1-Rev	CATTGATACTATTGCTGGATCATCAGGTATCG
gapdh
	P1-Fwd	GAAGCATCTGAAGGACCACTTAAGGG
	P1-Rev	GGTGATGTGGATAGCCAAATCTAAAAGACGG
eif2b
	P1-Fwd	CAAAACCTGTAATTGTTGTATTACCATTATTTAAATTACTTTATGATCC
	P1-Rev	GCAATATTATATAATTGAAAAGAGTCAATAGGACCAATTTCTGTTATG
	Circular RT PCR
gapdh
	5' Rev	GATACGGCCAAATCCATTAATTCCTACTTTTGTTATTGCC
	3' Fwd (Nested)	CAAACCGTCTTTTAGATTTGGCTATCCACATCACCAAAC
	3' Fwd (Main)	GCCTTAAATGATAACTTTTTCAAAATTGTCTCATGGTATGACAATGAATGGGG
p28
	5' Rev	CGTGTCTACAGTGACTTTTGCATTATTATATCTTATCGCAAGTTGG
	3' Fwd (Main)	GGTACAGGTAGTGGTACTGGAACACCAGCAAATAGTAG
	5' Rev for poly(A)	GTTAAAATAACTGTTGTTATGAGTATAATTTTATGAAATTGTTTTG
	3' Fwd for poly(A)	GTTTTTTTCATTATTCCTTTTAAGATTAATGACTTAAATTTAACTATATTG
